# Supplementary material for: Analysis of miRNAs Targeted Storage Regulatory Genes during Soybean Seed Development Based on Transcriptome Sequencing
Source: Genes (Basel). 2019 May 28;10(6):408. doi: 10.3390/genes10060408 (PMC6628032; doi:10.3390/genes10060408)
Supplement: Supplementary file 1 [file genes-10-00408-s001.zip]

Archive with 6 entries (6 files):
- S1.jpg
- Table S1 Soy ontology definition.xlsx
- Table S2  Global analysis of small RNA-seq data.xlsx
- Table S3 MiRNAs and target genes.csv
- Table S4 Comparison of miRNA expression.xlsx
- Table S5 Differentially expressed miRNAs and genes.csv
