# Supplementary material for: Analysis of miRNAs Targeted Storage Regulatory Genes during Soybean Seed Development Based on Transcriptome Sequencing
Source: Genes (Basel). 2019 May 28;10(6):408. doi: 10.3390/genes10060408 (PMC6628032; doi:10.3390/genes10060408)
Supplement: Supplementary file 1 [file genes-10-00408-s001.zip › Table S1 Soy ontology definition.xlsx]

## Sheet: Sheet1
Table S1 Soy ontology definition
Accession*	Stage name	Definition of the stages
SOY:0001290	Cotyledon Stage	Ten to 14 days post flowering, cotyledons are in their normal position. Primary leaf primordia is visible and the endosperm occupies approximately 1/2 of the seed volume
SOY:0001291	Early Maturity Stage 1	Cotyledons have reached final size and the primordia of the 1st trifoliolate has formed 20 to 30 days post flowering. Endosperm is almost completely assimilated
SOY:0001292	Early Maturity Stage 2	Thirty to 50 days post flowering endosperm is absent and the seed size is increasing
SOY:0001293	Mid Seed Maturity	Fifty to 80 days post flowering, seed weight and size has increased to about half mature size and weight
SOY:0001293	Late Seed Maturity	Mid Seed Maturity: Fifty to 80 days post flowering, seed weight and size has increased to about half mature size and weight
SOY:0001294	Dry Seed Stage	Eighty to 110 days post flowering, seed has obtained mature size. Seed weight begins to drop due to dessication
From Soybase, Grant et al., 2010.
