# Supplementary material for: Analysis of miRNAs Targeted Storage Regulatory Genes during Soybean Seed Development Based on Transcriptome Sequencing
Source: Genes (Basel). 2019 May 28;10(6):408. doi: 10.3390/genes10060408 (PMC6628032; doi:10.3390/genes10060408)
Supplement: Supplementary file 1 [file genes-10-00408-s001.zip › Table S2 Global analysis of small RNA-seq data.xlsx]

## Sheet:  Raw data statistics of small R
Raw data statistics of small RNA
Samples	Reads number	Bases number	Q20	Q30
SN14_EM	19618134	980906700	0.9697	0.9376
SN14_MM	17149706	857485300	0.9654	0.9282
SN14_DS	16428051	821402550	0.9628	0.9241
HPHO_EM	24966062	1248303100	0.9665	0.9321
HPHO_MM	17860196	893009800	0.9604	0.9156
HPHO_DS	18441278	922063900	0.9529	0.8981
HPLO_EM	19245880	962294000	0.9602	0.9178
HPLO_MM	14813129	740656450	0.9597	0.9188
HPLO_DS	16982957	849147850	0.9659	0.9291
LPHO_EM	18074826	903741300	0.9558	0.9308
LPHO_MM	16610346	830517300	0.9598	0.917
LPHO_DS	18105668	905283400	0.9623	0.9223
LPLO_EM	17755989	887799450	0.9642	0.9272
LPLO_MM	17945983	897299150	0.9645	0.9248
LPLO_DS	17323109	866155450	0.9641	0.9263

## Sheet: Clean Reads data
Clean Reads data
Samples	Clean reads	low quality	Without 3p adaptor	5'adapter_contaminants	Without insert	Poly A/T	Ex-length
SN14_EM	16160982	125460	210012	13071	8946	3385	1234133
SN14_MM	16777881	74236	237418	19127	20863	1655	820803
SN14_DS	15374923	90439	198713	52768	21135	385	1584746
HPHO_EM	18181083	97601	390094	10431	14323	4008	548340
HPHO_MM	13942845	95687	215110	17899	8587	2450	530551
HPHO_DS	14781457	84638	1732220	10140	9016	273	365213
HPLO_EM	15824344	128342	181484	36489	11480	2600	1890087
HPLO_MM	15578883	86094	213039	16080	9308	1671	705271
HPLO_DS	16928602	106509	544731	18035	11203	364	496224
LPHO_EM	22962665	174504	257902	19834	13612	5319	1532226
LPHO_MM	16401870	73926	225937	21270	19835	1114	1116244
LPHO_DS	15599124	117242	282054	53892	18741	500	2369725
LPLO_EM	15382418	109913	3675118	23505	16219	435	410526
LPLO_MM	16000538	82800	435919	25035	24201	160	581053
LPLO_DS	15338184	88278	186498	16848	7245	647	790351

## Sheet: Compare results with the refere
Compare results with the reference genome
Samples	Total sRNAs	Unique sRNAs	Unique_map	Unique_map rate	Total_map	Toltal_map rate
SN14_EM	15382418	2965284	1060275	0.3576	10366350	0.6739
SN14_MM	16000538	2904738	944378	0.3251	10387660	0.6492
SN14_DS	15338184	2525857	926550	0.3668	10161252	0.6625
HPHO_EM	22962665	7360738	3750646	0.5095	15918633	0.6932
HPHO_MM	16401870	3912796	1689000	0.4317	11198096	0.6827
HPHO_DS	15599124	2767500	995671	0.3598	9416345	0.6036
HPLO_EM	18181083	5475927	2516104	0.4595	11994307	0.6597
HPLO_MM	13942845	5169817	2510851	0.4857	9101520	0.6528
HPLO_DS	14781457	2441844	649022	0.2658	9264820	0.6268
LPHO_EM	15824344	5742493	2898997	0.5048	10591064	0.6693
LPHO_MM	15578883	5084612	2444462	0.4808	10394338	0.6672
LPHO_DS	16928602	2660779	817310	0.3072	10462054	0.618
LPLO_EM	16160982	5440256	2852973	0.5244	11339324	0.7016
LPLO_MM	16771881	4663130	2075497	0.4451	10824645	0.6454
LPLO_DS	15374923	2561590	895738	0.3497	9611779	0.6252

## Sheet: miRNA annotation results
miRNA annotation results
样品	总 miRNAs	Unique miRNAs
Samples	Total miRNAs
SN14_EM	95091	2227
SN14_MM	301636	1958
SN14_DS	517931	2232
HPHO_EM	664194	7445
HPHO_MM	550372	3263
HPHO_DS	549721	2351
HPLO_EM	275628	5398
HPLO_MM	579892	4657
HPLO_DS	173147	1341
LPHO_EM	636355	6883
LPHO_MM	656271	4484
LPHO_DS	320879	1699
LPLO_EM	485065	6320
LPLO_MM	570572	4079
LPLO_DS	628771	2093

## Sheet: Known miRNA statistics results
Known miRNA statistics results
样品	miRNA 个数	miRNA-5p 个数	miRNA-3p 个数	miRNA前体个数
Samples	miRNA numer	miRNA-5p number	miRNA-3p number	pre-miRNA umber
known	506	67	66	573
SN14_EM	317	52	47	373
SN14_MM	292	43	43	347
SN14_DS	313	44	46	370
HPHO_EM	438	58	56	502
HPHO_MM	364	50	49	419
HPHO_DS	313	44	47	370
HPLO_EM	428	54	56	488
HPLO_MM	416	53	56	477
HPLO_DS	258	41	39	309
LPHO_EM	450	57	59	516
LPHO_MM	416	52	56	477
LPHO_DS	286	44	46	343
LPLO_EM	431	57	58	495
LPLO_MM	397	51	58	459
LPLO_DS	322	47	49	378
