# Supplementary material for: Analysis of miRNAs Targeted Storage Regulatory Genes during Soybean Seed Development Based on Transcriptome Sequencing
Source: Genes (Basel). 2019 May 28;10(6):408. doi: 10.3390/genes10060408 (PMC6628032; doi:10.3390/genes10060408)
Supplement: Supplementary file 1 [file genes-10-00408-s001.zip › Table S3 MiRNAs and target genes.csv]

MiRNA	LowProtHighOil.EM_std	LowProtLowOil.EM_std	HighProtLowOil.EM_std	HighProtHighOil.EM_std	SN14.EM_std	LowProtHighOil.MM_std	HighProtLowOil.MM_std	HighProtHighOil.MM_std	LowProtLowOil.MM_std	SN14.MM_std	HighProtLowOil.LM_std	HighProtHighOil.LM_std	LowProtHighOil.LM_std	LowProtLowOil.LM_std	SN14.LM_std	Targetid	Chromosome	Strand	Start_AssambledTU	End_AssambledTU	MaxIsoformLength	X.pacId	Pfam	Panther	KOG	KEGG.ec	KO	GO	Best.hit.arabi.name	arabi.symbol	arabi.defline	NormalizedFPKM_ControlSN14_EM_rep1	NormalizedFPKM_ControlSN14_EM_rep2	NormalizedFPKM_ControlSN14_EM_rep3	NormalizedFPKM_ControlSN14_MM_rep1	NormalizedFPKM_ControlSN14_MM_rep2	NormalizedFPKM_ControlSN14_MM_rep3	NormalizedFPKM_ControlSN14_LM_rep1	NormalizedFPKM_ControlSN14_LM_rep2	NormalizedFPKM_ControlSN14_LM_rep3	NormalizedFPKM_HighProtHighOil_EM_rep1	NormalizedFPKM_HighProtHighOil_EM_rep2	NormalizedFPKM_HighProtHighOil_EM_rep3	NormalizedFPKM_HighProtHighOil_MM_rep1	NormalizedFPKM_HighProtHighOil_MM_rep2	NormalizedFPKM_HighProtHighOil_MM_rep3	NormalizedFPKM_HighProtHighOil_LM_rep1	NormalizedFPKM_HighProtHighOil_LM_rep2	NormalizedFPKM_HighProtHighOil_LM_rep3
gma-miR1507c-3p	15.6089	9.591	3.7402	9.7985	1.4302	10.9764	13.8422	3.7801	4.7699	2.3749	1.353	5.3849	2.3629	5.9838	6.4545	Glyma.01G214100	Chr01	1	54514004	54518897	3956	30544283	PF04146	PTHR12357;PTHR12357:SF32	KOG1902				AT4G11970.2		YTH family protein	2.942243862	2.711655239	3.535599379	2.326690238	2.030888003	2.486014077	5.512468772	4.74787333	4.537957962	4.606600271	4.349177402	4.655178604	1.741957688	0.865394177	1.713495561	2.858547486	4.600802007	1.677340792
gma-miR1507c-3p	15.6089	9.591	3.7402	9.7985	1.4302	10.9764	13.8422	3.7801	4.7699	2.3749	1.353	5.3849	2.3629	5.9838	6.4545	Glyma.03G034400	Chr03	1	4025541	4032243	6409	30516718	PF00931	PTHR23155;PTHR23155:SF562	KOG4658			GO:0043531	AT3G14460.1		LRR and NB-ARC domains-containing disease resistance protein	2.221720828	0.948951051	1.15864188	0.662561024	1.886093809	1.191218821	0.182809194	0.427433286	0.39927313	0.470087514	0.600078144	0.576697699	0.532029231	0.292865733	0.625693589	0.188293522	0.04944525	0.082140339
gma-miR1507c-3p	15.6089	9.591	3.7402	9.7985	1.4302	10.9764	13.8422	3.7801	4.7699	2.3749	1.353	5.3849	2.3629	5.9838	6.4545	Glyma.03G037100	Chr03	1	4515956	4917059	5334	30516478	PF00931	PTHR23155;PTHR23155:SF562	KOG4658			GO:0043531	AT3G14460.1		LRR and NB-ARC domains-containing disease resistance protein	6.747651341	7.091074183	6.832030893	1.943531351	2.613537449	1.984012519	0.38261973	0.334483508	0.403081828	3.01700642	3.915782483	4.440023937	0.862185728	0.807858085	1.198590027	0.073719203	0.216976792	0.169846661
gma-miR1507c-3p	15.6089	9.591	3.7402	9.7985	1.4302	10.9764	13.8422	3.7801	4.7699	2.3749	1.353	5.3849	2.3629	5.9838	6.4545	Glyma.04G075700	Chr04	1	6312034	6360948	3484	30489847		PTHR24414;PTHR24414:SF31					AT2G24540.1	AFR	Galactose oxidase/kelch repeat superfamily protein	17.74361842	14.32171752	15.65325091	11.45278137	26.12969108	17.47995389	45.82905622	41.94734245	41.23709967	11.93777573	13.40990369	13.95758987	10.51892121	8.661602565	8.843417996	35.2057889	46.03616651	46.94335324
gma-miR1507c-3p	15.6089	9.591	3.7402	9.7985	1.4302	10.9764	13.8422	3.7801	4.7699	2.3749	1.353	5.3849	2.3629	5.9838	6.4545	Glyma.05G006900	Chr05	1	655508	661589	4802	30527065	PF00931	PTHR23155;PTHR23155:SF414				GO:0043531	AT3G14470.1		NB-ARC domain-containing disease resistance protein	0.519789608	0.25599865	0.264791775	0.266768612	0.466021358	0.416938097	0.073458361	0.13457354	0.120861825	0.568743685	0.547981222	0.531006244	0.14917521	0.16791062	0.154534996	0.014118335	0.057384533	0.058638653
gma-miR1507c-3p	15.6089	9.591	3.7402	9.7985	1.4302	10.9764	13.8422	3.7801	4.7699	2.3749	1.353	5.3849	2.3629	5.9838	6.4545	Glyma.08G325400	Chr08	1	44336487	44342707	4724	30535850	PF08477;PF16095	PTHR24106;PTHR24106:SF153				GO:0007264;GO:0005525	AT5G55540.1	LOP1;TRN1	tornado 1	0.91164716	0.693021737	0.877474204	0.356542729	0.128136305	0.214239865	0	0.044607242	0.016753285	0.710353549	0.865002038	0.820565399	0.3669647	0.207058145	0.28396422	0.034443478	0.023332813	0.010366411
gma-miR1507c-3p	15.6089	9.591	3.7402	9.7985	1.4302	10.9764	13.8422	3.7801	4.7699	2.3749	1.353	5.3849	2.3629	5.9838	6.4545	Glyma.10G071000	Chr10	1	7144985	7148990	1809	30473701	PF14008;PF16656;PF00149	PTHR22953;PTHR22953:SF7	KOG1378	3.1.3.2		GO:0016787	AT3G52820.1	ATPAP22;PAP22	purple acid phosphatase 22	0.028596565	0	0	0	0	0	0	0	0	0.006770104	0	0	0	0	0	0	0	0
gma-miR1507c-3p	15.6089	9.591	3.7402	9.7985	1.4302	10.9764	13.8422	3.7801	4.7699	2.3749	1.353	5.3849	2.3629	5.9838	6.4545	Glyma.11G151900	Chr11	1	12041351	12044404	2596	30531644	PF00931	PTHR23155;PTHR23155:SF414	KOG4658			GO:0043531	AT3G14470.1		NB-ARC domain-containing disease resistance protein	0.004981817	0	0	0	0	0	0	0	0	0	0	0	0	0	0	0	0	0.004715998
gma-miR1507c-3p	15.6089	9.591	3.7402	9.7985	1.4302	10.9764	13.8422	3.7801	4.7699	2.3749	1.353	5.3849	2.3629	5.9838	6.4545	Glyma.13G317500	Chr13	1	41211525	41219748	4275	30504432	PF00400;PF07569	PTHR13831;PTHR13831:SF0			K11293	GO:0005515;GO:0006355;GO:0005634;GO:0016568;GO:0006351	AT3G44530.2	HIRA	homolog of histone chaperone HIRA	7.103206044	6.877148982	6.290727883	3.029839678	2.660257749	2.701938923	2.425320141	3.555618368	3.233581338	7.248001635	7.090472745	7.672721231	2.25877299	1.44703895	2.583750054	2.334411095	2.423643456	1.555041615
gma-miR1507c-3p	15.6089	9.591	3.7402	9.7985	1.4302	10.9764	13.8422	3.7801	4.7699	2.3749	1.353	5.3849	2.3629	5.9838	6.4545	Glyma.15G067700	Chr15	1	5161235	5167007	4990	30499999	PF07887	PTHR31713;PTHR31713:SF2				GO:0006950;GO:0005516	AT2G18750.3		Calmodulin-binding protein	4.885435095	5.279751142	5.458151268	2.690785078	2.492282653	2.729244518	0.035345396	0.078828177	0.261693705	3.129273481	3.39979499	3.44796228	2.960103715	2.238343065	3.746419515	0.048911119	0.019327893	0.056429421
gma-miR1507c-3p	15.6089	9.591	3.7402	9.7985	1.4302	10.9764	13.8422	3.7801	4.7699	2.3749	1.353	5.3849	2.3629	5.9838	6.4545	Glyma.15G226100	Chr15	1	41539364	41543065	3702	30498560	PF00931	PTHR23155;PTHR23155:SF414	KOG4658			GO:0043531	AT3G14460.1		LRR and NB-ARC domains-containing disease resistance protein	0	0	0.006869422	0	0	0	0	0	0	0.026465948	0.047842748	0.073053239	0.015480051	0	0.019274328	0	0	0
gma-miR1507c-5p	13.8394	17.0163	10.2304	19.8583	2.0803	4.3007	4.8053	10.3037	73.6948	1	0.203	0.3205	0.2363	0.01	0.0652	Glyma.15G209300	Chr15	1	31461926	31463528	1603	30498924	PF08263;PF00560;PF13855	PTHR27000;PTHR27000:SF225				GO:0005515	AT5G06860.1	ATPGIP1;PGIP1	polygalacturonase inhibiting protein 1	2.08151058	2.712326579	2.43518242	1.095119022	1.499014797	1.180367579	0.943089872	1.542421765	2.402746511	2.062833247	2.462326103	1.695139823	0.303874462	0.263868132	1.290862953	2.427638508	0.206283613	0.855387315
gma-miR1508b	1.2007	1.2994	0.44	1.8726	0.065	1.6047	2.0082	1.4023	1.6695	0.125	0.3383	1.9232	0.4135	0.5203	1.6299	Glyma.05G207400	Chr05	1	38958207	38969233	2874	30524143	PF13414;PF07714	PTHR27001;PTHR27001:SF147	KOG1187	2.7.11.1;2.7.10.2	K14500	GO:0006468;GO:0004672	AT1G63500.1		Protein kinase protein with tetratricopeptide repeat domain	4.850923615	5.42996173	5.826740247	3.384232704	3.740063696	3.613329595	4.339640844	4.765866263	5.507482278	4.670438642	5.198614708	5.063470374	2.607136282	1.384363751	2.313901193	4.005498467	5.915826183	2.581452663
gma-miR1508c	264.4027	253.945	140.0907	262.2518	9.8814	317.3527	451.4143	253.8125	406.3349	29.624	54.7984	439.8965	95.1644	185.3017	261.6998	Glyma.09G171200	Chr09	1	39623177	39625286	2028	30482819	PF13041	PTHR24015;PTHR24015:SF547					AT1G12700.1		ATP binding;nucleic acid binding;helicases	0.554809311	0.459410345	0.288414126	0.292438928	0.343703372	0.455652422	0.167726302	0.193960851	0.312199291	0.452925939	0.517767324	0.628671594	0.176612267	0.130356452	0.218142055	0	0	0.024147398
gma-miR1508c	264.4027	253.945	140.0907	262.2518	9.8814	317.3527	451.4143	253.8125	406.3349	29.624	54.7984	439.8965	95.1644	185.3017	261.6998	Glyma.09G174800	Chr09	1	39926071	39927875	1805	30486541	PF13041	PTHR24015;PTHR24015:SF547					AT1G12700.1		ATP binding;nucleic acid binding;helicases	0.186289587	0.164887166	0.197245667	0.105141921	0.152434124	0.13408118	0	0	0.014615424	0.189982984	0.168212604	0.171234247	0.08731006	0.036615358	0.055343483	0.015024099	0	0.027130706
gma-miR1508c	264.4027	253.945	140.0907	262.2518	9.8814	317.3527	451.4143	253.8125	406.3349	29.624	54.7984	439.8965	95.1644	185.3017	261.6998	Glyma.09G176600	Chr09	1	40111103	40111812	710	30483991	PF13041	PTHR24015;PTHR24015:SF547			K17710		AT1G12700.1		ATP binding;nucleic acid binding;helicases	0.054645618	0.182254339	0.071635499	0	0.051670158	0	0.141950523	0.613376799	0	0.051748383	0.089091476	0.108830217	0.161428587	0.037234209	0.08039838	0	0.019405671	0.137946264
gma-miR1508c	264.4027	253.945	140.0907	262.2518	9.8814	317.3527	451.4143	253.8125	406.3349	29.624	54.7984	439.8965	95.1644	185.3017	261.6998	Glyma.09G178400	Chr09	1	40326319	40331681	4961	30484618	PF13041;PF12854	PTHR24015;PTHR24015:SF547					AT1G12700.1		ATP binding;nucleic acid binding;helicases	1.631915041	0.832065817	1.153373406	0.635983047	0.647048699	0.758366651	0.033012581	0.079288975	0.061152925	1.217058833	1.422949441	1.422551261	0.479388564	0.226474957	0.512031209	0.021865348	0	0
gma-miR1508c	264.4027	253.945	140.0907	262.2518	9.8814	317.3527	451.4143	253.8125	406.3349	29.624	54.7984	439.8965	95.1644	185.3017	261.6998	Glyma.09G256600	Chr09	1	47562527	47570295	3812	30483564	PF01535;PF13041	PTHR24015;PTHR24015:SF547					AT3G22470.1		Pentatricopeptide repeat (PPR) superfamily protein	1.143324337	0.69248999	0.977330327	0.584976051	0.56780245	0.519447859	0.033048554	0	0.013840944	1.050579062	1.012211914	0.918909213	0.541200773	0.270465701	0.804880165	0	0	0
gma-miR1508c	264.4027	253.945	140.0907	262.2518	9.8814	317.3527	451.4143	253.8125	406.3349	29.624	54.7984	439.8965	95.1644	185.3017	261.6998	Glyma.10G276600	Chr10	1	49901001	49903217	2217	30477139	PF07690;PF06813	PTHR21576;PTHR21576:SF40	KOG2504			GO:0055085;GO:0016021	AT2G39210.1		Major facilitator superfamily protein	0	0.005836742	0.011470727	0	0	0	0.045460023	0.031683147	0	0.022096739	0	0	0	0.005962176	0.006436947	0.006116035	0.006214716	0.027611031
gma-miR1509b	36.6524	25.3079	13.2005	28.7423	3.2505	19.5778	37.7972	10.1208	17.2908	4.6873	6.8329	19.8729	11.7553	23.9351	25.166	Glyma.04G181300	Chr04	1	44723505	44724135	631	30488684	PF13639	PTHR14155;PTHR14155:SF103				GO:0008270;GO:0005515	AT4G28890.1		RING/U-box superfamily protein	0	0	0.020151032	0	0.43604373	0	0	0	0	0.23290873	0	0.081637035	0	0	0	0	0.131011344	0.077608437
gma-miR1509b	36.6524	25.3079	13.2005	28.7423	3.2505	19.5778	37.7972	10.1208	17.2908	4.6873	6.8329	19.8729	11.7553	23.9351	25.166	Glyma.04G195800	Chr04	1	46771644	46772457	814	30489974										2.001882482	1.716862739	1.702663161	0	0.112671414	0.027028873	0	0	0.016204447	1.775380653	1.02575591	1.202391178	0	0	0.017531588	0	0	0
gma-miR1509b	36.6524	25.3079	13.2005	28.7423	3.2505	19.5778	37.7972	10.1208	17.2908	4.6873	6.8329	19.8729	11.7553	23.9351	25.166	Glyma.06G183600	Chr06	1	15842430	15843369	940	30549272	PF13639	PTHR14155;PTHR14155:SF103				GO:0008270;GO:0005515	AT4G28890.1		RING/U-box superfamily protein	0.330199056	0.151426211	0.568130472	0.27760543	1.229364993	0.304276101	0.093815704	0.164395086	0.617423918	1.133509801	0.632549478	0.822015469	0.10668884	0.056247422	0.242905745	0	0.087944849	0.026048364
gma-miR1509b	36.6524	25.3079	13.2005	28.7423	3.2505	19.5778	37.7972	10.1208	17.2908	4.6873	6.8329	19.8729	11.7553	23.9351	25.166	Glyma.12G087000	Chr12	1	7032449	7055844	7937	30547584	PF00136;PF03104;PF08490	PTHR10670		2.7.7.7	K02324	GO:0003677;GO:0000166;GO:0008408;GO:0008270;GO:0006260;GO:0005634;GO:0003887	AT1G08260.1	ABO4;EMB142;EMB2284;EMB529;ESD7;POL2A;TIL1	DNA polymerase epsilon catalytic subunit	12.12622785	12.13629736	13.78545615	2.866324474	3.223932748	3.168415968	2.601524562	3.543493923	2.371516873	12.28106429	12.07877018	13.470476	1.402534157	0.970918244	2.067698045	1.851861681	3.52739693	1.25558561
gma-miR1509b	36.6524	25.3079	13.2005	28.7423	3.2505	19.5778	37.7972	10.1208	17.2908	4.6873	6.8329	19.8729	11.7553	23.9351	25.166	Glyma.17G249500	Chr17	1	40463768	40465916	1931	30482173										1.547113	0.6031099	1.178684	0	0	0	0	0	0	2.657453	2.692676	1.867378	0	0	0.05912258	0	0	0
gma-miR1510a-3p	379.3522	311.3053	172.322	296.3942	66.5045	611.4687	650.226	349.7772	414.0859	214.6178	230.2209	336.3009	313.4931	465.5633	465.5701	Glyma.02G041800	Chr02	1	3941127	3946087	4213	30510178	PF13676;PF00931	PTHR11017;PTHR11017:SF163				GO:0007165;GO:0005515;GO:0043531	AT5G17680.1		disease resistance protein (TIR-NBS-LRR class); putative	0.251718324	0.150501506	0.165996097	0.118247226	0.204632469	0.224558418	0.044854411	0.080028335	0.231685517	0.098837406	0.063059763	0.097817174	0.183633161	0.100398912	0.074520692	0.093334495	0.052325759	0.02034159
gma-miR1510a-3p	379.3522	311.3053	172.322	296.3942	66.5045	611.4687	650.226	349.7772	414.0859	214.6178	230.2209	336.3009	313.4931	465.5633	465.5701	Glyma.13G193100	Chr13	1	30642915	30648668	5014	30502670	PF00931	PTHR23155;PTHR23155:SF414	KOG4658			GO:0043531	AT3G14470.1		NB-ARC domain-containing disease resistance protein	0.461701346	0.456799018	0.294171304	0.066237942	0.032925041	0.039492127	0.012562933	0	0.010522872	0.417681905	0.373423705	0.40838463	0.005714714	0.034271216	0.07115433	0.010817111	0.002747911	0
gma-miR1510a-3p	379.3522	311.3053	172.322	296.3942	66.5045	611.4687	650.226	349.7772	414.0859	214.6178	230.2209	336.3009	313.4931	465.5633	465.5701	Glyma.16G085900	Chr16	1	10351168	10359401	7575	30560768	PF13676;PF00931	PTHR11017;PTHR11017:SF163				GO:0007165;GO:0005515;GO:0043531	AT5G36930.2		Disease resistance protein (TIR-NBS-LRR class) family	4.543124897	4.786540286	6.568313263	1.925996988	3.811450091	2.791213737	0.124733751	0.148364962	0.228111555	3.695961762	3.968151973	3.049975812	0.919183967	0.79570611	1.166147992	0.468979973	0.220084644	0.252127528
gma-miR1510a-3p	379.3522	311.3053	172.322	296.3942	66.5045	611.4687	650.226	349.7772	414.0859	214.6178	230.2209	336.3009	313.4931	465.5633	465.5701	Glyma.16G118600	Chr16	1	26442194	26445992	2923	30562253	PF13676;PF00931	PTHR11017;PTHR11017:SF163				GO:0007165;GO:0005515;GO:0043531	AT5G17680.1		disease resistance protein (TIR-NBS-LRR class); putative	0.022122471	0.053123742	0.026100515	0	0	0	0.064649892	0.081704148	0.198555759	0.004189914	0.038952756	0.00440583	0	0.076875967	0.092762072	0.417493134	0.103700506	0.251304775
gma-miR1510a-3p	379.3522	311.3053	172.322	296.3942	66.5045	611.4687	650.226	349.7772	414.0859	214.6178	230.2209	336.3009	313.4931	465.5633	465.5701	Glyma.16G135500	Chr16	1	29295520	29300873	3580	30560997	PF13676;PF00931	PTHR11017;PTHR11017:SF171				GO:0007165;GO:0005515;GO:0043531	AT5G17680.1		disease resistance protein (TIR-NBS-LRR class); putative	0.06141272	0.234945188	0.117208082	0	0	0	0	0	0	0.003420983	0.024736572	0.068348214	0	0	0	0	0.003848611	0.003419757
gma-miR1510a-3p	379.3522	311.3053	172.322	296.3942	66.5045	611.4687	650.226	349.7772	414.0859	214.6178	230.2209	336.3009	313.4931	465.5633	465.5701	Glyma.16G147000	Chr16	1	30773803	30777822	2309	30561861	PF01582	PTHR11017;PTHR11017:SF171				GO:0007165;GO:0005515	AT5G36930.2		Disease resistance protein (TIR-NBS-LRR class) family	0	0.005604183	0	0	0	0	0	0	0	0	0	0	0	0	0	0	0	0
gma-miR1510a-3p	379.3522	311.3053	172.322	296.3942	66.5045	611.4687	650.226	349.7772	414.0859	214.6178	230.2209	336.3009	313.4931	465.5633	465.5701	Glyma.16G147400	Chr16	1	30808318	30821927	5275	30562227	PF00931;PF01582	PTHR11017;PTHR11017:SF171				GO:0043531;GO:0007165;GO:0005515	AT5G36930.2		Disease resistance protein (TIR-NBS-LRR class) family	9.576398589	11.03645899	8.535522461	1.398624238	1.036243803	1.2804666	1.225181015	1.411488698	1.490329925	8.820246247	9.47804943	9.033079941	1.124415142	0.899585552	1.414897183	0.385571068	0.689554302	0.584866009
gma-miR1510a-3p	379.3522	311.3053	172.322	296.3942	66.5045	611.4687	650.226	349.7772	414.0859	214.6178	230.2209	336.3009	313.4931	465.5633	465.5701	Glyma.18G116600	Chr18	1	14262023	14265145	1686	30558301	PF00931	PTHR11017;PTHR11017:SF171				GO:0043531	AT1G27170.1		transmembrane receptors;ATP binding	0.09204837	0	0	0	0	0	0.04483313	0	0	0.02179202	0.03001421	0	0	0	0	0	0	0
gma-miR1510a-3p	379.3522	311.3053	172.322	296.3942	66.5045	611.4687	650.226	349.7772	414.0859	214.6178	230.2209	336.3009	313.4931	465.5633	465.5701	Glyma.19G054700	Chr19	1	9126216	9131352	4503	30511465	PF13676;PF00931	PTHR11017;PTHR11017:SF171				GO:0007165;GO:0005515;GO:0043531	AT5G36930.2		Disease resistance protein (TIR-NBS-LRR class) family	0.00287204	0.02873653	0.01129496	0.168582	0.3951281	0.2247544	0.02797715	0.05303603	0	0.005439537	0.01123783	0	0.7954024	0.1350288	0.3771296	0	0	0
gma-miR1510a-3p	379.3522	311.3053	172.322	296.3942	66.5045	611.4687	650.226	349.7772	414.0859	214.6178	230.2209	336.3009	313.4931	465.5633	465.5701	Glyma.19G054800	Chr19	1	9145852	9149986	2172	30514838	PF00931;PF13676	PTHR11017;PTHR11017:SF171				GO:0043531;GO:0007165;GO:0005515	AT5G36930.2		Disease resistance protein (TIR-NBS-LRR class) family	0.02977163	0.005957669	0.02927095	0	0.008445169	0.02025921	0	0	0	0	0.005824581	0.02964605	0	0.006085702	0	0	0	0
gma-miR1510a-3p	379.3522	311.3053	172.322	296.3942	66.5045	611.4687	650.226	349.7772	414.0859	214.6178	230.2209	336.3009	313.4931	465.5633	465.5701	Glyma.19G054900	Chr19	1	9161496	9167004	4497	30512584	PF13676;PF00931	PTHR11017;PTHR11017:SF171				GO:0007165;GO:0005515;GO:0043531	AT5G36930.2		Disease resistance protein (TIR-NBS-LRR class) family	1.041066	0.8056963	0.8086671	0.3376138	0.358945	0.4011837	0.06163184	0.04061107	0.1554575	0.8823807	1.0437	0.9335795	0.2389391	0.243964	0.304645	0.1145767	0	0.08983992
gma-miR1510a-3p	379.3522	311.3053	172.322	296.3942	66.5045	611.4687	650.226	349.7772	414.0859	214.6178	230.2209	336.3009	313.4931	465.5633	465.5701	Glyma.U008300	scaffold_197	1	2253	15736	7197	30535232	PF13676;PF00931	PTHR11017;PTHR11017:SF163				GO:0007165;GO:0005515;GO:0043531	AT5G36930.2		Disease resistance protein (TIR-NBS-LRR class) family	0.9164549	1.229818	1.499971	0.5109087	1.215724	0.7092328	1.458139	2.028094	1.537691	0.8576556	0.9035166	0.8768013	0.4956746	0.2681463	0.4679572	1.831262	2.32984	1.519072
gma-miR1510b-3p	285.4463	255.1206	137.3406	230.6788	35.6251	372.0421	412.4696	235.0951	306.1672	129.9331	127.1187	223.9228	160.9111	267.8387	276.4995	Glyma.02G041800	Chr02	1	3941127	3946087	4213	30510178	PF13676;PF00931	PTHR11017;PTHR11017:SF163				GO:0007165;GO:0005515;GO:0043531	AT5G17680.1		disease resistance protein (TIR-NBS-LRR class); putative	0.251718324	0.150501506	0.165996097	0.118247226	0.204632469	0.224558418	0.044854411	0.080028335	0.231685517	0.098837406	0.063059763	0.097817174	0.183633161	0.100398912	0.074520692	0.093334495	0.052325759	0.02034159
gma-miR1510b-3p	285.4463	255.1206	137.3406	230.6788	35.6251	372.0421	412.4696	235.0951	306.1672	129.9331	127.1187	223.9228	160.9111	267.8387	276.4995	Glyma.02G076700	Chr02	1	6675428	6678185	2685	30506971										12.93761304	2.578372834	11.77763638	3.551770437	5.034905738	4.121696774	0.154837092	0.17266076	0.127728462	8.274216365	8.462263408	7.429570726	3.873835181	2.515631924	4.581509936	0.18179999	0.020525924	0.004559676
gma-miR1510b-3p	285.4463	255.1206	137.3406	230.6788	35.6251	372.0421	412.4696	235.0951	306.1672	129.9331	127.1187	223.9228	160.9111	267.8387	276.4995	Glyma.02G193400	Chr02	1	36571666	36579154	1284	30508330	PF13676	PTHR11017;PTHR11017:SF171				GO:0007165;GO:0005515	AT5G36930.2		Disease resistance protein (TIR-NBS-LRR class) family	0	0.010077927	0	0	0	0	0	0	0	0	0	0.010029784	0	0	0	0	0	0
gma-miR1510b-3p	285.4463	255.1206	137.3406	230.6788	35.6251	372.0421	412.4696	235.0951	306.1672	129.9331	127.1187	223.9228	160.9111	267.8387	276.4995	Glyma.05G082200	Chr05	1	12795476	12801743	5803	30526100	PF05659;PF00931	PTHR23155;PTHR23155:SF543	KOG4658			GO:0043531	AT5G66900.1		Disease resistance protein (CC-NBS-LRR class) family	15.35532774	20.31653781	23.49580787	1.275455023	3.502316065	2.202804247	4.361468332	3.890337734	3.884616212	3.064417447	6.566393341	5.787774607	0.646840984	0.62867617	0.759891464	1.563180723	3.706272454	2.006347946
gma-miR1510b-3p	285.4463	255.1206	137.3406	230.6788	35.6251	372.0421	412.4696	235.0951	306.1672	129.9331	127.1187	223.9228	160.9111	267.8387	276.4995	Glyma.08G328800	Chr08	1	44662069	44670673	3727	30535645	PF01637;PF13855	PTHR23155;PTHR23155:SF592	KOG4658		K13457	GO:0005524;GO:0005515	AT3G07040.1	RPM1;RPS3	NB-ARC domain-containing disease resistance protein	0.055520457	0.003471977	0.030705047	0.019095234	0.024608138	0.017709822	0	0	0.003539152	0.032860524	0.020366498	0.038009301	0.046128641	0.007093182	0.007658016	0	0	0
gma-miR1510b-3p	285.4463	255.1206	137.3406	230.6788	35.6251	372.0421	412.4696	235.0951	306.1672	129.9331	127.1187	223.9228	160.9111	267.8387	276.4995	Glyma.13G076200	Chr13	1	18016769	18023031	5006	30501153	PF07725;PF13676;PF00931	PTHR11017;PTHR11017:SF162				GO:0007165;GO:0005515;GO:0043531	AT5G17680.1		disease resistance protein (TIR-NBS-LRR class); putative	0	0	0	0.004738843	0.043970211	0.008790053	0	0.016837763	0.002634922	0.002446488	0	0	0.011447692	0.050168746	0.002850722	0.0027086	0	0
gma-miR1510b-3p	285.4463	255.1206	137.3406	230.6788	35.6251	372.0421	412.4696	235.0951	306.1672	129.9331	127.1187	223.9228	160.9111	267.8387	276.4995	Glyma.13G190300	Chr13	1	30357745	30392187	1153	30504876	PF13191	PTHR23155;PTHR23155:SF414	KOG4658				AT3G14470.1		NB-ARC domain-containing disease resistance protein	0	0.033668841	0	0.020574715	0.07954426	0	0.043705495	0	0.03432026	0.021243916	0.021944475	0.044677337	0	0	0	0	0.023899439	0
gma-miR1510b-3p	285.4463	255.1206	137.3406	230.6788	35.6251	372.0421	412.4696	235.0951	306.1672	129.9331	127.1187	223.9228	160.9111	267.8387	276.4995	Glyma.13G193100	Chr13	1	30642915	30648668	5014	30502670	PF00931	PTHR23155;PTHR23155:SF414	KOG4658			GO:0043531	AT3G14470.1		NB-ARC domain-containing disease resistance protein	0.461701346	0.456799018	0.294171304	0.066237942	0.032925041	0.039492127	0.012562933	0	0.010522872	0.417681905	0.373423705	0.40838463	0.005714714	0.034271216	0.07115433	0.010817111	0.002747911	0
gma-miR1510b-3p	285.4463	255.1206	137.3406	230.6788	35.6251	372.0421	412.4696	235.0951	306.1672	129.9331	127.1187	223.9228	160.9111	267.8387	276.4995	Glyma.13G195600	Chr13	1	30914735	30916917	2068	30503970	PF13191	PTHR23155;PTHR23155:SF414	KOG4658				AT3G14460.1		LRR and NB-ARC domains-containing disease resistance protein	0.09380655	0.056315533	0.06763458	0.034413896	0.150787914	0.042556098	0.219309439	0.197002375	0.127566925	0.082910853	0.036704999	0.02490956	0.159340476	0.038350515	0.069007314	0.124577241	0.199874656	0.148002067
gma-miR1510b-3p	285.4463	255.1206	137.3406	230.6788	35.6251	372.0421	412.4696	235.0951	306.1672	129.9331	127.1187	223.9228	160.9111	267.8387	276.4995	Glyma.15G011800	Chr15	1	891932	912070	10416	30498882	PF14510;PF08370;PF00005;PF01061	PTHR19241;PTHR19241:SF219		3.6.3.25		GO:0016887;GO:0005524;GO:0016020	AT1G15520.1	ABCG40;ATABCG40;ATPDR12;PDR12	pleiotropic drug resistance 12	2.580102806	1.851064372	1.856756229	1.261745948	0.491327846	0.912504719	0.060474793	0.041810438	0.210215988	4.015351947	3.184609699	3.589241315	1.851368614	0.676389294	1.120722238	0.03124251	0.03836048	0.079925663
gma-miR1510b-3p	285.4463	255.1206	137.3406	230.6788	35.6251	372.0421	412.4696	235.0951	306.1672	129.9331	127.1187	223.9228	160.9111	267.8387	276.4995	Glyma.15G247600	Chr15	1	47232419	47247317	5058	30497238	PF00931	PTHR23155;PTHR23155:SF646	KOG4658			GO:0043531	AT1G12220.2	RPS5	Disease resistance protein (CC-NBS-LRR class) family	0	0.01535001	0	0	0	0	0.014944376	0.011109772	0.070411495	0.019370688	0	0.002546114	0	0.007839943	0	0.152802927	0.005448014	0.01936375
gma-miR1510b-3p	285.4463	255.1206	137.3406	230.6788	35.6251	372.0421	412.4696	235.0951	306.1672	129.9331	127.1187	223.9228	160.9111	267.8387	276.4995	Glyma.16G085900	Chr16	1	10351168	10359401	7575	30560768	PF13676;PF00931	PTHR11017;PTHR11017:SF163				GO:0007165;GO:0005515;GO:0043531	AT5G36930.2		Disease resistance protein (TIR-NBS-LRR class) family	4.543124897	4.786540286	6.568313263	1.925996988	3.811450091	2.791213737	0.124733751	0.148364962	0.228111555	3.695961762	3.968151973	3.049975812	0.919183967	0.79570611	1.166147992	0.468979973	0.220084644	0.252127528
gma-miR1510b-3p	285.4463	255.1206	137.3406	230.6788	35.6251	372.0421	412.4696	235.0951	306.1672	129.9331	127.1187	223.9228	160.9111	267.8387	276.4995	Glyma.16G118600	Chr16	1	26442194	26445992	2923	30562253	PF13676;PF00931	PTHR11017;PTHR11017:SF163				GO:0007165;GO:0005515;GO:0043531	AT5G17680.1		disease resistance protein (TIR-NBS-LRR class); putative	0.022122471	0.053123742	0.026100515	0	0	0	0.064649892	0.081704148	0.198555759	0.004189914	0.038952756	0.00440583	0	0.076875967	0.092762072	0.417493134	0.103700506	0.251304775
gma-miR1510b-3p	285.4463	255.1206	137.3406	230.6788	35.6251	372.0421	412.4696	235.0951	306.1672	129.9331	127.1187	223.9228	160.9111	267.8387	276.4995	Glyma.16G135200	Chr16	1	29255829	29399460	6901	30558941	PF13676;PF00931	PTHR11017;PTHR11017:SF171				GO:0007165;GO:0005515;GO:0043531	AT5G17680.1		disease resistance protein (TIR-NBS-LRR class); putative	0.277358913	0.706912315	1.534827672	0.003437566	0.047844126	0.006376323	0	0	0.001911378	0	0.073328443	0.003732283	0.002076045	0	0.00206792	0	0	0
gma-miR1510b-3p	285.4463	255.1206	137.3406	230.6788	35.6251	372.0421	412.4696	235.0951	306.1672	129.9331	127.1187	223.9228	160.9111	267.8387	276.4995	Glyma.16G135500	Chr16	1	29295520	29300873	3580	30560997	PF13676;PF00931	PTHR11017;PTHR11017:SF171				GO:0007165;GO:0005515;GO:0043531	AT5G17680.1		disease resistance protein (TIR-NBS-LRR class); putative	0.06141272	0.234945188	0.117208082	0	0	0	0	0	0	0.003420983	0.024736572	0.068348214	0	0	0	0	0.003848611	0.003419757
gma-miR1510b-3p	285.4463	255.1206	137.3406	230.6788	35.6251	372.0421	412.4696	235.0951	306.1672	129.9331	127.1187	223.9228	160.9111	267.8387	276.4995	Glyma.16G137200	Chr16	1	29425582	29429534	3910	30560425	PF13676;PF00931	PTHR11017;PTHR11017:SF171				GO:0007165;GO:0005515;GO:0043531	AT5G17680.1		disease resistance protein (TIR-NBS-LRR class); putative	0.711138418	2.078352035	2.012984998	0	0.206416336	0.090031724	0	0	0	0.003132255	0.13912853	0.032936681	0	0.0033806	0.043797583	0	0	0
gma-miR1510b-3p	285.4463	255.1206	137.3406	230.6788	35.6251	372.0421	412.4696	235.0951	306.1672	129.9331	127.1187	223.9228	160.9111	267.8387	276.4995	Glyma.16G137300	Chr16	1	29344638	29441170	3711	30560195	PF05729;PF13676	PTHR11017;PTHR11017:SF171	KOG0472			GO:0007165;GO:0005515	AT5G17680.1		disease resistance protein (TIR-NBS-LRR class); putative	3.558174367	8.937043598	7.986894833	0.108672859	1.304911682	0.545442804	0	0.007571171	0	0.366324449	0.852262838	0.718349816	0.077212542	0.067675759	0.042300684	0.003653799	0.007425506	0.003299038
gma-miR1510b-3p	285.4463	255.1206	137.3406	230.6788	35.6251	372.0421	412.4696	235.0951	306.1672	129.9331	127.1187	223.9228	160.9111	267.8387	276.4995	Glyma.16G137600	Chr16	1	29468095	29473075	4083	30562211	PF13676;PF00931	PTHR11017;PTHR11017:SF171				GO:0007165;GO:0005515;GO:0043531	AT5G17680.1		disease resistance protein (TIR-NBS-LRR class); putative	2.195059484	5.77754735	5.580656249	0.058101018	0.691846084	0.231708208	0.006171006	0	0	0.155976024	0.45857126	0.35641474	0.017544437	0.022661526	0.010485461	0	0	0
gma-miR1510b-3p	285.4463	255.1206	137.3406	230.6788	35.6251	372.0421	412.4696	235.0951	306.1672	129.9331	127.1187	223.9228	160.9111	267.8387	276.4995	Glyma.16G147000	Chr16	1	30773803	30777822	2309	30561861	PF01582	PTHR11017;PTHR11017:SF171				GO:0007165;GO:0005515	AT5G36930.2		Disease resistance protein (TIR-NBS-LRR class) family	0	0.005604183	0	0	0	0	0	0	0	0	0	0	0	0	0	0	0	0
gma-miR1510b-3p	285.4463	255.1206	137.3406	230.6788	35.6251	372.0421	412.4696	235.0951	306.1672	129.9331	127.1187	223.9228	160.9111	267.8387	276.4995	Glyma.16G147400	Chr16	1	30808318	30821927	5275	30562227	PF00931;PF01582	PTHR11017;PTHR11017:SF171				GO:0043531;GO:0007165;GO:0005515	AT5G36930.2		Disease resistance protein (TIR-NBS-LRR class) family	9.576398589	11.03645899	8.535522461	1.398624238	1.036243803	1.2804666	1.225181015	1.411488698	1.490329925	8.820246247	9.47804943	9.033079941	1.124415142	0.899585552	1.414897183	0.385571068	0.689554302	0.584866009
gma-miR1510b-3p	285.4463	255.1206	137.3406	230.6788	35.6251	372.0421	412.4696	235.0951	306.1672	129.9331	127.1187	223.9228	160.9111	267.8387	276.4995	Glyma.16G159700	Chr16	1	31940470	31946318	3989	30559313	PF00004;PF13676	PTHR11017;PTHR11017:SF162	KOG4658			GO:0005524;GO:0007165;GO:0005515	AT5G17680.1		disease resistance protein (TIR-NBS-LRR class); putative	0.275579767	0.227075473	0.261382473	0.089205236	0.179336511	0.121341955	0.031582123	0.112696374	0.006613397	0.193424015	0.250546045	0.125909113	0.003591574	0.019881892	0.042930196	0.01359664	0.535370789	0.003069123
gma-miR1510b-3p	285.4463	255.1206	137.3406	230.6788	35.6251	372.0421	412.4696	235.0951	306.1672	129.9331	127.1187	223.9228	160.9111	267.8387	276.4995	Glyma.17G179200	Chr17	1	19680452	19685085	3318	30479992	PF05659;PF00931	PTHR23155;PTHR23155:SF543	KOG2120			GO:0043531	AT5G66900.1		Disease resistance protein (CC-NBS-LRR class) family	6.879562	7.043323	8.702968	3.260255	5.848944	4.416215	0.5467534	0.8764315	0.500902	5.311514	5.993778	5.212622	1.455132	2.218959	1.784914	0.5149082	0.3737258	0.852342
gma-miR1510b-3p	285.4463	255.1206	137.3406	230.6788	35.6251	372.0421	412.4696	235.0951	306.1672	129.9331	127.1187	223.9228	160.9111	267.8387	276.4995	Glyma.18G116600	Chr18	1	14262023	14265145	1686	30558301	PF00931	PTHR11017;PTHR11017:SF171				GO:0043531	AT1G27170.1		transmembrane receptors;ATP binding	0.09204837	0	0	0	0	0	0.04483313	0	0	0.02179202	0.03001421	0	0	0	0	0	0	0
gma-miR1510b-3p	285.4463	255.1206	137.3406	230.6788	35.6251	372.0421	412.4696	235.0951	306.1672	129.9331	127.1187	223.9228	160.9111	267.8387	276.4995	Glyma.18G117800	Chr18	1	14525119	14531076	3975	30556918	PF07725;PF00931	PTHR11017;PTHR11017:SF162				GO:0043531	AT5G17680.1		disease resistance protein (TIR-NBS-LRR class); putative	0.04229594	0.07487329	0.1311515	0.01193592	0.0138437	0.02767485	0	0	0	0.01232414	0.04773958	0.1198729	0	0.0166266	0.003590116	0	0.00346617	0
gma-miR1510b-3p	285.4463	255.1206	137.3406	230.6788	35.6251	372.0421	412.4696	235.0951	306.1672	129.9331	127.1187	223.9228	160.9111	267.8387	276.4995	Glyma.19G054700	Chr19	1	9126216	9131352	4503	30511465	PF13676;PF00931	PTHR11017;PTHR11017:SF171				GO:0007165;GO:0005515;GO:0043531	AT5G36930.2		Disease resistance protein (TIR-NBS-LRR class) family	0.00287204	0.02873653	0.01129496	0.168582	0.3951281	0.2247544	0.02797715	0.05303603	0	0.005439537	0.01123783	0	0.7954024	0.1350288	0.3771296	0	0	0
gma-miR1510b-3p	285.4463	255.1206	137.3406	230.6788	35.6251	372.0421	412.4696	235.0951	306.1672	129.9331	127.1187	223.9228	160.9111	267.8387	276.4995	Glyma.19G054800	Chr19	1	9145852	9149986	2172	30514838	PF00931;PF13676	PTHR11017;PTHR11017:SF171				GO:0043531;GO:0007165;GO:0005515	AT5G36930.2		Disease resistance protein (TIR-NBS-LRR class) family	0.02977163	0.005957669	0.02927095	0	0.008445169	0.02025921	0	0	0	0	0.005824581	0.02964605	0	0.006085702	0	0	0	0
gma-miR1510b-3p	285.4463	255.1206	137.3406	230.6788	35.6251	372.0421	412.4696	235.0951	306.1672	129.9331	127.1187	223.9228	160.9111	267.8387	276.4995	Glyma.19G054900	Chr19	1	9161496	9167004	4497	30512584	PF13676;PF00931	PTHR11017;PTHR11017:SF171				GO:0007165;GO:0005515;GO:0043531	AT5G36930.2		Disease resistance protein (TIR-NBS-LRR class) family	1.041066	0.8056963	0.8086671	0.3376138	0.358945	0.4011837	0.06163184	0.04061107	0.1554575	0.8823807	1.0437	0.9335795	0.2389391	0.243964	0.304645	0.1145767	0	0.08983992
gma-miR1510b-3p	285.4463	255.1206	137.3406	230.6788	35.6251	372.0421	412.4696	235.0951	306.1672	129.9331	127.1187	223.9228	160.9111	267.8387	276.4995	Glyma.U008300	scaffold_197	1	2253	15736	7197	30535232	PF13676;PF00931	PTHR11017;PTHR11017:SF163				GO:0007165;GO:0005515;GO:0043531	AT5G36930.2		Disease resistance protein (TIR-NBS-LRR class) family	0.9164549	1.229818	1.499971	0.5109087	1.215724	0.7092328	1.458139	2.028094	1.537691	0.8576556	0.9035166	0.8768013	0.4956746	0.2681463	0.4679572	1.831262	2.32984	1.519072
gma-miR1510b-5p	1217.3648	748.5931	429.0173	863.6628	56.4281	348.5487	604.6829	434.5846	765.269	157.4322	56.2867	174.7534	73.7214	179.1879	202.3056	Glyma.02G076700	Chr02	1	6675428	6678185	2685	30506971										12.93761304	2.578372834	11.77763638	3.551770437	5.034905738	4.121696774	0.154837092	0.17266076	0.127728462	8.274216365	8.462263408	7.429570726	3.873835181	2.515631924	4.581509936	0.18179999	0.020525924	0.004559676
gma-miR1512a-3p	19.3373	14.0462	10.2854	14.1534	1.6902	5.3919	13.6271	3.4752	3.9948	0.75	0.01	0.1282	0.01	0.01	0.01	Glyma.16G203600	Chr16	1	36457598	36463510	2896	30561569	PF00155	PTHR11751;PTHR11751:SF411		4.4.1.14	K14270	GO:0030170;GO:0009058	AT5G51690.1	ACS12	1-amino-cyclopropane-1-carboxylate synthase 12	1.723777414	1.336007375	1.94066404	0.638938665	0.506710117	0.61537352	0.108754393	0.242546742	0.314274511	1.907268626	1.983269772	1.427457111	0.742064251	0.346885001	0.837714477	0.486934365	0.352062827	0.202918192
gma-miR1512a-5p	3.2861	3.8364	2.7501	4.1807	0.325	0.2568	0.0717	0.01	0.01	0	0.01	0.01	0.01	0.01	0	Glyma.04G056400	Chr04	1	4562740	4587327	8573	30490988	PF02736;PF00612;PF01843;PF00063	PTHR13140;PTHR13140:SF304		3.6.4.1	K10357	GO:0016459;GO:0005524;GO:0003774;GO:0005515	AT4G33200.1	ATXI-I;XI-15;XI-I	myosin; putative	4.020284881	3.895752926	3.795457292	1.054278323	1.495589813	1.462831741	5.203534763	4.576801861	4.600414787	3.794277823	4.022698885	3.835081385	1.059510445	0.521139946	1.10530189	3.530181299	4.3682113	2.966073973
gma-miR1512a-5p	3.2861	3.8364	2.7501	4.1807	0.325	0.2568	0.0717	0.01	0.01	0	0.01	0.01	0.01	0.01	0	Glyma.06G056500	Chr06	1	4266559	4290201	8599	30554137	PF02736;PF00612;PF01843;PF00063	PTHR13140;PTHR13140:SF304		3.6.4.1	K10357	GO:0016459;GO:0005524;GO:0003774;GO:0005515	AT4G33200.1	ATXI-I;XI-15;XI-I	myosin; putative	5.112056612	5.482106232	5.627914381	1.953207728	2.869078836	2.167144174	4.213531937	4.562963409	4.017410179	5.369418833	5.093351071	5.283688685	1.574463757	0.716322273	1.702727181	3.762340814	4.390253757	2.275134789
gma-miR1512a-5p	3.2861	3.8364	2.7501	4.1807	0.325	0.2568	0.0717	0.01	0.01	0	0.01	0.01	0.01	0.01	0	Glyma.08G167400	Chr08	1	13195549	13199394	3043	30541381	PF00069	PTHR27002;PTHR27002:SF116		2.7.11.1		GO:0006468;GO:0005524;GO:0004672	AT1G67520.1		lectin protein kinase family protein	0.017000061	0.017009606	0	0	0	0	0	0	0	0	0.016629628	0	0.018832451	0	0	0	0	0.016092975
gma-miR1512b	20.7908	25.8029	5.7202	23.8213	0.7801	5.1993	6.957	11.645	3.2197	0.625	0.01	0.2564	0.01	0.01	0	Glyma.08G167400	Chr08	1	13195549	13199394	3043	30541381	PF00069	PTHR27002;PTHR27002:SF116		2.7.11.1		GO:0006468;GO:0005524;GO:0004672	AT1G67520.1		lectin protein kinase family protein	0.017000061	0.017009606	0	0	0	0	0	0	0	0	0.016629628	0	0.018832451	0	0	0	0	0.016092975
gma-miR1513a-5p	3.2861	4.2695	0.88	5.313	0.13	2.5034	2.7971	1.4023	1.6695	0.125	0.3383	1.0257	0.2363	0.6504	0.8476	Glyma.06G016300	Chr06	1	1213146	1214172	834	30552503	PF00646	PTHR32133;PTHR32133:SF89				GO:0005515	AT3G23880.1		F-box and associated interaction domains-containing protein	0.0930417	0	0	0	0	0	0	0.067377973	0	0.014684793	0.091014313	0.015441538	0	0	0	0	0	0
gma-miR1513a-5p	3.2861	4.2695	0.88	5.313	0.13	2.5034	2.7971	1.4023	1.6695	0.125	0.3383	1.0257	0.2363	0.6504	0.8476	Glyma.06G197000	Chr06	1	17793539	17794609	1071	30552759	PF00646	PTHR32133;PTHR32133:SF89				GO:0005515	AT3G06240.1		F-box family protein	0.04830176	0	0.011872363	0.022149996	0.068507586	0.164343624	0.01176294	0	0	0.011435217	0	0.048098011	0.013377019	0	0	0	0	0
gma-miR1513a-5p	3.2861	4.2695	0.88	5.313	0.13	2.5034	2.7971	1.4023	1.6695	0.125	0.3383	1.0257	0.2363	0.6504	0.8476	Glyma.06G197100	Chr06	1	17811461	17812510	1050	30550959	PF00646	PTHR31790;PTHR31790:SF15				GO:0005515	AT3G06240.1		F-box family protein	0.012316949	0	0.012109811	0	0	0	0	0	0	0	0	0	0	0	0	0	0	0
gma-miR1513a-5p	3.2861	4.2695	0.88	5.313	0.13	2.5034	2.7971	1.4023	1.6695	0.125	0.3383	1.0257	0.2363	0.6504	0.8476	Glyma.06G197200	Chr06	1	17904627	17905751	1125	30552366	PF07734;PF00646	PTHR32133;PTHR32133:SF89				GO:0005515	AT3G23880.1		F-box and associated interaction domains-containing protein	0	0	0	0	0.016304806	0	0	0	0	0	0.067471944	0	0	0	0	0	0	0
gma-miR1513a-5p	3.2861	4.2695	0.88	5.313	0.13	2.5034	2.7971	1.4023	1.6695	0.125	0.3383	1.0257	0.2363	0.6504	0.8476	Glyma.07G247000	Chr07	1	42591461	42592588	1128	30495226	PF00646;PF07734	PTHR31790;PTHR31790:SF15				GO:0005515	AT3G06240.1		F-box family protein	0.11465245	0.195018605	0.10145187	0	0	0	0	0.186812597	0.058468174	0.15200323	0.044861665	0.034250645	0	0	0	0.012020611	0.024429125	0.04341394
gma-miR1513a-5p	3.2861	4.2695	0.88	5.313	0.13	2.5034	2.7971	1.4023	1.6695	0.125	0.3383	1.0257	0.2363	0.6504	0.8476	Glyma.08G251600	Chr08	1	22044985	22046937	1502	30535686	PF00646	PTHR32133;PTHR32133:SF89				GO:0005515	AT4G12560.1	CPR30	F-box and associated interaction domains-containing protein	0.129155756	0.103382621	0.160846018	0.900260195	0.622828375	0.820295705	0.385827569	0.420888036	0.149292371	0.163077462	0.277951169	0.111462817	0.591385355	0.184807609	0.361043326	0.198604183	0.302712961	0.008150953
gma-miR1513a-5p	3.2861	4.2695	0.88	5.313	0.13	2.5034	2.7971	1.4023	1.6695	0.125	0.3383	1.0257	0.2363	0.6504	0.8476	Glyma.08G251800	Chr08	1	22068046	22069182	1128	30537829	PF07734;PF00646	PTHR32133;PTHR32133:SF89				GO:0005515	AT3G06240.1		F-box family protein	0.02293049	0.022943365	0.01127243	0	0	0	0	0	0	0	0.011215416	0	0	0	0	0	0	0
gma-miR1513a-5p	3.2861	4.2695	0.88	5.313	0.13	2.5034	2.7971	1.4023	1.6695	0.125	0.3383	1.0257	0.2363	0.6504	0.8476	Glyma.08G252200	Chr08	1	22147251	22155016	3027	30541046	PF00646	PTHR32133;PTHR32133:SF89				GO:0005515	AT3G23880.1		F-box and associated interaction domains-containing protein	0.743411485	0.59420815	0.415862175	0.493731975	0.46054208	0.668694498	0.01664765	0.046410001	0.004357588	0.562388278	0.785723831	0.719003289	0.468566874	0.340606294	0.419588177	0.017917739	0.00455171	0.032356078
gma-miR1513a-5p	3.2861	4.2695	0.88	5.313	0.13	2.5034	2.7971	1.4023	1.6695	0.125	0.3383	1.0257	0.2363	0.6504	0.8476	Glyma.08G252300	Chr08	1	22162736	22167418	3980	30540814	PF00646	PTHR32133;PTHR32133:SF89				GO:0005515	AT3G06240.1		F-box family protein	1.731954889	1.53459985	1.670880011	1.144409045	0.66366294	0.967402755	0.003165354	0	0.013256704	1.320103859	1.754609607	1.378424935	1.389482371	0.514776975	1.272890186	0.020441079	0.027694525	0
gma-miR1513a-5p	3.2861	4.2695	0.88	5.313	0.13	2.5034	2.7971	1.4023	1.6695	0.125	0.3383	1.0257	0.2363	0.6504	0.8476	Glyma.17G017600	Chr17	1	1328970	1333001	1901	30481529	PF07734;PF00646	PTHR31790;PTHR31790:SF15				GO:0005515	AT3G23880.1		F-box and associated interaction domains-containing protein	4.612538626	4.996319101	5.939604063	3.831063793	3.126302801	3.402652173	1.027199829	0.894184738	0.971414418	4.967137036	5.024459294	5.060519219	2.019767992	2.329341571	2.807599409	0.905852	0.471105581	0.701976682
gma-miR1513a-5p	3.2861	4.2695	0.88	5.313	0.13	2.5034	2.7971	1.4023	1.6695	0.125	0.3383	1.0257	0.2363	0.6504	0.8476	Glyma.17G018300	Chr17	1	1377643	1382240	4382	30478967	PF00646	PTHR31790;PTHR31790:SF15				GO:0005515	AT3G16210.1		F-box family protein	0.944430587	0.428185399	0.734133082	0.400610632	0.418596674	0.50710903	0	0	0	0.897153054	0.868997685	0.834646469	0.346563085	0.096526841	0.328923314	0	0	0
gma-miR1513a-5p	3.2861	4.2695	0.88	5.313	0.13	2.5034	2.7971	1.4023	1.6695	0.125	0.3383	1.0257	0.2363	0.6504	0.8476	Glyma.17G021300	Chr17	1	1563833	1566571	2623	30482558	PF00646	PTHR31790;PTHR31790:SF15				GO:0005515	AT5G49610.1		F-box family protein	0.019722145	0	0.004847618	0.045220446	0	0.008387916	2.161322529	1.745996259	1.689661128	0.009338252	0.028938596	0.019638951	0.049157867	0.055432553	0.087049714	0.806421227	0.667102303	1.003502537
gma-miR1513a-5p	3.2861	4.2695	0.88	5.313	0.13	2.5034	2.7971	1.4023	1.6695	0.125	0.3383	1.0257	0.2363	0.6504	0.8476	Glyma.17G162200	Chr17	1	14278250	14279422	1173	30478620	PF07734	PTHR32133;PTHR32133:SF89					AT3G06240.1		F-box family protein	0	0	0	0	0	0	0	0	0	0	0.04314063	0	0	0	0	0	0	0
gma-miR1513b	3.1597	4.1458	0.935	5.0952	0.13	2.3108	2.6537	1.4023	1.7291	0.125	0.3383	1.0257	0.2363	0.6504	0.8476	Glyma.06G016300	Chr06	1	1213146	1214172	834	30552503	PF00646	PTHR32133;PTHR32133:SF89				GO:0005515	AT3G23880.1		F-box and associated interaction domains-containing protein	0.0930417	0	0	0	0	0	0	0.067377973	0	0.014684793	0.091014313	0.015441538	0	0	0	0	0	0
gma-miR1513b	3.1597	4.1458	0.935	5.0952	0.13	2.3108	2.6537	1.4023	1.7291	0.125	0.3383	1.0257	0.2363	0.6504	0.8476	Glyma.06G197000	Chr06	1	17793539	17794609	1071	30552759	PF00646	PTHR32133;PTHR32133:SF89				GO:0005515	AT3G06240.1		F-box family protein	0.04830176	0	0.011872363	0.022149996	0.068507586	0.164343624	0.01176294	0	0	0.011435217	0	0.048098011	0.013377019	0	0	0	0	0
gma-miR1513b	3.1597	4.1458	0.935	5.0952	0.13	2.3108	2.6537	1.4023	1.7291	0.125	0.3383	1.0257	0.2363	0.6504	0.8476	Glyma.06G197100	Chr06	1	17811461	17812510	1050	30550959	PF00646	PTHR31790;PTHR31790:SF15				GO:0005515	AT3G06240.1		F-box family protein	0.012316949	0	0.012109811	0	0	0	0	0	0	0	0	0	0	0	0	0	0	0
gma-miR1513b	3.1597	4.1458	0.935	5.0952	0.13	2.3108	2.6537	1.4023	1.7291	0.125	0.3383	1.0257	0.2363	0.6504	0.8476	Glyma.06G197200	Chr06	1	17904627	17905751	1125	30552366	PF07734;PF00646	PTHR32133;PTHR32133:SF89				GO:0005515	AT3G23880.1		F-box and associated interaction domains-containing protein	0	0	0	0	0.016304806	0	0	0	0	0	0.067471944	0	0	0	0	0	0	0
gma-miR1513b	3.1597	4.1458	0.935	5.0952	0.13	2.3108	2.6537	1.4023	1.7291	0.125	0.3383	1.0257	0.2363	0.6504	0.8476	Glyma.07G247000	Chr07	1	42591461	42592588	1128	30495226	PF00646;PF07734	PTHR31790;PTHR31790:SF15				GO:0005515	AT3G06240.1		F-box family protein	0.11465245	0.195018605	0.10145187	0	0	0	0	0.186812597	0.058468174	0.15200323	0.044861665	0.034250645	0	0	0	0.012020611	0.024429125	0.04341394
gma-miR1513b	3.1597	4.1458	0.935	5.0952	0.13	2.3108	2.6537	1.4023	1.7291	0.125	0.3383	1.0257	0.2363	0.6504	0.8476	Glyma.08G251600	Chr08	1	22044985	22046937	1502	30535686	PF00646	PTHR32133;PTHR32133:SF89				GO:0005515	AT4G12560.1	CPR30	F-box and associated interaction domains-containing protein	0.129155756	0.103382621	0.160846018	0.900260195	0.622828375	0.820295705	0.385827569	0.420888036	0.149292371	0.163077462	0.277951169	0.111462817	0.591385355	0.184807609	0.361043326	0.198604183	0.302712961	0.008150953
gma-miR1513b	3.1597	4.1458	0.935	5.0952	0.13	2.3108	2.6537	1.4023	1.7291	0.125	0.3383	1.0257	0.2363	0.6504	0.8476	Glyma.08G251800	Chr08	1	22068046	22069182	1128	30537829	PF07734;PF00646	PTHR32133;PTHR32133:SF89				GO:0005515	AT3G06240.1		F-box family protein	0.02293049	0.022943365	0.01127243	0	0	0	0	0	0	0	0.011215416	0	0	0	0	0	0	0
gma-miR1513b	3.1597	4.1458	0.935	5.0952	0.13	2.3108	2.6537	1.4023	1.7291	0.125	0.3383	1.0257	0.2363	0.6504	0.8476	Glyma.08G252200	Chr08	1	22147251	22155016	3027	30541046	PF00646	PTHR32133;PTHR32133:SF89				GO:0005515	AT3G23880.1		F-box and associated interaction domains-containing protein	0.743411485	0.59420815	0.415862175	0.493731975	0.46054208	0.668694498	0.01664765	0.046410001	0.004357588	0.562388278	0.785723831	0.719003289	0.468566874	0.340606294	0.419588177	0.017917739	0.00455171	0.032356078
gma-miR1513b	3.1597	4.1458	0.935	5.0952	0.13	2.3108	2.6537	1.4023	1.7291	0.125	0.3383	1.0257	0.2363	0.6504	0.8476	Glyma.08G252300	Chr08	1	22162736	22167418	3980	30540814	PF00646	PTHR32133;PTHR32133:SF89				GO:0005515	AT3G06240.1		F-box family protein	1.731954889	1.53459985	1.670880011	1.144409045	0.66366294	0.967402755	0.003165354	0	0.013256704	1.320103859	1.754609607	1.378424935	1.389482371	0.514776975	1.272890186	0.020441079	0.027694525	0
gma-miR1513b	3.1597	4.1458	0.935	5.0952	0.13	2.3108	2.6537	1.4023	1.7291	0.125	0.3383	1.0257	0.2363	0.6504	0.8476	Glyma.17G017600	Chr17	1	1328970	1333001	1901	30481529	PF07734;PF00646	PTHR31790;PTHR31790:SF15				GO:0005515	AT3G23880.1		F-box and associated interaction domains-containing protein	4.612538626	4.996319101	5.939604063	3.831063793	3.126302801	3.402652173	1.027199829	0.894184738	0.971414418	4.967137036	5.024459294	5.060519219	2.019767992	2.329341571	2.807599409	0.905852	0.471105581	0.701976682
gma-miR1513b	3.1597	4.1458	0.935	5.0952	0.13	2.3108	2.6537	1.4023	1.7291	0.125	0.3383	1.0257	0.2363	0.6504	0.8476	Glyma.17G018300	Chr17	1	1377643	1382240	4382	30478967	PF00646	PTHR31790;PTHR31790:SF15				GO:0005515	AT3G16210.1		F-box family protein	0.944430587	0.428185399	0.734133082	0.400610632	0.418596674	0.50710903	0	0	0	0.897153054	0.868997685	0.834646469	0.346563085	0.096526841	0.328923314	0	0	0
gma-miR1513b	3.1597	4.1458	0.935	5.0952	0.13	2.3108	2.6537	1.4023	1.7291	0.125	0.3383	1.0257	0.2363	0.6504	0.8476	Glyma.17G021300	Chr17	1	1563833	1566571	2623	30482558	PF00646	PTHR31790;PTHR31790:SF15				GO:0005515	AT5G49610.1		F-box family protein	0.019722145	0	0.004847618	0.045220446	0	0.008387916	2.161322529	1.745996259	1.689661128	0.009338252	0.028938596	0.019638951	0.049157867	0.055432553	0.087049714	0.806421227	0.667102303	1.003502537
gma-miR1513b	3.1597	4.1458	0.935	5.0952	0.13	2.3108	2.6537	1.4023	1.7291	0.125	0.3383	1.0257	0.2363	0.6504	0.8476	Glyma.17G162200	Chr17	1	14278250	14279422	1173	30478620	PF07734	PTHR32133;PTHR32133:SF89					AT3G06240.1		F-box family protein	0	0	0	0	0	0	0	0	0	0	0.04314063	0	0	0	0	0	0	0
gma-miR1513c	2.9701	4.1458	0.825	4.921	0.13	2.2466	2.6537	1.4023	1.6695	0.125	0.3383	1.0257	0.2363	0.6504	0.8476	Glyma.01G161600	Chr01	1	49965549	49975218	4435	30543791	PF07714	PTHR23257;PTHR23257:SF492	KOG0192	2.7.12.1		GO:0006468;GO:0004672	AT4G35780.1		ACT-like protein tyrosine kinase family protein	6.339548878	5.835426405	6.020773886	2.348194255	3.606542109	3.016215021	0.431772841	0.494145647	1.118285894	4.711067026	5.17734973	4.59957968	1.783176212	1.064008455	1.367542912	1.14955529	0.379012223	0.91371904
gma-miR1513c	2.9701	4.1458	0.825	4.921	0.13	2.2466	2.6537	1.4023	1.6695	0.125	0.3383	1.0257	0.2363	0.6504	0.8476	Glyma.01G232700	Chr01	1	55917672	55918784	1113	30543618	PF00646;PF07734	PTHR32133;PTHR32133:SF89				GO:0005515	AT3G06240.1		F-box family protein	0	0.011626288	0	0	0	0	0.011319056	0.012622019	0.11851231	0	0	0	0	0	0	0.012182614	0.123791791	0
gma-miR1513c	2.9701	4.1458	0.825	4.921	0.13	2.2466	2.6537	1.4023	1.6695	0.125	0.3383	1.0257	0.2363	0.6504	0.8476	Glyma.04G213100	Chr04	1	48484771	48500001	6779	30490268	PF04652;PF14288;PF02364	PTHR12741		2.4.1.34	K11000	GO:0016020;GO:0006075;GO:0003843;GO:0000148	AT2G13680.1	ATGSL02;CALS5;GLS2	callose synthase 5	0.482666688	0.44094312	0.915336614	0.027995452	0.029764267	0.009736614	0	0.031084911	0.007783107	0.905119606	0.852854732	1.016353394	0.0295877	0	0.023156489	0	0	0.009029894
gma-miR1513c	2.9701	4.1458	0.825	4.921	0.13	2.2466	2.6537	1.4023	1.6695	0.125	0.3383	1.0257	0.2363	0.6504	0.8476	Glyma.06G197000	Chr06	1	17793539	17794609	1071	30552759	PF00646	PTHR32133;PTHR32133:SF89				GO:0005515	AT3G06240.1		F-box family protein	0.04830176	0	0.011872363	0.022149996	0.068507586	0.164343624	0.01176294	0	0	0.011435217	0	0.048098011	0.013377019	0	0	0	0	0
gma-miR1513c	2.9701	4.1458	0.825	4.921	0.13	2.2466	2.6537	1.4023	1.6695	0.125	0.3383	1.0257	0.2363	0.6504	0.8476	Glyma.06G197100	Chr06	1	17811461	17812510	1050	30550959	PF00646	PTHR31790;PTHR31790:SF15				GO:0005515	AT3G06240.1		F-box family protein	0.012316949	0	0.012109811	0	0	0	0	0	0	0	0	0	0	0	0	0	0	0
gma-miR1513c	2.9701	4.1458	0.825	4.921	0.13	2.2466	2.6537	1.4023	1.6695	0.125	0.3383	1.0257	0.2363	0.6504	0.8476	Glyma.06G197200	Chr06	1	17904627	17905751	1125	30552366	PF07734;PF00646	PTHR32133;PTHR32133:SF89				GO:0005515	AT3G23880.1		F-box and associated interaction domains-containing protein	0	0	0	0	0.016304806	0	0	0	0	0	0.067471944	0	0	0	0	0	0	0
gma-miR1513c	2.9701	4.1458	0.825	4.921	0.13	2.2466	2.6537	1.4023	1.6695	0.125	0.3383	1.0257	0.2363	0.6504	0.8476	Glyma.06G300600	Chr06	1	48955701	48958858	3158	30551895	PF08276;PF01453;PF00954;PF00069	PTHR27002;PTHR27002:SF143	KOG1187	2.7.11.1		GO:0048544;GO:0006468;GO:0005524;GO:0004672	AT2G19130.1		S-locus lectin protein kinase family protein	1.691337838	0.897363114	1.38104758	0.706120554	1.376589228	1.26101076	0.04388195	0.004448482	0	0.767868665	0.765148514	0.827828751	0.317566529	0.406003798	0.555825725	0.025761715	0.043628962	0.046520827
gma-miR1513c	2.9701	4.1458	0.825	4.921	0.13	2.2466	2.6537	1.4023	1.6695	0.125	0.3383	1.0257	0.2363	0.6504	0.8476	Glyma.07G050300	Chr07	1	4283983	4288463	1417	30492820	PF02265	PTHR33146;PTHR33146:SF2		3.1.30.1		GO:0006308;GO:0004519;GO:0003676	AT1G68290.1	ENDO 2	endonuclease 2	1.615458684	1.744213894	1.839546022	1.171902052	0.996756374	1.148984613	0	0	0	2.480538243	3.017667235	3.044609165	0.212323592	0.457084734	0.382700829	0	0	0
gma-miR1513c	2.9701	4.1458	0.825	4.921	0.13	2.2466	2.6537	1.4023	1.6695	0.125	0.3383	1.0257	0.2363	0.6504	0.8476	Glyma.07G148300	Chr07	1	17838046	17839203	1158	30495392	PF00646	PTHR32133;PTHR32133:SF89				GO:0005515	AT3G23880.1		F-box and associated interaction domains-containing protein	0	0	0	0	0	0	0	0	0	0	0.07647403	0.011121107	0	0	0	0	0	0.042289226
gma-miR1513c	2.9701	4.1458	0.825	4.921	0.13	2.2466	2.6537	1.4023	1.6695	0.125	0.3383	1.0257	0.2363	0.6504	0.8476	Glyma.07G187200	Chr07	1	35464200	35465320	1050	30494099	PF00646	PTHR32133;PTHR32133:SF89				GO:0005515	AT4G12560.1	CPR30	F-box and associated interaction domains-containing protein	0	0	0	0	0	0	0	0	0	0	0	0	0	0	0	0	0	0
gma-miR1513c	2.9701	4.1458	0.825	4.921	0.13	2.2466	2.6537	1.4023	1.6695	0.125	0.3383	1.0257	0.2363	0.6504	0.8476	Glyma.08G098000	Chr08	1	7509236	7514631	3427	30541071	PF00646	PTHR31790;PTHR31790:SF15				GO:0005515	AT3G06240.1		F-box family protein	1.845385882	1.789783343	2.226198023	0.796061941	0.958091689	0.918066787	4.38930318	3.414718413	4.233866957	0.825527901	1.273589553	1.21379407	0.535111979	0.35870657	0.553838565	1.820033453	3.123876986	2.204191711
gma-miR1513c	2.9701	4.1458	0.825	4.921	0.13	2.2466	2.6537	1.4023	1.6695	0.125	0.3383	1.0257	0.2363	0.6504	0.8476	Glyma.08G251600	Chr08	1	22044985	22046937	1502	30535686	PF00646	PTHR32133;PTHR32133:SF89				GO:0005515	AT4G12560.1	CPR30	F-box and associated interaction domains-containing protein	0.129155756	0.103382621	0.160846018	0.900260195	0.622828375	0.820295705	0.385827569	0.420888036	0.149292371	0.163077462	0.277951169	0.111462817	0.591385355	0.184807609	0.361043326	0.198604183	0.302712961	0.008150953
gma-miR1513c	2.9701	4.1458	0.825	4.921	0.13	2.2466	2.6537	1.4023	1.6695	0.125	0.3383	1.0257	0.2363	0.6504	0.8476	Glyma.08G251800	Chr08	1	22068046	22069182	1128	30537829	PF07734;PF00646	PTHR32133;PTHR32133:SF89				GO:0005515	AT3G06240.1		F-box family protein	0.02293049	0.022943365	0.01127243	0	0	0	0	0	0	0	0.011215416	0	0	0	0	0	0	0
gma-miR1513c	2.9701	4.1458	0.825	4.921	0.13	2.2466	2.6537	1.4023	1.6695	0.125	0.3383	1.0257	0.2363	0.6504	0.8476	Glyma.08G252200	Chr08	1	22147251	22155016	3027	30541046	PF00646	PTHR32133;PTHR32133:SF89				GO:0005515	AT3G23880.1		F-box and associated interaction domains-containing protein	0.743411485	0.59420815	0.415862175	0.493731975	0.46054208	0.668694498	0.01664765	0.046410001	0.004357588	0.562388278	0.785723831	0.719003289	0.468566874	0.340606294	0.419588177	0.017917739	0.00455171	0.032356078
gma-miR1513c	2.9701	4.1458	0.825	4.921	0.13	2.2466	2.6537	1.4023	1.6695	0.125	0.3383	1.0257	0.2363	0.6504	0.8476	Glyma.08G252300	Chr08	1	22162736	22167418	3980	30540814	PF00646	PTHR32133;PTHR32133:SF89				GO:0005515	AT3G06240.1		F-box family protein	1.731954889	1.53459985	1.670880011	1.144409045	0.66366294	0.967402755	0.003165354	0	0.013256704	1.320103859	1.754609607	1.378424935	1.389482371	0.514776975	1.272890186	0.020441079	0.027694525	0
gma-miR1513c	2.9701	4.1458	0.825	4.921	0.13	2.2466	2.6537	1.4023	1.6695	0.125	0.3383	1.0257	0.2363	0.6504	0.8476	Glyma.11G082200	Chr11	1	6175227	6184750	3763	30531554	PF07714	PTHR23257;PTHR23257:SF492	KOG0192	2.7.12.1		GO:0006468;GO:0004672	AT4G35780.1		ACT-like protein tyrosine kinase family protein	10.55450906	9.226196056	10.045865	4.211195168	5.790957382	4.940544711	2.303348102	2.24743051	2.071628555	9.38305592	9.312580676	9.702316518	2.250101302	1.910887716	2.438498044	1.271967839	1.387688537	1.913028381
gma-miR1513c	2.9701	4.1458	0.825	4.921	0.13	2.2466	2.6537	1.4023	1.6695	0.125	0.3383	1.0257	0.2363	0.6504	0.8476	Glyma.13G109000	Chr13	1	22296848	22298723	1876	30502911	PF00646	PTHR32133;PTHR32133:SF89				GO:0005515	AT5G49610.1		F-box family protein	1.185736126	0.358679648	0.610009112	0.923109353	1.007099863	0.903046751	0.308908853	0.112326551	0.400775023	0.868265785	0.681103383	0.864956576	0.381844007	0.260699007	0.517275293	0	0.279085821	0.006525976
gma-miR1513c	2.9701	4.1458	0.825	4.921	0.13	2.2466	2.6537	1.4023	1.6695	0.125	0.3383	1.0257	0.2363	0.6504	0.8476	Glyma.16G019200	Chr16	1	1691545	1695206	1138	30560376	PF02265	PTHR33146;PTHR33146:SF2		3.1.30.1		GO:0006308;GO:0004519;GO:0003676	AT1G68290.1	ENDO 2	endonuclease 2	0.090915967	0.136450524	0.245814256	0	0	0	0	0	0	0.161429491	0.266804701	0.079215902	0	0	0.037620507	0	0	0
gma-miR1513c	2.9701	4.1458	0.825	4.921	0.13	2.2466	2.6537	1.4023	1.6695	0.125	0.3383	1.0257	0.2363	0.6504	0.8476	Glyma.16G202800	Chr16	1	36404765	36405844	1080	30560098	PF07734	PTHR32133;PTHR32133:SF89					AT3G06240.1		F-box family protein	0	0	0	0	0.016984172	0	0.011664916	0	0	0	0.011713879	0	0	0	0	0	0	0
gma-miR1513c	2.9701	4.1458	0.825	4.921	0.13	2.2466	2.6537	1.4023	1.6695	0.125	0.3383	1.0257	0.2363	0.6504	0.8476	Glyma.16G202900	Chr16	1	36409506	36410606	1101	30561116	PF00646;PF07734	PTHR32133;PTHR32133:SF89				GO:0005515	AT3G06240.1		F-box family protein	0	0	0	0	0	0	0	0	0	0.011123631	0	0	0	0	0	0	0	0
gma-miR1513c	2.9701	4.1458	0.825	4.921	0.13	2.2466	2.6537	1.4023	1.6695	0.125	0.3383	1.0257	0.2363	0.6504	0.8476	Glyma.16G203000	Chr16	1	36412774	36413868	1095	30560117	PF00646;PF07734	PTHR32133;PTHR32133:SF89				GO:0005515	AT3G06240.1		F-box family protein	0	0	0	0	0	0	0	0	0	0	0	0	0	0	0	0	0	0
gma-miR1513c	2.9701	4.1458	0.825	4.921	0.13	2.2466	2.6537	1.4023	1.6695	0.125	0.3383	1.0257	0.2363	0.6504	0.8476	Glyma.17G017600	Chr17	1	1328970	1333001	1901	30481529	PF07734;PF00646	PTHR31790;PTHR31790:SF15				GO:0005515	AT3G23880.1		F-box and associated interaction domains-containing protein	4.612538626	4.996319101	5.939604063	3.831063793	3.126302801	3.402652173	1.027199829	0.894184738	0.971414418	4.967137036	5.024459294	5.060519219	2.019767992	2.329341571	2.807599409	0.905852	0.471105581	0.701976682
gma-miR1513c	2.9701	4.1458	0.825	4.921	0.13	2.2466	2.6537	1.4023	1.6695	0.125	0.3383	1.0257	0.2363	0.6504	0.8476	Glyma.17G018300	Chr17	1	1377643	1382240	4382	30478967	PF00646	PTHR31790;PTHR31790:SF15				GO:0005515	AT3G16210.1		F-box family protein	0.944430587	0.428185399	0.734133082	0.400610632	0.418596674	0.50710903	0	0	0	0.897153054	0.868997685	0.834646469	0.346563085	0.096526841	0.328923314	0	0	0
gma-miR1513c	2.9701	4.1458	0.825	4.921	0.13	2.2466	2.6537	1.4023	1.6695	0.125	0.3383	1.0257	0.2363	0.6504	0.8476	Glyma.17G021300	Chr17	1	1563833	1566571	2623	30482558	PF00646	PTHR31790;PTHR31790:SF15				GO:0005515	AT5G49610.1		F-box family protein	0.019722145	0	0.004847618	0.045220446	0	0.008387916	2.161322529	1.745996259	1.689661128	0.009338252	0.028938596	0.019638951	0.049157867	0.055432553	0.087049714	0.806421227	0.667102303	1.003502537
gma-miR1513c	2.9701	4.1458	0.825	4.921	0.13	2.2466	2.6537	1.4023	1.6695	0.125	0.3383	1.0257	0.2363	0.6504	0.8476	Glyma.18G274900	Chr18	1	55712365	55714541	1449	30557455	PF00646	PTHR32133;PTHR32133:SF89				GO:0005515	AT3G23880.1		F-box and associated interaction domains-containing protein	0.008925325	0	0	0	0	0	0	0	0	0	0.02619253	0	0	0	0	0	0	0
gma-miR1513c	2.9701	4.1458	0.825	4.921	0.13	2.2466	2.6537	1.4023	1.6695	0.125	0.3383	1.0257	0.2363	0.6504	0.8476	Glyma.19G129200	Chr19	1	38849033	38857690	4207	30513308	PF07714	PTHR24349;PTHR24349:SF92	KOG0032	2.7.11.1		GO:0006468;GO:0004672	AT2G41140.1	ATCBK3;ATCRK1;CRK1	CDPK-related kinase 1	1.361832	1.211881	1.731844	1.6691	1.281867	1.39111	1.545192	1.980187	2.295077	1.807811	1.377265	1.398944	1.648245	0.9582919	1.200816	1.09905	1.490136	0.9603283
gma-miR1514a-5p	2.7173	4.6408	2.0351	3.3097	0.3901	1.4122	2.3668	1.6462	4.8295	0.375	1.9619	3.1412	0.7679	2.6667	3.9118	Glyma.07G048000	Chr07	1	4026896	4031231	4326	30491772	PF02365	PTHR31989;PTHR31989:SF5				GO:0006355;GO:0003677	AT4G35580.2	NTL9	NAC transcription factor-like 9	4.523190218	2.805773106	4.479454181	1.348999278	1.339888667	1.413873726	0	0.016237063	0.015245516	2.638537541	3.304581184	3.372872996	0.248383966	0.253607483	0.402456525	0.003134362	0	0.002830035
gma-miR1514a-5p	2.7173	4.6408	2.0351	3.3097	0.3901	1.4122	2.3668	1.6462	4.8295	0.375	1.9619	3.1412	0.7679	2.6667	3.9118	Glyma.07G048100	Chr07	1	4042000	4044979	2348	30495566	PF02365	PTHR31989;PTHR31989:SF5				GO:0006355;GO:0003677	AT4G35580.2	NTL9	NAC transcription factor-like 9	1.3604773	0.865242383	0.736491031	0.292996903	0.265612782	0.262368856	0	0	0	1.309210589	1.594843658	1.612522679	0.03050849	0.197033667	0.121556325	0.005774808	0.02933992	0
gma-miR1514a-5p	2.7173	4.6408	2.0351	3.3097	0.3901	1.4122	2.3668	1.6462	4.8295	0.375	1.9619	3.1412	0.7679	2.6667	3.9118	Glyma.16G016600	Chr16	1	1447052	1456410	6760	30561486	PF02365	PTHR31989;PTHR31989:SF5				GO:0006355;GO:0003677	AT4G35580.2	NTL9	NAC transcription factor-like 9	1.149794469	1.42034365	1.613865132	0.263195035	0.423297837	0.270136793	0.206862439	0.162095854	0.08390356	0.760915577	0.838408776	0.80965281	0.050864333	0.142740315	0.084442086	0.028081285	0.075412274	0.047087427
gma-miR1514a-5p	2.7173	4.6408	2.0351	3.3097	0.3901	1.4122	2.3668	1.6462	4.8295	0.375	1.9619	3.1412	0.7679	2.6667	3.9118	Glyma.16G016700	Chr16	1	1459997	1464301	3834	30559153	PF02365	PTHR31989;PTHR31989:SF5				GO:0006355;GO:0003677	AT4G35580.2	NTL9	NAC transcription factor-like 9	28.38873607	32.31976941	33.0684055	2.771973222	4.875175136	3.804641696	0.023001242	0.047633802	0.017201904	6.538823498	11.32121679	12.14934861	0.526884973	0.455084779	0.60671	0	0	0.044704808
gma-miR1515a	18.3262	10.5192	5.8852	9.5808	1.4302	21.6318	30.5533	13.7789	19.4969	2.8749	6.0211	32.9506	9.1561	14.244	21.4497	Glyma.09G025300	Chr09	1	2037635	2052253	7686	30483360	PF04851;PF02170;PF03368;PF00271;PF00636	PTHR14950;PTHR14950:SF19	KOG0701	3.1.26.3	K11592	GO:0016787;GO:0005524;GO:0003677;GO:0005515;GO:0016891;GO:0006396;GO:0004525;GO:0003723	AT3G03300.1	ATDCL2;DCL2	dicer-like 2	4.61885584	3.618030804	3.831464638	1.358048942	1.35555175	1.408370974	0.242586536	0.235783456	0.525145529	4.821724852	5.095948956	5.355043266	1.101630393	0.667270358	1.210578266	0.349301502	0.089630668	0.316979373
gma-miR1515b	18.3262	10.5192	5.8852	9.5372	1.4302	21.5677	30.5533	13.7789	19.4373	2.8749	6.0211	32.9506	9.1561	14.244	21.4497	Glyma.09G025300	Chr09	1	2037635	2052253	7686	30483360	PF04851;PF02170;PF03368;PF00271;PF00636	PTHR14950;PTHR14950:SF19	KOG0701	3.1.26.3	K11592	GO:0016787;GO:0005524;GO:0003677;GO:0005515;GO:0016891;GO:0006396;GO:0004525;GO:0003723	AT3G03300.1	ATDCL2;DCL2	dicer-like 2	4.61885584	3.618030804	3.831464638	1.358048942	1.35555175	1.408370974	0.242586536	0.235783456	0.525145529	4.821724852	5.095948956	5.355043266	1.101630393	0.667270358	1.210578266	0.349301502	0.089630668	0.316979373
gma-miR1518	1.643	1.7944	0.77	2.0903	0.065	0.5777	0	0.1219	0.2385	0	0	0.01	0.01	0.065	0	Glyma.05G234200	Chr05	1	41133563	41137142	1565	30526268	PF02365	PTHR31744;PTHR31744:SF3				GO:0006355;GO:0003677	AT3G18400.1	anac058;NAC058	NAC domain containing protein 58	0	0	0	0	0	0	0	0	0	0.031302536	0	0.057602362	0	0	0	0	0	0.031291325
gma-miR1518	1.643	1.7944	0.77	2.0903	0.065	0.5777	0	0.1219	0.2385	0	0	0.01	0.01	0.065	0	Glyma.08G041500	Chr08	1	3290816	3294321	1334	30538325	PF02365	PTHR31744;PTHR31744:SF3				GO:0006355;GO:0003677	AT3G18400.1	anac058;NAC058	NAC domain containing protein 58	0	0	0	0	0	0	0	0	0	0.009180748	0	0	0	0	0	0	0	0
gma-miR1521a	1.5167	3.4033	2.2001	3.1791	0.065	1.5405	2.0799	1.5852	2.1464	0.1875	0.5412	0.3205	0.4135	0.3252	0	Glyma.04G178400	Chr04	1	44291495	44298878	3831	30490366	PF00132;PF00483	PTHR22572;PTHR22572:SF104		2.7.7.13	K00966	GO:0016779;GO:0009058	AT1G74910.2		ADP-glucose pyrophosphorylase family protein	8.885178805	9.748109513	7.939180394	6.130362666	5.884477103	5.645386874	0.309115697	0.469377013	0.285775219	4.945520908	5.494974322	4.833963064	4.880307287	1.545739657	3.37863123	0.297305386	0.298505921	0.182154963
gma-miR1521a	1.5167	3.4033	2.2001	3.1791	0.065	1.5405	2.0799	1.5852	2.1464	0.1875	0.5412	0.3205	0.4135	0.3252	0	Glyma.12G103900	Chr12	1	9338443	9342751	3444	30547490	PF13855	PTHR24365;PTHR24365:SF368	KOG0531			GO:0005515	AT4G03260.1		Outer arm dynein light chain 1 protein	7.848299761	6.935931233	9.481095549	18.83208876	15.54140547	18.00239097	8.025624527	8.79854788	9.054051398	11.11628599	11.32123979	10.83283045	13.34504447	5.603510631	10.00275842	7.925310306	8.201206129	4.493267107
gma-miR1521a	1.5167	3.4033	2.2001	3.1791	0.065	1.5405	2.0799	1.5852	2.1464	0.1875	0.5412	0.3205	0.4135	0.3252	0	Glyma.15G206400	Chr15	1	29177838	29183739	2676	30498184	PF07714;PF00704	PTHR27002;PTHR27002:SF1	KOG1187	2.7.11.1	K01183	GO:0006468;GO:0004672;GO:0005975;GO:0004553	AT1G11330.1		S-locus lectin protein kinase family protein	0	0	0.004751607	0	0.006854599	0.016443574	0.004707813	0	0	0	0	0	0	0.019758063	0	0	0	0
gma-miR1521a	1.5167	3.4033	2.2001	3.1791	0.065	1.5405	2.0799	1.5852	2.1464	0.1875	0.5412	0.3205	0.4135	0.3252	0	Glyma.19G072300	Chr19	1	25487042	25487576	375	30514622	PF00483	PTHR22572;PTHR22572:SF104		2.7.7.13		GO:0016779;GO:0009058	AT1G74910.1		ADP-glucose pyrophosphorylase family protein	0	0	0	0	0	0	0	0	0	0	0	0	0	0	0	0	0	0
gma-miR1536	0.8215	0.9282	0.33	1.2629	0.01	0	0	0.1219	0	0	0	0.1923	0	0	0	Glyma.03G202400	Chr03	1	41082495	41085418	2778	30517976		PTHR31060;PTHR31060:SF7					AT3G05675.1		BTB/POZ domain-containing protein	3.482264821	2.273127549	3.057530992	2.519143456	4.219264613	3.579798129	0.022674782	0.055626847	0.023740857	3.253553863	2.773381081	2.71657668	1.732829546	0.999211769	1.756869574	0.009761878	0	0
gma-miR1536	0.8215	0.9282	0.33	1.2629	0.01	0	0	0.1219	0	0	0	0.1923	0	0	0	Glyma.07G127600	Chr07	1	15268754	15274489	3266	30494683	PF01916	PTHR11703;PTHR11703:SF0		2.5.1.46	K00809	GO:0008612	AT5G05920.1	DHS;EDA22	deoxyhypusine synthase	5.424963565	4.817853825	4.741958563	2.57854846	2.17913277	2.627246184	5.369432809	4.851956724	6.054023167	6.097309513	5.787072383	6.920182279	1.745885267	1.315338911	1.861397283	4.537740173	4.31565245	3.493639082
gma-miR1536	0.8215	0.9282	0.33	1.2629	0.01	0	0	0.1219	0	0	0	0.1923	0	0	0	Glyma.11G193400	Chr11	1	26661078	26667689	3112	30528722		PTHR37212;PTHR37212:SF1					AT2G28130.1			2.435288773	1.75056698	1.49952297	0.198196912	0.282924004	0.304005339	0.514125908	0.695192586	0.483196622	3.380550718	2.788746413	3.157486797	0.299242019	0.220868734	0.339342135	0.29192471	0.190377613	0.184899857
gma-miR1536	0.8215	0.9282	0.33	1.2629	0.01	0	0	0.1219	0	0	0	0.1923	0	0	0	Glyma.19G199400	Chr19	1	45648841	45651998	3014	30511784		PTHR31060;PTHR31060:SF7					AT3G05675.2		BTB/POZ domain-containing protein	3.346908	2.408551	3.29906	1.495455	2.111808	2.065835	0.02089932	0.004661018	0.02188192	3.787098	4.14704	4.123259	1.250148	0.9078155	1.690327	0.05398507	0	0.004061955
gma-miR156a	458.218	240.3319	126.1751	266.0405	6.761	118.5579	191.0657	145.959	158.3007	11.7496	23.1371	96.6721	38.5738	100.2281	110.1825	Glyma.01G063700	Chr01	1	9099138	9105464	3451	30544120	PF03110	PTHR31251;PTHR31251:SF16				GO:0005634;GO:0003677	AT5G50670.1		Squamosa promoter-binding protein-like (SBP domain) transcription factor family protein	0.59586051	0.299972369	0.464250342	0.481189571	0.095674388	0.255015968	0.21538349	0.097699037	0.447197666	0.748809553	0.674523929	0.612005722	0.182665498	0.252795573	0.405253499	0.121801427	0.043917209	0.134808396
gma-miR156a	458.218	240.3319	126.1751	266.0405	6.761	118.5579	191.0657	145.959	158.3007	11.7496	23.1371	96.6721	38.5738	100.2281	110.1825	Glyma.01G075800	Chr01	1	17042790	17049781	1757	30542709	PF03110	PTHR31251;PTHR31251:SF15				GO:0005634;GO:0003677	AT1G27370.2	SPL10	squamosa promoter binding protein-like 10	0.051525085	0.044189157	0.057895508	0.162021485	0	0.100177588	0.071702384	0.007995622	0.165161776	0.062734238	0.014400671	0.036648385	0	0.045138797	0.048733224	0.27782184	0.007841791	0.048775821
gma-miR156a	458.218	240.3319	126.1751	266.0405	6.761	118.5579	191.0657	145.959	158.3007	11.7496	23.1371	96.6721	38.5738	100.2281	110.1825	Glyma.02G121300	Chr02	1	12006465	12013355	6085	30507921	PF03110	PTHR31251;PTHR31251:SF16				GO:0005634;GO:0003677	AT1G69170.1		Squamosa promoter-binding protein-like (SBP domain) transcription factor family protein	0.731122752	0.325362183	0.622704965	0.350869043	0.135650087	0.245867244	0.018633193	0.025395461	0.030347721	0.748714489	0.773404785	0.696292807	0.327267611	0.258497809	0.429176728	0.013369843	0.027171128	0.01609562
gma-miR156a	458.218	240.3319	126.1751	266.0405	6.761	118.5579	191.0657	145.959	158.3007	11.7496	23.1371	96.6721	38.5738	100.2281	110.1825	Glyma.02G177500	Chr02	1	29534530	29540593	5910	30508478	PF03110	PTHR31251;PTHR31251:SF23				GO:0005634;GO:0003677	AT2G42200.1	SPL9	squamosa promoter binding protein-like 9	0.748395322	0.486073247	0.507751446	0.561957769	0.139666799	0.390889641	0	0	0	0.878642601	0.807008979	0.814968298	0.412107244	0.131957785	0.386347547	0	0	0
gma-miR156a	458.218	240.3319	126.1751	266.0405	6.761	118.5579	191.0657	145.959	158.3007	11.7496	23.1371	96.6721	38.5738	100.2281	110.1825	Glyma.03G117600	Chr03	1	32734230	32738463	3359	30515539	PF03110	PTHR31251;PTHR31251:SF15				GO:0005634;GO:0003677	AT2G42200.1	SPL9	squamosa promoter binding protein-like 9	0.01540077	0.061637669	0.037854424	0	0	0	0.277540952	0.184020697	0.518349344	0.142196361	0.011298889	0.046007415	0	0	0	0.803301755	0.131258363	0.495686635
gma-miR156a	458.218	240.3319	126.1751	266.0405	6.761	118.5579	191.0657	145.959	158.3007	11.7496	23.1371	96.6721	38.5738	100.2281	110.1825	Glyma.04G159600	Chr04	1	39578811	39584313	4484	30487785	PF03110	PTHR31251;PTHR31251:SF22				GO:0005634;GO:0003677	AT1G69170.1		Squamosa promoter-binding protein-like (SBP domain) transcription factor family protein	2.292946722	1.330367253	1.281738642	0.354464155	0.077724179	0.1570134	0	0	0.002941664	1.971993478	1.907241067	2.349331454	0.377020714	0.23582773	0.295980433	0	0	0
gma-miR156a	458.218	240.3319	126.1751	266.0405	6.761	118.5579	191.0657	145.959	158.3007	11.7496	23.1371	96.6721	38.5738	100.2281	110.1825	Glyma.04G197100	Chr04	1	46876933	46882545	2512	30489741	PF03110	PTHR31251;PTHR31251:SF20				GO:0005634;GO:0003677	AT5G50670.1		Squamosa promoter-binding protein-like (SBP domain) transcription factor family protein	2.229259881	1.426909268	1.255332268	0.132212198	0.37240773	0.245239679	0.030091024	0.072702227	0.005250963	1.170106757	1.682098134	1.194518498	0.085550082	0.168384003	0.085215242	0	0	0.004873699
gma-miR156a	458.218	240.3319	126.1751	266.0405	6.761	118.5579	191.0657	145.959	158.3007	11.7496	23.1371	96.6721	38.5738	100.2281	110.1825	Glyma.05G019000	Chr05	1	1691183	1697498	4283	30526130	PF03110	PTHR31251;PTHR31251:SF22				GO:0005634;GO:0003677	AT1G69170.1		Squamosa promoter-binding protein-like (SBP domain) transcription factor family protein	2.358280166	1.537821515	1.980178798	0.409870603	0.625277682	0.554789234	0	0.013120063	0	2.459145681	2.28917042	2.107786105	0.264257806	0.191343671	0.256559622	0.012663319	0	0
gma-miR156a	458.218	240.3319	126.1751	266.0405	6.761	118.5579	191.0657	145.959	158.3007	11.7496	23.1371	96.6721	38.5738	100.2281	110.1825	Glyma.05G204100	Chr05	1	38766950	38775115	6412	30523856	PF03110	PTHR31251;PTHR31251:SF20				GO:0005634;GO:0003677	AT5G50670.1		Squamosa promoter-binding protein-like (SBP domain) transcription factor family protein	0.322714819	0.131176509	0.079321903	0.140589604	0.760950259	0.298523196	0.094308987	0.0328641	0.053485796	0.175722832	0.171652541	0.28319279	0.04245305	0.076274382	0.131311921	0.095160046	0.012892726	0.099286028
gma-miR156a	458.218	240.3319	126.1751	266.0405	6.761	118.5579	191.0657	145.959	158.3007	11.7496	23.1371	96.6721	38.5738	100.2281	110.1825	Glyma.07G001100	Chr07	1	117084	123592	1926	30494786	PF08263;PF00069	PTHR27001;PTHR27001:SF159	KOG1187	2.7.11.1		GO:0006468;GO:0005524;GO:0004672	AT1G78980.1	SRF5	STRUBBELIG-receptor family 5	0.261879054	0.268744716	0.125436511	0.06158527	0.009523835	0	0.143903632	0.255291151	0.184912431	0.171688561	0.282446807	0.073551748	0.007438623	0.006863003	0.007409508	0.295684563	0.321916502	0.069922139
gma-miR156a	458.218	240.3319	126.1751	266.0405	6.761	118.5579	191.0657	145.959	158.3007	11.7496	23.1371	96.6721	38.5738	100.2281	110.1825	Glyma.07G109500	Chr07	1	10917821	10921254	1431	30492697	PF03110	PTHR31251;PTHR31251:SF15				GO:0005634;GO:0003677	AT2G42200.1	SPL9	squamosa promoter binding protein-like 9	0.036150374	0.009042668	0.044428026	0	0	0	0	0	0	0.008558433	0	0.008999471	0	0	0	0	0	0
gma-miR156a	458.218	240.3319	126.1751	266.0405	6.761	118.5579	191.0657	145.959	158.3007	11.7496	23.1371	96.6721	38.5738	100.2281	110.1825	Glyma.08G011500	Chr08	1	919303	923309	2610	30536220	PF03110	PTHR31251;PTHR31251:SF20				GO:0005634;GO:0003677	AT5G50570.1		Squamosa promoter-binding protein-like (SBP domain) transcription factor family protein	0.574790949	0.560240061	0.23871638	0	0	0	0	0	0	0.220541961	0.441088142	0.641445021	0	0	0.032806236	0	0	0
gma-miR156a	458.218	240.3319	126.1751	266.0405	6.761	118.5579	191.0657	145.959	158.3007	11.7496	23.1371	96.6721	38.5738	100.2281	110.1825	Glyma.09G113800	Chr09	1	23421978	23427424	3291	30483766	PF03110	PTHR31251;PTHR31251:SF23				GO:0005634;GO:0003677	AT2G42200.1	SPL9	squamosa promoter binding protein-like 9	0.597321497	0.235917193	0.324547337	0.22345853	0.089178517	0.361009159	0.015312196	0	0.076152531	0.383303887	0.403632301	0.481319905	0.121893054	0.245003585	0.377256757	0.0288407	0.004186577	0.029760513
gma-miR156a	458.218	240.3319	126.1751	266.0405	6.761	118.5579	191.0657	145.959	158.3007	11.7496	23.1371	96.6721	38.5738	100.2281	110.1825	Glyma.11G251500	Chr11	1	34282689	34289440	5255	30529389	PF03110	PTHR31251;PTHR31251:SF1	KOG0004			GO:0005634;GO:0003677	AT5G43270.3	SPL2	squamosa promoter binding protein-like 2	1.506160108	1.19427748	1.589715087	0.790002478	0.729527575	0.967145026	0.009589426	0.005346644	0.007530211	1.619742452	1.757416247	1.455694758	0.692484098	0.379817275	0.779390007	0	0.002621889	0
gma-miR156a	458.218	240.3319	126.1751	266.0405	6.761	118.5579	191.0657	145.959	158.3007	11.7496	23.1371	96.6721	38.5738	100.2281	110.1825	Glyma.14G014900	Chr14	1	1077498	1083360	3031	30532585	PF01535;PF12854;PF13041	PTHR24015;PTHR24015:SF555					AT3G06920.1		Tetratricopeptide repeat (TPR)-like superfamily protein	0.947238796	1.03315541	0.847407064	0.860934029	0.472037838	0.725882635	0.714904232	0.750849814	0.866015701	0.852570692	0.772165315	0.97723383	0.222157372	0.335795813	0.546157259	0.451825857	0.513664458	0.391799704
gma-miR156a	458.218	240.3319	126.1751	266.0405	6.761	118.5579	191.0657	145.959	158.3007	11.7496	23.1371	96.6721	38.5738	100.2281	110.1825	Glyma.17G080700	Chr17	1	6261587	6267598	3963	30479829	PF03110	PTHR31251;PTHR31251:SF22				GO:0005634;GO:0003677	AT1G69170.1		Squamosa promoter-binding protein-like (SBP domain) transcription factor family protein	0.939854996	0.813039227	0.770040941	0.191553032	0.323997839	0.310896833	0	0.003544867	0.006656785	0.902386646	0.76295395	0.98138511	0.061457326	0.193452528	0.043211847	0.013685843	0	0
gma-miR156a	458.218	240.3319	126.1751	266.0405	6.761	118.5579	191.0657	145.959	158.3007	11.7496	23.1371	96.6721	38.5738	100.2281	110.1825	Glyma.19G146000	Chr19	1	40694415	40700432	5698	30514960	PF03110	PTHR31251;PTHR31251:SF23				GO:0005634;GO:0003677	AT2G42200.1	SPL9	squamosa promoter binding protein-like 9	0.8738376	0.7426113	0.4463075	0.06661326	0.1158906	0.1081155	0	0.00246548	0.009259684	1.010204	0.8126118	0.8972731	0.03520095	0.01855829	0.007513538	0	0	0.002148601
gma-miR156a	458.218	240.3319	126.1751	266.0405	6.761	118.5579	191.0657	145.959	158.3007	11.7496	23.1371	96.6721	38.5738	100.2281	110.1825	Glyma.U015800	scaffold_21	1	2398389	2405971	954	30535303	PF03110	PTHR31251;PTHR31251:SF15				GO:0005634;GO:0003677	AT2G42200.1	SPL9	squamosa promoter binding protein-like 9	0	0	0	0	0	0	0	0	0	0	0	0	0	0	0	0	0	0
gma-miR156b	62.3723	24.5035	13.8606	20.468	2.4704	267.7342	326.0454	245.094	268.8428	24.7492	41.6062	225.0767	80.9872	207.0905	291.0384	Glyma.01G063700	Chr01	1	9099138	9105464	3451	30544120	PF03110	PTHR31251;PTHR31251:SF16				GO:0005634;GO:0003677	AT5G50670.1		Squamosa promoter-binding protein-like (SBP domain) transcription factor family protein	0.59586051	0.299972369	0.464250342	0.481189571	0.095674388	0.255015968	0.21538349	0.097699037	0.447197666	0.748809553	0.674523929	0.612005722	0.182665498	0.252795573	0.405253499	0.121801427	0.043917209	0.134808396
gma-miR156b	62.3723	24.5035	13.8606	20.468	2.4704	267.7342	326.0454	245.094	268.8428	24.7492	41.6062	225.0767	80.9872	207.0905	291.0384	Glyma.01G075800	Chr01	1	17042790	17049781	1757	30542709	PF03110	PTHR31251;PTHR31251:SF15				GO:0005634;GO:0003677	AT1G27370.2	SPL10	squamosa promoter binding protein-like 10	0.051525085	0.044189157	0.057895508	0.162021485	0	0.100177588	0.071702384	0.007995622	0.165161776	0.062734238	0.014400671	0.036648385	0	0.045138797	0.048733224	0.27782184	0.007841791	0.048775821
gma-miR156b	62.3723	24.5035	13.8606	20.468	2.4704	267.7342	326.0454	245.094	268.8428	24.7492	41.6062	225.0767	80.9872	207.0905	291.0384	Glyma.02G121300	Chr02	1	12006465	12013355	6085	30507921	PF03110	PTHR31251;PTHR31251:SF16				GO:0005634;GO:0003677	AT1G69170.1		Squamosa promoter-binding protein-like (SBP domain) transcription factor family protein	0.731122752	0.325362183	0.622704965	0.350869043	0.135650087	0.245867244	0.018633193	0.025395461	0.030347721	0.748714489	0.773404785	0.696292807	0.327267611	0.258497809	0.429176728	0.013369843	0.027171128	0.01609562
gma-miR156b	62.3723	24.5035	13.8606	20.468	2.4704	267.7342	326.0454	245.094	268.8428	24.7492	41.6062	225.0767	80.9872	207.0905	291.0384	Glyma.02G177500	Chr02	1	29534530	29540593	5910	30508478	PF03110	PTHR31251;PTHR31251:SF23				GO:0005634;GO:0003677	AT2G42200.1	SPL9	squamosa promoter binding protein-like 9	0.748395322	0.486073247	0.507751446	0.561957769	0.139666799	0.390889641	0	0	0	0.878642601	0.807008979	0.814968298	0.412107244	0.131957785	0.386347547	0	0	0
gma-miR156b	62.3723	24.5035	13.8606	20.468	2.4704	267.7342	326.0454	245.094	268.8428	24.7492	41.6062	225.0767	80.9872	207.0905	291.0384	Glyma.03G117600	Chr03	1	32734230	32738463	3359	30515539	PF03110	PTHR31251;PTHR31251:SF15				GO:0005634;GO:0003677	AT2G42200.1	SPL9	squamosa promoter binding protein-like 9	0.01540077	0.061637669	0.037854424	0	0	0	0.277540952	0.184020697	0.518349344	0.142196361	0.011298889	0.046007415	0	0	0	0.803301755	0.131258363	0.495686635
gma-miR156b	62.3723	24.5035	13.8606	20.468	2.4704	267.7342	326.0454	245.094	268.8428	24.7492	41.6062	225.0767	80.9872	207.0905	291.0384	Glyma.04G159600	Chr04	1	39578811	39584313	4484	30487785	PF03110	PTHR31251;PTHR31251:SF22				GO:0005634;GO:0003677	AT1G69170.1		Squamosa promoter-binding protein-like (SBP domain) transcription factor family protein	2.292946722	1.330367253	1.281738642	0.354464155	0.077724179	0.1570134	0	0	0.002941664	1.971993478	1.907241067	2.349331454	0.377020714	0.23582773	0.295980433	0	0	0
gma-miR156b	62.3723	24.5035	13.8606	20.468	2.4704	267.7342	326.0454	245.094	268.8428	24.7492	41.6062	225.0767	80.9872	207.0905	291.0384	Glyma.04G197100	Chr04	1	46876933	46882545	2512	30489741	PF03110	PTHR31251;PTHR31251:SF20				GO:0005634;GO:0003677	AT5G50670.1		Squamosa promoter-binding protein-like (SBP domain) transcription factor family protein	2.229259881	1.426909268	1.255332268	0.132212198	0.37240773	0.245239679	0.030091024	0.072702227	0.005250963	1.170106757	1.682098134	1.194518498	0.085550082	0.168384003	0.085215242	0	0	0.004873699
gma-miR156b	62.3723	24.5035	13.8606	20.468	2.4704	267.7342	326.0454	245.094	268.8428	24.7492	41.6062	225.0767	80.9872	207.0905	291.0384	Glyma.05G019000	Chr05	1	1691183	1697498	4283	30526130	PF03110	PTHR31251;PTHR31251:SF22				GO:0005634;GO:0003677	AT1G69170.1		Squamosa promoter-binding protein-like (SBP domain) transcription factor family protein	2.358280166	1.537821515	1.980178798	0.409870603	0.625277682	0.554789234	0	0.013120063	0	2.459145681	2.28917042	2.107786105	0.264257806	0.191343671	0.256559622	0.012663319	0	0
gma-miR156b	62.3723	24.5035	13.8606	20.468	2.4704	267.7342	326.0454	245.094	268.8428	24.7492	41.6062	225.0767	80.9872	207.0905	291.0384	Glyma.05G204100	Chr05	1	38766950	38775115	6412	30523856	PF03110	PTHR31251;PTHR31251:SF20				GO:0005634;GO:0003677	AT5G50670.1		Squamosa promoter-binding protein-like (SBP domain) transcription factor family protein	0.322714819	0.131176509	0.079321903	0.140589604	0.760950259	0.298523196	0.094308987	0.0328641	0.053485796	0.175722832	0.171652541	0.28319279	0.04245305	0.076274382	0.131311921	0.095160046	0.012892726	0.099286028
gma-miR156b	62.3723	24.5035	13.8606	20.468	2.4704	267.7342	326.0454	245.094	268.8428	24.7492	41.6062	225.0767	80.9872	207.0905	291.0384	Glyma.07G109500	Chr07	1	10917821	10921254	1431	30492697	PF03110	PTHR31251;PTHR31251:SF15				GO:0005634;GO:0003677	AT2G42200.1	SPL9	squamosa promoter binding protein-like 9	0.036150374	0.009042668	0.044428026	0	0	0	0	0	0	0.008558433	0	0.008999471	0	0	0	0	0	0
gma-miR156b	62.3723	24.5035	13.8606	20.468	2.4704	267.7342	326.0454	245.094	268.8428	24.7492	41.6062	225.0767	80.9872	207.0905	291.0384	Glyma.08G011500	Chr08	1	919303	923309	2610	30536220	PF03110	PTHR31251;PTHR31251:SF20				GO:0005634;GO:0003677	AT5G50570.1		Squamosa promoter-binding protein-like (SBP domain) transcription factor family protein	0.574790949	0.560240061	0.23871638	0	0	0	0	0	0	0.220541961	0.441088142	0.641445021	0	0	0.032806236	0	0	0
gma-miR156b	62.3723	24.5035	13.8606	20.468	2.4704	267.7342	326.0454	245.094	268.8428	24.7492	41.6062	225.0767	80.9872	207.0905	291.0384	Glyma.09G113800	Chr09	1	23421978	23427424	3291	30483766	PF03110	PTHR31251;PTHR31251:SF23				GO:0005634;GO:0003677	AT2G42200.1	SPL9	squamosa promoter binding protein-like 9	0.597321497	0.235917193	0.324547337	0.22345853	0.089178517	0.361009159	0.015312196	0	0.076152531	0.383303887	0.403632301	0.481319905	0.121893054	0.245003585	0.377256757	0.0288407	0.004186577	0.029760513
gma-miR156b	62.3723	24.5035	13.8606	20.468	2.4704	267.7342	326.0454	245.094	268.8428	24.7492	41.6062	225.0767	80.9872	207.0905	291.0384	Glyma.11G251500	Chr11	1	34282689	34289440	5255	30529389	PF03110	PTHR31251;PTHR31251:SF1	KOG0004			GO:0005634;GO:0003677	AT5G43270.3	SPL2	squamosa promoter binding protein-like 2	1.506160108	1.19427748	1.589715087	0.790002478	0.729527575	0.967145026	0.009589426	0.005346644	0.007530211	1.619742452	1.757416247	1.455694758	0.692484098	0.379817275	0.779390007	0	0.002621889	0
gma-miR156b	62.3723	24.5035	13.8606	20.468	2.4704	267.7342	326.0454	245.094	268.8428	24.7492	41.6062	225.0767	80.9872	207.0905	291.0384	Glyma.17G080700	Chr17	1	6261587	6267598	3963	30479829	PF03110	PTHR31251;PTHR31251:SF22				GO:0005634;GO:0003677	AT1G69170.1		Squamosa promoter-binding protein-like (SBP domain) transcription factor family protein	0.939854996	0.813039227	0.770040941	0.191553032	0.323997839	0.310896833	0	0.003544867	0.006656785	0.902386646	0.76295395	0.98138511	0.061457326	0.193452528	0.043211847	0.013685843	0	0
gma-miR156b	62.3723	24.5035	13.8606	20.468	2.4704	267.7342	326.0454	245.094	268.8428	24.7492	41.6062	225.0767	80.9872	207.0905	291.0384	Glyma.19G146000	Chr19	1	40694415	40700432	5698	30514960	PF03110	PTHR31251;PTHR31251:SF23				GO:0005634;GO:0003677	AT2G42200.1	SPL9	squamosa promoter binding protein-like 9	0.8738376	0.7426113	0.4463075	0.06661326	0.1158906	0.1081155	0	0.00246548	0.009259684	1.010204	0.8126118	0.8972731	0.03520095	0.01855829	0.007513538	0	0	0.002148601
gma-miR156b	62.3723	24.5035	13.8606	20.468	2.4704	267.7342	326.0454	245.094	268.8428	24.7492	41.6062	225.0767	80.9872	207.0905	291.0384	Glyma.U015800	scaffold_21	1	2398389	2405971	954	30535303	PF03110	PTHR31251;PTHR31251:SF15				GO:0005634;GO:0003677	AT2G42200.1	SPL9	squamosa promoter binding protein-like 9	0	0	0	0	0	0	0	0	0	0	0	0	0	0	0	0	0	0
gma-miR156c	4.234	1.6088	1.2651	1.6984	0.01	3.723	5.0922	5.0604	3.4582	0.125	1.9619	4.9362	1.654	1.9512	11.0835	Glyma.01G063700	Chr01	1	9099138	9105464	3451	30544120	PF03110	PTHR31251;PTHR31251:SF16				GO:0005634;GO:0003677	AT5G50670.1		Squamosa promoter-binding protein-like (SBP domain) transcription factor family protein	0.59586051	0.299972369	0.464250342	0.481189571	0.095674388	0.255015968	0.21538349	0.097699037	0.447197666	0.748809553	0.674523929	0.612005722	0.182665498	0.252795573	0.405253499	0.121801427	0.043917209	0.134808396
gma-miR156c	4.234	1.6088	1.2651	1.6984	0.01	3.723	5.0922	5.0604	3.4582	0.125	1.9619	4.9362	1.654	1.9512	11.0835	Glyma.01G075800	Chr01	1	17042790	17049781	1757	30542709	PF03110	PTHR31251;PTHR31251:SF15				GO:0005634;GO:0003677	AT1G27370.2	SPL10	squamosa promoter binding protein-like 10	0.051525085	0.044189157	0.057895508	0.162021485	0	0.100177588	0.071702384	0.007995622	0.165161776	0.062734238	0.014400671	0.036648385	0	0.045138797	0.048733224	0.27782184	0.007841791	0.048775821
gma-miR156c	4.234	1.6088	1.2651	1.6984	0.01	3.723	5.0922	5.0604	3.4582	0.125	1.9619	4.9362	1.654	1.9512	11.0835	Glyma.02G121300	Chr02	1	12006465	12013355	6085	30507921	PF03110	PTHR31251;PTHR31251:SF16				GO:0005634;GO:0003677	AT1G69170.1		Squamosa promoter-binding protein-like (SBP domain) transcription factor family protein	0.731122752	0.325362183	0.622704965	0.350869043	0.135650087	0.245867244	0.018633193	0.025395461	0.030347721	0.748714489	0.773404785	0.696292807	0.327267611	0.258497809	0.429176728	0.013369843	0.027171128	0.01609562
gma-miR156c	4.234	1.6088	1.2651	1.6984	0.01	3.723	5.0922	5.0604	3.4582	0.125	1.9619	4.9362	1.654	1.9512	11.0835	Glyma.02G177500	Chr02	1	29534530	29540593	5910	30508478	PF03110	PTHR31251;PTHR31251:SF23				GO:0005634;GO:0003677	AT2G42200.1	SPL9	squamosa promoter binding protein-like 9	0.748395322	0.486073247	0.507751446	0.561957769	0.139666799	0.390889641	0	0	0	0.878642601	0.807008979	0.814968298	0.412107244	0.131957785	0.386347547	0	0	0
gma-miR156c	4.234	1.6088	1.2651	1.6984	0.01	3.723	5.0922	5.0604	3.4582	0.125	1.9619	4.9362	1.654	1.9512	11.0835	Glyma.03G117600	Chr03	1	32734230	32738463	3359	30515539	PF03110	PTHR31251;PTHR31251:SF15				GO:0005634;GO:0003677	AT2G42200.1	SPL9	squamosa promoter binding protein-like 9	0.01540077	0.061637669	0.037854424	0	0	0	0.277540952	0.184020697	0.518349344	0.142196361	0.011298889	0.046007415	0	0	0	0.803301755	0.131258363	0.495686635
gma-miR156c	4.234	1.6088	1.2651	1.6984	0.01	3.723	5.0922	5.0604	3.4582	0.125	1.9619	4.9362	1.654	1.9512	11.0835	Glyma.04G159600	Chr04	1	39578811	39584313	4484	30487785	PF03110	PTHR31251;PTHR31251:SF22				GO:0005634;GO:0003677	AT1G69170.1		Squamosa promoter-binding protein-like (SBP domain) transcription factor family protein	2.292946722	1.330367253	1.281738642	0.354464155	0.077724179	0.1570134	0	0	0.002941664	1.971993478	1.907241067	2.349331454	0.377020714	0.23582773	0.295980433	0	0	0
gma-miR156c	4.234	1.6088	1.2651	1.6984	0.01	3.723	5.0922	5.0604	3.4582	0.125	1.9619	4.9362	1.654	1.9512	11.0835	Glyma.04G197100	Chr04	1	46876933	46882545	2512	30489741	PF03110	PTHR31251;PTHR31251:SF20				GO:0005634;GO:0003677	AT5G50670.1		Squamosa promoter-binding protein-like (SBP domain) transcription factor family protein	2.229259881	1.426909268	1.255332268	0.132212198	0.37240773	0.245239679	0.030091024	0.072702227	0.005250963	1.170106757	1.682098134	1.194518498	0.085550082	0.168384003	0.085215242	0	0	0.004873699
gma-miR156c	4.234	1.6088	1.2651	1.6984	0.01	3.723	5.0922	5.0604	3.4582	0.125	1.9619	4.9362	1.654	1.9512	11.0835	Glyma.05G019000	Chr05	1	1691183	1697498	4283	30526130	PF03110	PTHR31251;PTHR31251:SF22				GO:0005634;GO:0003677	AT1G69170.1		Squamosa promoter-binding protein-like (SBP domain) transcription factor family protein	2.358280166	1.537821515	1.980178798	0.409870603	0.625277682	0.554789234	0	0.013120063	0	2.459145681	2.28917042	2.107786105	0.264257806	0.191343671	0.256559622	0.012663319	0	0
gma-miR156c	4.234	1.6088	1.2651	1.6984	0.01	3.723	5.0922	5.0604	3.4582	0.125	1.9619	4.9362	1.654	1.9512	11.0835	Glyma.05G204100	Chr05	1	38766950	38775115	6412	30523856	PF03110	PTHR31251;PTHR31251:SF20				GO:0005634;GO:0003677	AT5G50670.1		Squamosa promoter-binding protein-like (SBP domain) transcription factor family protein	0.322714819	0.131176509	0.079321903	0.140589604	0.760950259	0.298523196	0.094308987	0.0328641	0.053485796	0.175722832	0.171652541	0.28319279	0.04245305	0.076274382	0.131311921	0.095160046	0.012892726	0.099286028
gma-miR156c	4.234	1.6088	1.2651	1.6984	0.01	3.723	5.0922	5.0604	3.4582	0.125	1.9619	4.9362	1.654	1.9512	11.0835	Glyma.07G109500	Chr07	1	10917821	10921254	1431	30492697	PF03110	PTHR31251;PTHR31251:SF15				GO:0005634;GO:0003677	AT2G42200.1	SPL9	squamosa promoter binding protein-like 9	0.036150374	0.009042668	0.044428026	0	0	0	0	0	0	0.008558433	0	0.008999471	0	0	0	0	0	0
gma-miR156c	4.234	1.6088	1.2651	1.6984	0.01	3.723	5.0922	5.0604	3.4582	0.125	1.9619	4.9362	1.654	1.9512	11.0835	Glyma.08G011500	Chr08	1	919303	923309	2610	30536220	PF03110	PTHR31251;PTHR31251:SF20				GO:0005634;GO:0003677	AT5G50570.1		Squamosa promoter-binding protein-like (SBP domain) transcription factor family protein	0.574790949	0.560240061	0.23871638	0	0	0	0	0	0	0.220541961	0.441088142	0.641445021	0	0	0.032806236	0	0	0
gma-miR156c	4.234	1.6088	1.2651	1.6984	0.01	3.723	5.0922	5.0604	3.4582	0.125	1.9619	4.9362	1.654	1.9512	11.0835	Glyma.09G113800	Chr09	1	23421978	23427424	3291	30483766	PF03110	PTHR31251;PTHR31251:SF23				GO:0005634;GO:0003677	AT2G42200.1	SPL9	squamosa promoter binding protein-like 9	0.597321497	0.235917193	0.324547337	0.22345853	0.089178517	0.361009159	0.015312196	0	0.076152531	0.383303887	0.403632301	0.481319905	0.121893054	0.245003585	0.377256757	0.0288407	0.004186577	0.029760513
gma-miR156c	4.234	1.6088	1.2651	1.6984	0.01	3.723	5.0922	5.0604	3.4582	0.125	1.9619	4.9362	1.654	1.9512	11.0835	Glyma.11G251500	Chr11	1	34282689	34289440	5255	30529389	PF03110	PTHR31251;PTHR31251:SF1	KOG0004			GO:0005634;GO:0003677	AT5G43270.3	SPL2	squamosa promoter binding protein-like 2	1.506160108	1.19427748	1.589715087	0.790002478	0.729527575	0.967145026	0.009589426	0.005346644	0.007530211	1.619742452	1.757416247	1.455694758	0.692484098	0.379817275	0.779390007	0	0.002621889	0
gma-miR156c	4.234	1.6088	1.2651	1.6984	0.01	3.723	5.0922	5.0604	3.4582	0.125	1.9619	4.9362	1.654	1.9512	11.0835	Glyma.16G054500	Chr16	1	5356495	5361333	2774	30559429	PF03110	PTHR31251;PTHR31251:SF20				GO:0005634;GO:0003677	AT5G50670.1		Squamosa promoter-binding protein-like (SBP domain) transcription factor family protein	1.72033232	0.993594941	1.164270535	0.615728371	0.409971228	0.594849567	1.6621874	1.554733363	2.434569239	3.081646696	3.224314931	2.836555903	0.444161389	0.290665753	0.426989595	0.552341443	0.983435186	0.392791296
gma-miR156c	4.234	1.6088	1.2651	1.6984	0.01	3.723	5.0922	5.0604	3.4582	0.125	1.9619	4.9362	1.654	1.9512	11.0835	Glyma.17G080700	Chr17	1	6261587	6267598	3963	30479829	PF03110	PTHR31251;PTHR31251:SF22				GO:0005634;GO:0003677	AT1G69170.1		Squamosa promoter-binding protein-like (SBP domain) transcription factor family protein	0.939854996	0.813039227	0.770040941	0.191553032	0.323997839	0.310896833	0	0.003544867	0.006656785	0.902386646	0.76295395	0.98138511	0.061457326	0.193452528	0.043211847	0.013685843	0	0
gma-miR156c	4.234	1.6088	1.2651	1.6984	0.01	3.723	5.0922	5.0604	3.4582	0.125	1.9619	4.9362	1.654	1.9512	11.0835	Glyma.19G094000	Chr19	1	33200343	33205206	4521	30513179	PF03110	PTHR31251;PTHR31251:SF20				GO:0005634;GO:0003677	AT5G50670.1		Squamosa promoter-binding protein-like (SBP domain) transcription factor family protein	1.353066	0.7298639	0.9056242	0.2203829	0.227207	0.2433256	3.0513	3.231639	3.50986	1.311127	1.130502	1.410027	0.1140819	0.12572	0.123105	0.5668432	1.209882	1.527295
gma-miR156c	4.234	1.6088	1.2651	1.6984	0.01	3.723	5.0922	5.0604	3.4582	0.125	1.9619	4.9362	1.654	1.9512	11.0835	Glyma.19G146000	Chr19	1	40694415	40700432	5698	30514960	PF03110	PTHR31251;PTHR31251:SF23				GO:0005634;GO:0003677	AT2G42200.1	SPL9	squamosa promoter binding protein-like 9	0.8738376	0.7426113	0.4463075	0.06661326	0.1158906	0.1081155	0	0.00246548	0.009259684	1.010204	0.8126118	0.8972731	0.03520095	0.01855829	0.007513538	0	0	0.002148601
gma-miR156c	4.234	1.6088	1.2651	1.6984	0.01	3.723	5.0922	5.0604	3.4582	0.125	1.9619	4.9362	1.654	1.9512	11.0835	Glyma.U015800	scaffold_21	1	2398389	2405971	954	30535303	PF03110	PTHR31251;PTHR31251:SF15				GO:0005634;GO:0003677	AT2G42200.1	SPL9	squamosa promoter binding protein-like 9	0	0	0	0	0	0	0	0	0	0	0	0	0	0	0	0	0	0
gma-miR156d	4.234	1.6707	1.2651	1.7855	0.01	3.723	5.0922	5.0604	3.5178	0.125	1.9619	5.0644	1.654	1.9512	11.0835	Glyma.01G063700	Chr01	1	9099138	9105464	3451	30544120	PF03110	PTHR31251;PTHR31251:SF16				GO:0005634;GO:0003677	AT5G50670.1		Squamosa promoter-binding protein-like (SBP domain) transcription factor family protein	0.59586051	0.299972369	0.464250342	0.481189571	0.095674388	0.255015968	0.21538349	0.097699037	0.447197666	0.748809553	0.674523929	0.612005722	0.182665498	0.252795573	0.405253499	0.121801427	0.043917209	0.134808396
gma-miR156d	4.234	1.6707	1.2651	1.7855	0.01	3.723	5.0922	5.0604	3.5178	0.125	1.9619	5.0644	1.654	1.9512	11.0835	Glyma.01G075800	Chr01	1	17042790	17049781	1757	30542709	PF03110	PTHR31251;PTHR31251:SF15				GO:0005634;GO:0003677	AT1G27370.2	SPL10	squamosa promoter binding protein-like 10	0.051525085	0.044189157	0.057895508	0.162021485	0	0.100177588	0.071702384	0.007995622	0.165161776	0.062734238	0.014400671	0.036648385	0	0.045138797	0.048733224	0.27782184	0.007841791	0.048775821
gma-miR156d	4.234	1.6707	1.2651	1.7855	0.01	3.723	5.0922	5.0604	3.5178	0.125	1.9619	5.0644	1.654	1.9512	11.0835	Glyma.02G121300	Chr02	1	12006465	12013355	6085	30507921	PF03110	PTHR31251;PTHR31251:SF16				GO:0005634;GO:0003677	AT1G69170.1		Squamosa promoter-binding protein-like (SBP domain) transcription factor family protein	0.731122752	0.325362183	0.622704965	0.350869043	0.135650087	0.245867244	0.018633193	0.025395461	0.030347721	0.748714489	0.773404785	0.696292807	0.327267611	0.258497809	0.429176728	0.013369843	0.027171128	0.01609562
gma-miR156d	4.234	1.6707	1.2651	1.7855	0.01	3.723	5.0922	5.0604	3.5178	0.125	1.9619	5.0644	1.654	1.9512	11.0835	Glyma.02G177500	Chr02	1	29534530	29540593	5910	30508478	PF03110	PTHR31251;PTHR31251:SF23				GO:0005634;GO:0003677	AT2G42200.1	SPL9	squamosa promoter binding protein-like 9	0.748395322	0.486073247	0.507751446	0.561957769	0.139666799	0.390889641	0	0	0	0.878642601	0.807008979	0.814968298	0.412107244	0.131957785	0.386347547	0	0	0
gma-miR156d	4.234	1.6707	1.2651	1.7855	0.01	3.723	5.0922	5.0604	3.5178	0.125	1.9619	5.0644	1.654	1.9512	11.0835	Glyma.03G117600	Chr03	1	32734230	32738463	3359	30515539	PF03110	PTHR31251;PTHR31251:SF15				GO:0005634;GO:0003677	AT2G42200.1	SPL9	squamosa promoter binding protein-like 9	0.01540077	0.061637669	0.037854424	0	0	0	0.277540952	0.184020697	0.518349344	0.142196361	0.011298889	0.046007415	0	0	0	0.803301755	0.131258363	0.495686635
gma-miR156d	4.234	1.6707	1.2651	1.7855	0.01	3.723	5.0922	5.0604	3.5178	0.125	1.9619	5.0644	1.654	1.9512	11.0835	Glyma.04G159600	Chr04	1	39578811	39584313	4484	30487785	PF03110	PTHR31251;PTHR31251:SF22				GO:0005634;GO:0003677	AT1G69170.1		Squamosa promoter-binding protein-like (SBP domain) transcription factor family protein	2.292946722	1.330367253	1.281738642	0.354464155	0.077724179	0.1570134	0	0	0.002941664	1.971993478	1.907241067	2.349331454	0.377020714	0.23582773	0.295980433	0	0	0
gma-miR156d	4.234	1.6707	1.2651	1.7855	0.01	3.723	5.0922	5.0604	3.5178	0.125	1.9619	5.0644	1.654	1.9512	11.0835	Glyma.04G197100	Chr04	1	46876933	46882545	2512	30489741	PF03110	PTHR31251;PTHR31251:SF20				GO:0005634;GO:0003677	AT5G50670.1		Squamosa promoter-binding protein-like (SBP domain) transcription factor family protein	2.229259881	1.426909268	1.255332268	0.132212198	0.37240773	0.245239679	0.030091024	0.072702227	0.005250963	1.170106757	1.682098134	1.194518498	0.085550082	0.168384003	0.085215242	0	0	0.004873699
gma-miR156d	4.234	1.6707	1.2651	1.7855	0.01	3.723	5.0922	5.0604	3.5178	0.125	1.9619	5.0644	1.654	1.9512	11.0835	Glyma.05G019000	Chr05	1	1691183	1697498	4283	30526130	PF03110	PTHR31251;PTHR31251:SF22				GO:0005634;GO:0003677	AT1G69170.1		Squamosa promoter-binding protein-like (SBP domain) transcription factor family protein	2.358280166	1.537821515	1.980178798	0.409870603	0.625277682	0.554789234	0	0.013120063	0	2.459145681	2.28917042	2.107786105	0.264257806	0.191343671	0.256559622	0.012663319	0	0
gma-miR156d	4.234	1.6707	1.2651	1.7855	0.01	3.723	5.0922	5.0604	3.5178	0.125	1.9619	5.0644	1.654	1.9512	11.0835	Glyma.05G204100	Chr05	1	38766950	38775115	6412	30523856	PF03110	PTHR31251;PTHR31251:SF20				GO:0005634;GO:0003677	AT5G50670.1		Squamosa promoter-binding protein-like (SBP domain) transcription factor family protein	0.322714819	0.131176509	0.079321903	0.140589604	0.760950259	0.298523196	0.094308987	0.0328641	0.053485796	0.175722832	0.171652541	0.28319279	0.04245305	0.076274382	0.131311921	0.095160046	0.012892726	0.099286028
gma-miR156d	4.234	1.6707	1.2651	1.7855	0.01	3.723	5.0922	5.0604	3.5178	0.125	1.9619	5.0644	1.654	1.9512	11.0835	Glyma.07G109500	Chr07	1	10917821	10921254	1431	30492697	PF03110	PTHR31251;PTHR31251:SF15				GO:0005634;GO:0003677	AT2G42200.1	SPL9	squamosa promoter binding protein-like 9	0.036150374	0.009042668	0.044428026	0	0	0	0	0	0	0.008558433	0	0.008999471	0	0	0	0	0	0
gma-miR156d	4.234	1.6707	1.2651	1.7855	0.01	3.723	5.0922	5.0604	3.5178	0.125	1.9619	5.0644	1.654	1.9512	11.0835	Glyma.08G011500	Chr08	1	919303	923309	2610	30536220	PF03110	PTHR31251;PTHR31251:SF20				GO:0005634;GO:0003677	AT5G50570.1		Squamosa promoter-binding protein-like (SBP domain) transcription factor family protein	0.574790949	0.560240061	0.23871638	0	0	0	0	0	0	0.220541961	0.441088142	0.641445021	0	0	0.032806236	0	0	0
gma-miR156d	4.234	1.6707	1.2651	1.7855	0.01	3.723	5.0922	5.0604	3.5178	0.125	1.9619	5.0644	1.654	1.9512	11.0835	Glyma.09G113800	Chr09	1	23421978	23427424	3291	30483766	PF03110	PTHR31251;PTHR31251:SF23				GO:0005634;GO:0003677	AT2G42200.1	SPL9	squamosa promoter binding protein-like 9	0.597321497	0.235917193	0.324547337	0.22345853	0.089178517	0.361009159	0.015312196	0	0.076152531	0.383303887	0.403632301	0.481319905	0.121893054	0.245003585	0.377256757	0.0288407	0.004186577	0.029760513
gma-miR156d	4.234	1.6707	1.2651	1.7855	0.01	3.723	5.0922	5.0604	3.5178	0.125	1.9619	5.0644	1.654	1.9512	11.0835	Glyma.11G251500	Chr11	1	34282689	34289440	5255	30529389	PF03110	PTHR31251;PTHR31251:SF1	KOG0004			GO:0005634;GO:0003677	AT5G43270.3	SPL2	squamosa promoter binding protein-like 2	1.506160108	1.19427748	1.589715087	0.790002478	0.729527575	0.967145026	0.009589426	0.005346644	0.007530211	1.619742452	1.757416247	1.455694758	0.692484098	0.379817275	0.779390007	0	0.002621889	0
gma-miR156d	4.234	1.6707	1.2651	1.7855	0.01	3.723	5.0922	5.0604	3.5178	0.125	1.9619	5.0644	1.654	1.9512	11.0835	Glyma.16G054500	Chr16	1	5356495	5361333	2774	30559429	PF03110	PTHR31251;PTHR31251:SF20				GO:0005634;GO:0003677	AT5G50670.1		Squamosa promoter-binding protein-like (SBP domain) transcription factor family protein	1.72033232	0.993594941	1.164270535	0.615728371	0.409971228	0.594849567	1.6621874	1.554733363	2.434569239	3.081646696	3.224314931	2.836555903	0.444161389	0.290665753	0.426989595	0.552341443	0.983435186	0.392791296
gma-miR156d	4.234	1.6707	1.2651	1.7855	0.01	3.723	5.0922	5.0604	3.5178	0.125	1.9619	5.0644	1.654	1.9512	11.0835	Glyma.17G080700	Chr17	1	6261587	6267598	3963	30479829	PF03110	PTHR31251;PTHR31251:SF22				GO:0005634;GO:0003677	AT1G69170.1		Squamosa promoter-binding protein-like (SBP domain) transcription factor family protein	0.939854996	0.813039227	0.770040941	0.191553032	0.323997839	0.310896833	0	0.003544867	0.006656785	0.902386646	0.76295395	0.98138511	0.061457326	0.193452528	0.043211847	0.013685843	0	0
gma-miR156d	4.234	1.6707	1.2651	1.7855	0.01	3.723	5.0922	5.0604	3.5178	0.125	1.9619	5.0644	1.654	1.9512	11.0835	Glyma.19G094000	Chr19	1	33200343	33205206	4521	30513179	PF03110	PTHR31251;PTHR31251:SF20				GO:0005634;GO:0003677	AT5G50670.1		Squamosa promoter-binding protein-like (SBP domain) transcription factor family protein	1.353066	0.7298639	0.9056242	0.2203829	0.227207	0.2433256	3.0513	3.231639	3.50986	1.311127	1.130502	1.410027	0.1140819	0.12572	0.123105	0.5668432	1.209882	1.527295
gma-miR156d	4.234	1.6707	1.2651	1.7855	0.01	3.723	5.0922	5.0604	3.5178	0.125	1.9619	5.0644	1.654	1.9512	11.0835	Glyma.19G146000	Chr19	1	40694415	40700432	5698	30514960	PF03110	PTHR31251;PTHR31251:SF23				GO:0005634;GO:0003677	AT2G42200.1	SPL9	squamosa promoter binding protein-like 9	0.8738376	0.7426113	0.4463075	0.06661326	0.1158906	0.1081155	0	0.00246548	0.009259684	1.010204	0.8126118	0.8972731	0.03520095	0.01855829	0.007513538	0	0	0.002148601
gma-miR156d	4.234	1.6707	1.2651	1.7855	0.01	3.723	5.0922	5.0604	3.5178	0.125	1.9619	5.0644	1.654	1.9512	11.0835	Glyma.U015800	scaffold_21	1	2398389	2405971	954	30535303	PF03110	PTHR31251;PTHR31251:SF15				GO:0005634;GO:0003677	AT2G42200.1	SPL9	squamosa promoter binding protein-like 9	0	0	0	0	0	0	0	0	0	0	0	0	0	0	0	0	0	0
gma-miR156e	4.234	1.6088	1.3201	1.6984	0.01	3.5304	5.0205	4.9994	3.4582	0.125	1.8943	5.0003	1.7131	1.9512	11.279	Glyma.01G063700	Chr01	1	9099138	9105464	3451	30544120	PF03110	PTHR31251;PTHR31251:SF16				GO:0005634;GO:0003677	AT5G50670.1		Squamosa promoter-binding protein-like (SBP domain) transcription factor family protein	0.59586051	0.299972369	0.464250342	0.481189571	0.095674388	0.255015968	0.21538349	0.097699037	0.447197666	0.748809553	0.674523929	0.612005722	0.182665498	0.252795573	0.405253499	0.121801427	0.043917209	0.134808396
gma-miR156e	4.234	1.6088	1.3201	1.6984	0.01	3.5304	5.0205	4.9994	3.4582	0.125	1.8943	5.0003	1.7131	1.9512	11.279	Glyma.01G075800	Chr01	1	17042790	17049781	1757	30542709	PF03110	PTHR31251;PTHR31251:SF15				GO:0005634;GO:0003677	AT1G27370.2	SPL10	squamosa promoter binding protein-like 10	0.051525085	0.044189157	0.057895508	0.162021485	0	0.100177588	0.071702384	0.007995622	0.165161776	0.062734238	0.014400671	0.036648385	0	0.045138797	0.048733224	0.27782184	0.007841791	0.048775821
gma-miR156e	4.234	1.6088	1.3201	1.6984	0.01	3.5304	5.0205	4.9994	3.4582	0.125	1.8943	5.0003	1.7131	1.9512	11.279	Glyma.02G121300	Chr02	1	12006465	12013355	6085	30507921	PF03110	PTHR31251;PTHR31251:SF16				GO:0005634;GO:0003677	AT1G69170.1		Squamosa promoter-binding protein-like (SBP domain) transcription factor family protein	0.731122752	0.325362183	0.622704965	0.350869043	0.135650087	0.245867244	0.018633193	0.025395461	0.030347721	0.748714489	0.773404785	0.696292807	0.327267611	0.258497809	0.429176728	0.013369843	0.027171128	0.01609562
gma-miR156e	4.234	1.6088	1.3201	1.6984	0.01	3.5304	5.0205	4.9994	3.4582	0.125	1.8943	5.0003	1.7131	1.9512	11.279	Glyma.02G177500	Chr02	1	29534530	29540593	5910	30508478	PF03110	PTHR31251;PTHR31251:SF23				GO:0005634;GO:0003677	AT2G42200.1	SPL9	squamosa promoter binding protein-like 9	0.748395322	0.486073247	0.507751446	0.561957769	0.139666799	0.390889641	0	0	0	0.878642601	0.807008979	0.814968298	0.412107244	0.131957785	0.386347547	0	0	0
gma-miR156e	4.234	1.6088	1.3201	1.6984	0.01	3.5304	5.0205	4.9994	3.4582	0.125	1.8943	5.0003	1.7131	1.9512	11.279	Glyma.03G117600	Chr03	1	32734230	32738463	3359	30515539	PF03110	PTHR31251;PTHR31251:SF15				GO:0005634;GO:0003677	AT2G42200.1	SPL9	squamosa promoter binding protein-like 9	0.01540077	0.061637669	0.037854424	0	0	0	0.277540952	0.184020697	0.518349344	0.142196361	0.011298889	0.046007415	0	0	0	0.803301755	0.131258363	0.495686635
gma-miR156e	4.234	1.6088	1.3201	1.6984	0.01	3.5304	5.0205	4.9994	3.4582	0.125	1.8943	5.0003	1.7131	1.9512	11.279	Glyma.04G159600	Chr04	1	39578811	39584313	4484	30487785	PF03110	PTHR31251;PTHR31251:SF22				GO:0005634;GO:0003677	AT1G69170.1		Squamosa promoter-binding protein-like (SBP domain) transcription factor family protein	2.292946722	1.330367253	1.281738642	0.354464155	0.077724179	0.1570134	0	0	0.002941664	1.971993478	1.907241067	2.349331454	0.377020714	0.23582773	0.295980433	0	0	0
gma-miR156e	4.234	1.6088	1.3201	1.6984	0.01	3.5304	5.0205	4.9994	3.4582	0.125	1.8943	5.0003	1.7131	1.9512	11.279	Glyma.04G197100	Chr04	1	46876933	46882545	2512	30489741	PF03110	PTHR31251;PTHR31251:SF20				GO:0005634;GO:0003677	AT5G50670.1		Squamosa promoter-binding protein-like (SBP domain) transcription factor family protein	2.229259881	1.426909268	1.255332268	0.132212198	0.37240773	0.245239679	0.030091024	0.072702227	0.005250963	1.170106757	1.682098134	1.194518498	0.085550082	0.168384003	0.085215242	0	0	0.004873699
gma-miR156e	4.234	1.6088	1.3201	1.6984	0.01	3.5304	5.0205	4.9994	3.4582	0.125	1.8943	5.0003	1.7131	1.9512	11.279	Glyma.05G019000	Chr05	1	1691183	1697498	4283	30526130	PF03110	PTHR31251;PTHR31251:SF22				GO:0005634;GO:0003677	AT1G69170.1		Squamosa promoter-binding protein-like (SBP domain) transcription factor family protein	2.358280166	1.537821515	1.980178798	0.409870603	0.625277682	0.554789234	0	0.013120063	0	2.459145681	2.28917042	2.107786105	0.264257806	0.191343671	0.256559622	0.012663319	0	0
gma-miR156e	4.234	1.6088	1.3201	1.6984	0.01	3.5304	5.0205	4.9994	3.4582	0.125	1.8943	5.0003	1.7131	1.9512	11.279	Glyma.05G204100	Chr05	1	38766950	38775115	6412	30523856	PF03110	PTHR31251;PTHR31251:SF20				GO:0005634;GO:0003677	AT5G50670.1		Squamosa promoter-binding protein-like (SBP domain) transcription factor family protein	0.322714819	0.131176509	0.079321903	0.140589604	0.760950259	0.298523196	0.094308987	0.0328641	0.053485796	0.175722832	0.171652541	0.28319279	0.04245305	0.076274382	0.131311921	0.095160046	0.012892726	0.099286028
gma-miR156e	4.234	1.6088	1.3201	1.6984	0.01	3.5304	5.0205	4.9994	3.4582	0.125	1.8943	5.0003	1.7131	1.9512	11.279	Glyma.07G109500	Chr07	1	10917821	10921254	1431	30492697	PF03110	PTHR31251;PTHR31251:SF15				GO:0005634;GO:0003677	AT2G42200.1	SPL9	squamosa promoter binding protein-like 9	0.036150374	0.009042668	0.044428026	0	0	0	0	0	0	0.008558433	0	0.008999471	0	0	0	0	0	0
gma-miR156e	4.234	1.6088	1.3201	1.6984	0.01	3.5304	5.0205	4.9994	3.4582	0.125	1.8943	5.0003	1.7131	1.9512	11.279	Glyma.08G011500	Chr08	1	919303	923309	2610	30536220	PF03110	PTHR31251;PTHR31251:SF20				GO:0005634;GO:0003677	AT5G50570.1		Squamosa promoter-binding protein-like (SBP domain) transcription factor family protein	0.574790949	0.560240061	0.23871638	0	0	0	0	0	0	0.220541961	0.441088142	0.641445021	0	0	0.032806236	0	0	0
gma-miR156e	4.234	1.6088	1.3201	1.6984	0.01	3.5304	5.0205	4.9994	3.4582	0.125	1.8943	5.0003	1.7131	1.9512	11.279	Glyma.09G113800	Chr09	1	23421978	23427424	3291	30483766	PF03110	PTHR31251;PTHR31251:SF23				GO:0005634;GO:0003677	AT2G42200.1	SPL9	squamosa promoter binding protein-like 9	0.597321497	0.235917193	0.324547337	0.22345853	0.089178517	0.361009159	0.015312196	0	0.076152531	0.383303887	0.403632301	0.481319905	0.121893054	0.245003585	0.377256757	0.0288407	0.004186577	0.029760513
gma-miR156e	4.234	1.6088	1.3201	1.6984	0.01	3.5304	5.0205	4.9994	3.4582	0.125	1.8943	5.0003	1.7131	1.9512	11.279	Glyma.11G251500	Chr11	1	34282689	34289440	5255	30529389	PF03110	PTHR31251;PTHR31251:SF1	KOG0004			GO:0005634;GO:0003677	AT5G43270.3	SPL2	squamosa promoter binding protein-like 2	1.506160108	1.19427748	1.589715087	0.790002478	0.729527575	0.967145026	0.009589426	0.005346644	0.007530211	1.619742452	1.757416247	1.455694758	0.692484098	0.379817275	0.779390007	0	0.002621889	0
gma-miR156e	4.234	1.6088	1.3201	1.6984	0.01	3.5304	5.0205	4.9994	3.4582	0.125	1.8943	5.0003	1.7131	1.9512	11.279	Glyma.16G054500	Chr16	1	5356495	5361333	2774	30559429	PF03110	PTHR31251;PTHR31251:SF20				GO:0005634;GO:0003677	AT5G50670.1		Squamosa promoter-binding protein-like (SBP domain) transcription factor family protein	1.72033232	0.993594941	1.164270535	0.615728371	0.409971228	0.594849567	1.6621874	1.554733363	2.434569239	3.081646696	3.224314931	2.836555903	0.444161389	0.290665753	0.426989595	0.552341443	0.983435186	0.392791296
gma-miR156e	4.234	1.6088	1.3201	1.6984	0.01	3.5304	5.0205	4.9994	3.4582	0.125	1.8943	5.0003	1.7131	1.9512	11.279	Glyma.17G080700	Chr17	1	6261587	6267598	3963	30479829	PF03110	PTHR31251;PTHR31251:SF22				GO:0005634;GO:0003677	AT1G69170.1		Squamosa promoter-binding protein-like (SBP domain) transcription factor family protein	0.939854996	0.813039227	0.770040941	0.191553032	0.323997839	0.310896833	0	0.003544867	0.006656785	0.902386646	0.76295395	0.98138511	0.061457326	0.193452528	0.043211847	0.013685843	0	0
gma-miR156e	4.234	1.6088	1.3201	1.6984	0.01	3.5304	5.0205	4.9994	3.4582	0.125	1.8943	5.0003	1.7131	1.9512	11.279	Glyma.19G094000	Chr19	1	33200343	33205206	4521	30513179	PF03110	PTHR31251;PTHR31251:SF20				GO:0005634;GO:0003677	AT5G50670.1		Squamosa promoter-binding protein-like (SBP domain) transcription factor family protein	1.353066	0.7298639	0.9056242	0.2203829	0.227207	0.2433256	3.0513	3.231639	3.50986	1.311127	1.130502	1.410027	0.1140819	0.12572	0.123105	0.5668432	1.209882	1.527295
gma-miR156e	4.234	1.6088	1.3201	1.6984	0.01	3.5304	5.0205	4.9994	3.4582	0.125	1.8943	5.0003	1.7131	1.9512	11.279	Glyma.19G146000	Chr19	1	40694415	40700432	5698	30514960	PF03110	PTHR31251;PTHR31251:SF23				GO:0005634;GO:0003677	AT2G42200.1	SPL9	squamosa promoter binding protein-like 9	0.8738376	0.7426113	0.4463075	0.06661326	0.1158906	0.1081155	0	0.00246548	0.009259684	1.010204	0.8126118	0.8972731	0.03520095	0.01855829	0.007513538	0	0	0.002148601
gma-miR156e	4.234	1.6088	1.3201	1.6984	0.01	3.5304	5.0205	4.9994	3.4582	0.125	1.8943	5.0003	1.7131	1.9512	11.279	Glyma.U015800	scaffold_21	1	2398389	2405971	954	30535303	PF03110	PTHR31251;PTHR31251:SF15				GO:0005634;GO:0003677	AT2G42200.1	SPL9	squamosa promoter binding protein-like 9	0	0	0	0	0	0	0	0	0	0	0	0	0	0	0	0	0	0
gma-miR156f	62.3723	24.5035	13.8606	20.468	2.4704	267.7342	326.0454	245.094	268.8428	24.7492	41.6062	225.0767	80.9872	207.0905	291.0384	Glyma.01G063700	Chr01	1	9099138	9105464	3451	30544120	PF03110	PTHR31251;PTHR31251:SF16				GO:0005634;GO:0003677	AT5G50670.1		Squamosa promoter-binding protein-like (SBP domain) transcription factor family protein	0.59586051	0.299972369	0.464250342	0.481189571	0.095674388	0.255015968	0.21538349	0.097699037	0.447197666	0.748809553	0.674523929	0.612005722	0.182665498	0.252795573	0.405253499	0.121801427	0.043917209	0.134808396
gma-miR156f	62.3723	24.5035	13.8606	20.468	2.4704	267.7342	326.0454	245.094	268.8428	24.7492	41.6062	225.0767	80.9872	207.0905	291.0384	Glyma.01G075800	Chr01	1	17042790	17049781	1757	30542709	PF03110	PTHR31251;PTHR31251:SF15				GO:0005634;GO:0003677	AT1G27370.2	SPL10	squamosa promoter binding protein-like 10	0.051525085	0.044189157	0.057895508	0.162021485	0	0.100177588	0.071702384	0.007995622	0.165161776	0.062734238	0.014400671	0.036648385	0	0.045138797	0.048733224	0.27782184	0.007841791	0.048775821
gma-miR156f	62.3723	24.5035	13.8606	20.468	2.4704	267.7342	326.0454	245.094	268.8428	24.7492	41.6062	225.0767	80.9872	207.0905	291.0384	Glyma.02G121300	Chr02	1	12006465	12013355	6085	30507921	PF03110	PTHR31251;PTHR31251:SF16				GO:0005634;GO:0003677	AT1G69170.1		Squamosa promoter-binding protein-like (SBP domain) transcription factor family protein	0.731122752	0.325362183	0.622704965	0.350869043	0.135650087	0.245867244	0.018633193	0.025395461	0.030347721	0.748714489	0.773404785	0.696292807	0.327267611	0.258497809	0.429176728	0.013369843	0.027171128	0.01609562
gma-miR156f	62.3723	24.5035	13.8606	20.468	2.4704	267.7342	326.0454	245.094	268.8428	24.7492	41.6062	225.0767	80.9872	207.0905	291.0384	Glyma.02G177500	Chr02	1	29534530	29540593	5910	30508478	PF03110	PTHR31251;PTHR31251:SF23				GO:0005634;GO:0003677	AT2G42200.1	SPL9	squamosa promoter binding protein-like 9	0.748395322	0.486073247	0.507751446	0.561957769	0.139666799	0.390889641	0	0	0	0.878642601	0.807008979	0.814968298	0.412107244	0.131957785	0.386347547	0	0	0
gma-miR156f	62.3723	24.5035	13.8606	20.468	2.4704	267.7342	326.0454	245.094	268.8428	24.7492	41.6062	225.0767	80.9872	207.0905	291.0384	Glyma.03G117600	Chr03	1	32734230	32738463	3359	30515539	PF03110	PTHR31251;PTHR31251:SF15				GO:0005634;GO:0003677	AT2G42200.1	SPL9	squamosa promoter binding protein-like 9	0.01540077	0.061637669	0.037854424	0	0	0	0.277540952	0.184020697	0.518349344	0.142196361	0.011298889	0.046007415	0	0	0	0.803301755	0.131258363	0.495686635
gma-miR156f	62.3723	24.5035	13.8606	20.468	2.4704	267.7342	326.0454	245.094	268.8428	24.7492	41.6062	225.0767	80.9872	207.0905	291.0384	Glyma.04G159600	Chr04	1	39578811	39584313	4484	30487785	PF03110	PTHR31251;PTHR31251:SF22				GO:0005634;GO:0003677	AT1G69170.1		Squamosa promoter-binding protein-like (SBP domain) transcription factor family protein	2.292946722	1.330367253	1.281738642	0.354464155	0.077724179	0.1570134	0	0	0.002941664	1.971993478	1.907241067	2.349331454	0.377020714	0.23582773	0.295980433	0	0	0
gma-miR156f	62.3723	24.5035	13.8606	20.468	2.4704	267.7342	326.0454	245.094	268.8428	24.7492	41.6062	225.0767	80.9872	207.0905	291.0384	Glyma.04G197100	Chr04	1	46876933	46882545	2512	30489741	PF03110	PTHR31251;PTHR31251:SF20				GO:0005634;GO:0003677	AT5G50670.1		Squamosa promoter-binding protein-like (SBP domain) transcription factor family protein	2.229259881	1.426909268	1.255332268	0.132212198	0.37240773	0.245239679	0.030091024	0.072702227	0.005250963	1.170106757	1.682098134	1.194518498	0.085550082	0.168384003	0.085215242	0	0	0.004873699
gma-miR156f	62.3723	24.5035	13.8606	20.468	2.4704	267.7342	326.0454	245.094	268.8428	24.7492	41.6062	225.0767	80.9872	207.0905	291.0384	Glyma.05G019000	Chr05	1	1691183	1697498	4283	30526130	PF03110	PTHR31251;PTHR31251:SF22				GO:0005634;GO:0003677	AT1G69170.1		Squamosa promoter-binding protein-like (SBP domain) transcription factor family protein	2.358280166	1.537821515	1.980178798	0.409870603	0.625277682	0.554789234	0	0.013120063	0	2.459145681	2.28917042	2.107786105	0.264257806	0.191343671	0.256559622	0.012663319	0	0
gma-miR156f	62.3723	24.5035	13.8606	20.468	2.4704	267.7342	326.0454	245.094	268.8428	24.7492	41.6062	225.0767	80.9872	207.0905	291.0384	Glyma.05G204100	Chr05	1	38766950	38775115	6412	30523856	PF03110	PTHR31251;PTHR31251:SF20				GO:0005634;GO:0003677	AT5G50670.1		Squamosa promoter-binding protein-like (SBP domain) transcription factor family protein	0.322714819	0.131176509	0.079321903	0.140589604	0.760950259	0.298523196	0.094308987	0.0328641	0.053485796	0.175722832	0.171652541	0.28319279	0.04245305	0.076274382	0.131311921	0.095160046	0.012892726	0.099286028
gma-miR156f	62.3723	24.5035	13.8606	20.468	2.4704	267.7342	326.0454	245.094	268.8428	24.7492	41.6062	225.0767	80.9872	207.0905	291.0384	Glyma.07G109500	Chr07	1	10917821	10921254	1431	30492697	PF03110	PTHR31251;PTHR31251:SF15				GO:0005634;GO:0003677	AT2G42200.1	SPL9	squamosa promoter binding protein-like 9	0.036150374	0.009042668	0.044428026	0	0	0	0	0	0	0.008558433	0	0.008999471	0	0	0	0	0	0
gma-miR156f	62.3723	24.5035	13.8606	20.468	2.4704	267.7342	326.0454	245.094	268.8428	24.7492	41.6062	225.0767	80.9872	207.0905	291.0384	Glyma.08G011500	Chr08	1	919303	923309	2610	30536220	PF03110	PTHR31251;PTHR31251:SF20				GO:0005634;GO:0003677	AT5G50570.1		Squamosa promoter-binding protein-like (SBP domain) transcription factor family protein	0.574790949	0.560240061	0.23871638	0	0	0	0	0	0	0.220541961	0.441088142	0.641445021	0	0	0.032806236	0	0	0
gma-miR156f	62.3723	24.5035	13.8606	20.468	2.4704	267.7342	326.0454	245.094	268.8428	24.7492	41.6062	225.0767	80.9872	207.0905	291.0384	Glyma.09G113800	Chr09	1	23421978	23427424	3291	30483766	PF03110	PTHR31251;PTHR31251:SF23				GO:0005634;GO:0003677	AT2G42200.1	SPL9	squamosa promoter binding protein-like 9	0.597321497	0.235917193	0.324547337	0.22345853	0.089178517	0.361009159	0.015312196	0	0.076152531	0.383303887	0.403632301	0.481319905	0.121893054	0.245003585	0.377256757	0.0288407	0.004186577	0.029760513
gma-miR156f	62.3723	24.5035	13.8606	20.468	2.4704	267.7342	326.0454	245.094	268.8428	24.7492	41.6062	225.0767	80.9872	207.0905	291.0384	Glyma.11G251500	Chr11	1	34282689	34289440	5255	30529389	PF03110	PTHR31251;PTHR31251:SF1	KOG0004			GO:0005634;GO:0003677	AT5G43270.3	SPL2	squamosa promoter binding protein-like 2	1.506160108	1.19427748	1.589715087	0.790002478	0.729527575	0.967145026	0.009589426	0.005346644	0.007530211	1.619742452	1.757416247	1.455694758	0.692484098	0.379817275	0.779390007	0	0.002621889	0
gma-miR156f	62.3723	24.5035	13.8606	20.468	2.4704	267.7342	326.0454	245.094	268.8428	24.7492	41.6062	225.0767	80.9872	207.0905	291.0384	Glyma.16G054500	Chr16	1	5356495	5361333	2774	30559429	PF03110	PTHR31251;PTHR31251:SF20				GO:0005634;GO:0003677	AT5G50670.1		Squamosa promoter-binding protein-like (SBP domain) transcription factor family protein	1.72033232	0.993594941	1.164270535	0.615728371	0.409971228	0.594849567	1.6621874	1.554733363	2.434569239	3.081646696	3.224314931	2.836555903	0.444161389	0.290665753	0.426989595	0.552341443	0.983435186	0.392791296
gma-miR156f	62.3723	24.5035	13.8606	20.468	2.4704	267.7342	326.0454	245.094	268.8428	24.7492	41.6062	225.0767	80.9872	207.0905	291.0384	Glyma.17G080700	Chr17	1	6261587	6267598	3963	30479829	PF03110	PTHR31251;PTHR31251:SF22				GO:0005634;GO:0003677	AT1G69170.1		Squamosa promoter-binding protein-like (SBP domain) transcription factor family protein	0.939854996	0.813039227	0.770040941	0.191553032	0.323997839	0.310896833	0	0.003544867	0.006656785	0.902386646	0.76295395	0.98138511	0.061457326	0.193452528	0.043211847	0.013685843	0	0
gma-miR156f	62.3723	24.5035	13.8606	20.468	2.4704	267.7342	326.0454	245.094	268.8428	24.7492	41.6062	225.0767	80.9872	207.0905	291.0384	Glyma.19G094000	Chr19	1	33200343	33205206	4521	30513179	PF03110	PTHR31251;PTHR31251:SF20				GO:0005634;GO:0003677	AT5G50670.1		Squamosa promoter-binding protein-like (SBP domain) transcription factor family protein	1.353066	0.7298639	0.9056242	0.2203829	0.227207	0.2433256	3.0513	3.231639	3.50986	1.311127	1.130502	1.410027	0.1140819	0.12572	0.123105	0.5668432	1.209882	1.527295
gma-miR156f	62.3723	24.5035	13.8606	20.468	2.4704	267.7342	326.0454	245.094	268.8428	24.7492	41.6062	225.0767	80.9872	207.0905	291.0384	Glyma.19G146000	Chr19	1	40694415	40700432	5698	30514960	PF03110	PTHR31251;PTHR31251:SF23				GO:0005634;GO:0003677	AT2G42200.1	SPL9	squamosa promoter binding protein-like 9	0.8738376	0.7426113	0.4463075	0.06661326	0.1158906	0.1081155	0	0.00246548	0.009259684	1.010204	0.8126118	0.8972731	0.03520095	0.01855829	0.007513538	0	0	0.002148601
gma-miR156f	62.3723	24.5035	13.8606	20.468	2.4704	267.7342	326.0454	245.094	268.8428	24.7492	41.6062	225.0767	80.9872	207.0905	291.0384	Glyma.U015800	scaffold_21	1	2398389	2405971	954	30535303	PF03110	PTHR31251;PTHR31251:SF15				GO:0005634;GO:0003677	AT2G42200.1	SPL9	squamosa promoter binding protein-like 9	0	0	0	0	0	0	0	0	0	0	0	0	0	0	0	0	0	0
gma-miR156g	4.234	1.5469	1.21	1.6984	0.01	3.6588	5.0922	5.0604	3.4582	0.125	1.9619	5.0003	1.654	1.9512	10.9531	Glyma.01G063700	Chr01	1	9099138	9105464	3451	30544120	PF03110	PTHR31251;PTHR31251:SF16				GO:0005634;GO:0003677	AT5G50670.1		Squamosa promoter-binding protein-like (SBP domain) transcription factor family protein	0.59586051	0.299972369	0.464250342	0.481189571	0.095674388	0.255015968	0.21538349	0.097699037	0.447197666	0.748809553	0.674523929	0.612005722	0.182665498	0.252795573	0.405253499	0.121801427	0.043917209	0.134808396
gma-miR156g	4.234	1.5469	1.21	1.6984	0.01	3.6588	5.0922	5.0604	3.4582	0.125	1.9619	5.0003	1.654	1.9512	10.9531	Glyma.01G075800	Chr01	1	17042790	17049781	1757	30542709	PF03110	PTHR31251;PTHR31251:SF15				GO:0005634;GO:0003677	AT1G27370.2	SPL10	squamosa promoter binding protein-like 10	0.051525085	0.044189157	0.057895508	0.162021485	0	0.100177588	0.071702384	0.007995622	0.165161776	0.062734238	0.014400671	0.036648385	0	0.045138797	0.048733224	0.27782184	0.007841791	0.048775821
gma-miR156g	4.234	1.5469	1.21	1.6984	0.01	3.6588	5.0922	5.0604	3.4582	0.125	1.9619	5.0003	1.654	1.9512	10.9531	Glyma.02G121300	Chr02	1	12006465	12013355	6085	30507921	PF03110	PTHR31251;PTHR31251:SF16				GO:0005634;GO:0003677	AT1G69170.1		Squamosa promoter-binding protein-like (SBP domain) transcription factor family protein	0.731122752	0.325362183	0.622704965	0.350869043	0.135650087	0.245867244	0.018633193	0.025395461	0.030347721	0.748714489	0.773404785	0.696292807	0.327267611	0.258497809	0.429176728	0.013369843	0.027171128	0.01609562
gma-miR156g	4.234	1.5469	1.21	1.6984	0.01	3.6588	5.0922	5.0604	3.4582	0.125	1.9619	5.0003	1.654	1.9512	10.9531	Glyma.02G177500	Chr02	1	29534530	29540593	5910	30508478	PF03110	PTHR31251;PTHR31251:SF23				GO:0005634;GO:0003677	AT2G42200.1	SPL9	squamosa promoter binding protein-like 9	0.748395322	0.486073247	0.507751446	0.561957769	0.139666799	0.390889641	0	0	0	0.878642601	0.807008979	0.814968298	0.412107244	0.131957785	0.386347547	0	0	0
gma-miR156g	4.234	1.5469	1.21	1.6984	0.01	3.6588	5.0922	5.0604	3.4582	0.125	1.9619	5.0003	1.654	1.9512	10.9531	Glyma.03G117600	Chr03	1	32734230	32738463	3359	30515539	PF03110	PTHR31251;PTHR31251:SF15				GO:0005634;GO:0003677	AT2G42200.1	SPL9	squamosa promoter binding protein-like 9	0.01540077	0.061637669	0.037854424	0	0	0	0.277540952	0.184020697	0.518349344	0.142196361	0.011298889	0.046007415	0	0	0	0.803301755	0.131258363	0.495686635
gma-miR156g	4.234	1.5469	1.21	1.6984	0.01	3.6588	5.0922	5.0604	3.4582	0.125	1.9619	5.0003	1.654	1.9512	10.9531	Glyma.04G004000	Chr04	1	324276	335191	7082	30487456	PF00632	PTHR11254;PTHR11254:SF73		6.3.2.19	K10590	GO:0004842	AT4G38600.1	KAK;UPL3	HEAT repeat ;HECT-domain (ubiquitin-transferase)	23.2870685	23.75693799	24.05709102	7.32916536	9.927754824	8.735982134	9.39610436	11.4001161	18.04602936	22.21151874	21.84358943	22.04503417	5.334614188	3.018037173	5.263357959	16.32011302	10.13216054	6.738515282
gma-miR156g	4.234	1.5469	1.21	1.6984	0.01	3.6588	5.0922	5.0604	3.4582	0.125	1.9619	5.0003	1.654	1.9512	10.9531	Glyma.04G159600	Chr04	1	39578811	39584313	4484	30487785	PF03110	PTHR31251;PTHR31251:SF22				GO:0005634;GO:0003677	AT1G69170.1		Squamosa promoter-binding protein-like (SBP domain) transcription factor family protein	2.292946722	1.330367253	1.281738642	0.354464155	0.077724179	0.1570134	0	0	0.002941664	1.971993478	1.907241067	2.349331454	0.377020714	0.23582773	0.295980433	0	0	0
gma-miR156g	4.234	1.5469	1.21	1.6984	0.01	3.6588	5.0922	5.0604	3.4582	0.125	1.9619	5.0003	1.654	1.9512	10.9531	Glyma.04G197100	Chr04	1	46876933	46882545	2512	30489741	PF03110	PTHR31251;PTHR31251:SF20				GO:0005634;GO:0003677	AT5G50670.1		Squamosa promoter-binding protein-like (SBP domain) transcription factor family protein	2.229259881	1.426909268	1.255332268	0.132212198	0.37240773	0.245239679	0.030091024	0.072702227	0.005250963	1.170106757	1.682098134	1.194518498	0.085550082	0.168384003	0.085215242	0	0	0.004873699
gma-miR156g	4.234	1.5469	1.21	1.6984	0.01	3.6588	5.0922	5.0604	3.4582	0.125	1.9619	5.0003	1.654	1.9512	10.9531	Glyma.05G019000	Chr05	1	1691183	1697498	4283	30526130	PF03110	PTHR31251;PTHR31251:SF22				GO:0005634;GO:0003677	AT1G69170.1		Squamosa promoter-binding protein-like (SBP domain) transcription factor family protein	2.358280166	1.537821515	1.980178798	0.409870603	0.625277682	0.554789234	0	0.013120063	0	2.459145681	2.28917042	2.107786105	0.264257806	0.191343671	0.256559622	0.012663319	0	0
gma-miR156g	4.234	1.5469	1.21	1.6984	0.01	3.6588	5.0922	5.0604	3.4582	0.125	1.9619	5.0003	1.654	1.9512	10.9531	Glyma.05G204100	Chr05	1	38766950	38775115	6412	30523856	PF03110	PTHR31251;PTHR31251:SF20				GO:0005634;GO:0003677	AT5G50670.1		Squamosa promoter-binding protein-like (SBP domain) transcription factor family protein	0.322714819	0.131176509	0.079321903	0.140589604	0.760950259	0.298523196	0.094308987	0.0328641	0.053485796	0.175722832	0.171652541	0.28319279	0.04245305	0.076274382	0.131311921	0.095160046	0.012892726	0.099286028
gma-miR156g	4.234	1.5469	1.21	1.6984	0.01	3.6588	5.0922	5.0604	3.4582	0.125	1.9619	5.0003	1.654	1.9512	10.9531	Glyma.06G003600	Chr06	1	314748	325007	7157	30552467	PF00632	PTHR11254;PTHR11254:SF73		6.3.2.19	K10590	GO:0004842	AT4G38600.1	KAK;UPL3	HEAT repeat ;HECT-domain (ubiquitin-transferase)	18.99532699	24.8423079	21.72456352	6.884439764	7.481199294	7.184226871	6.961788543	6.50497282	10.31163899	15.63188729	14.31610513	15.11488553	4.758246895	2.376938893	5.00083093	6.812779128	5.913943941	4.071216942
gma-miR156g	4.234	1.5469	1.21	1.6984	0.01	3.6588	5.0922	5.0604	3.4582	0.125	1.9619	5.0003	1.654	1.9512	10.9531	Glyma.07G109500	Chr07	1	10917821	10921254	1431	30492697	PF03110	PTHR31251;PTHR31251:SF15				GO:0005634;GO:0003677	AT2G42200.1	SPL9	squamosa promoter binding protein-like 9	0.036150374	0.009042668	0.044428026	0	0	0	0	0	0	0.008558433	0	0.008999471	0	0	0	0	0	0
gma-miR156g	4.234	1.5469	1.21	1.6984	0.01	3.6588	5.0922	5.0604	3.4582	0.125	1.9619	5.0003	1.654	1.9512	10.9531	Glyma.08G011500	Chr08	1	919303	923309	2610	30536220	PF03110	PTHR31251;PTHR31251:SF20				GO:0005634;GO:0003677	AT5G50570.1		Squamosa promoter-binding protein-like (SBP domain) transcription factor family protein	0.574790949	0.560240061	0.23871638	0	0	0	0	0	0	0.220541961	0.441088142	0.641445021	0	0	0.032806236	0	0	0
gma-miR156g	4.234	1.5469	1.21	1.6984	0.01	3.6588	5.0922	5.0604	3.4582	0.125	1.9619	5.0003	1.654	1.9512	10.9531	Glyma.08G316100	Chr08	1	43600668	43617284	9420	30541313	PF16201;PF11707	PTHR13500	KOG1791		K14861		AT4G27010.1			5.937828474	6.127982906	5.937856611	2.591359083	1.713562367	2.09271193	3.153539355	3.943070548	4.193769434	7.103848132	6.806286103	7.143186441	1.178690025	0.976627219	1.683095711	6.152041529	4.734551075	3.535056069
gma-miR156g	4.234	1.5469	1.21	1.6984	0.01	3.6588	5.0922	5.0604	3.4582	0.125	1.9619	5.0003	1.654	1.9512	10.9531	Glyma.09G113800	Chr09	1	23421978	23427424	3291	30483766	PF03110	PTHR31251;PTHR31251:SF23				GO:0005634;GO:0003677	AT2G42200.1	SPL9	squamosa promoter binding protein-like 9	0.597321497	0.235917193	0.324547337	0.22345853	0.089178517	0.361009159	0.015312196	0	0.076152531	0.383303887	0.403632301	0.481319905	0.121893054	0.245003585	0.377256757	0.0288407	0.004186577	0.029760513
gma-miR156g	4.234	1.5469	1.21	1.6984	0.01	3.6588	5.0922	5.0604	3.4582	0.125	1.9619	5.0003	1.654	1.9512	10.9531	Glyma.11G251500	Chr11	1	34282689	34289440	5255	30529389	PF03110	PTHR31251;PTHR31251:SF1	KOG0004			GO:0005634;GO:0003677	AT5G43270.3	SPL2	squamosa promoter binding protein-like 2	1.506160108	1.19427748	1.589715087	0.790002478	0.729527575	0.967145026	0.009589426	0.005346644	0.007530211	1.619742452	1.757416247	1.455694758	0.692484098	0.379817275	0.779390007	0	0.002621889	0
gma-miR156g	4.234	1.5469	1.21	1.6984	0.01	3.6588	5.0922	5.0604	3.4582	0.125	1.9619	5.0003	1.654	1.9512	10.9531	Glyma.16G054500	Chr16	1	5356495	5361333	2774	30559429	PF03110	PTHR31251;PTHR31251:SF20				GO:0005634;GO:0003677	AT5G50670.1		Squamosa promoter-binding protein-like (SBP domain) transcription factor family protein	1.72033232	0.993594941	1.164270535	0.615728371	0.409971228	0.594849567	1.6621874	1.554733363	2.434569239	3.081646696	3.224314931	2.836555903	0.444161389	0.290665753	0.426989595	0.552341443	0.983435186	0.392791296
gma-miR156g	4.234	1.5469	1.21	1.6984	0.01	3.6588	5.0922	5.0604	3.4582	0.125	1.9619	5.0003	1.654	1.9512	10.9531	Glyma.17G080700	Chr17	1	6261587	6267598	3963	30479829	PF03110	PTHR31251;PTHR31251:SF22				GO:0005634;GO:0003677	AT1G69170.1		Squamosa promoter-binding protein-like (SBP domain) transcription factor family protein	0.939854996	0.813039227	0.770040941	0.191553032	0.323997839	0.310896833	0	0.003544867	0.006656785	0.902386646	0.76295395	0.98138511	0.061457326	0.193452528	0.043211847	0.013685843	0	0
gma-miR156g	4.234	1.5469	1.21	1.6984	0.01	3.6588	5.0922	5.0604	3.4582	0.125	1.9619	5.0003	1.654	1.9512	10.9531	Glyma.19G094000	Chr19	1	33200343	33205206	4521	30513179	PF03110	PTHR31251;PTHR31251:SF20				GO:0005634;GO:0003677	AT5G50670.1		Squamosa promoter-binding protein-like (SBP domain) transcription factor family protein	1.353066	0.7298639	0.9056242	0.2203829	0.227207	0.2433256	3.0513	3.231639	3.50986	1.311127	1.130502	1.410027	0.1140819	0.12572	0.123105	0.5668432	1.209882	1.527295
gma-miR156g	4.234	1.5469	1.21	1.6984	0.01	3.6588	5.0922	5.0604	3.4582	0.125	1.9619	5.0003	1.654	1.9512	10.9531	Glyma.19G146000	Chr19	1	40694415	40700432	5698	30514960	PF03110	PTHR31251;PTHR31251:SF23				GO:0005634;GO:0003677	AT2G42200.1	SPL9	squamosa promoter binding protein-like 9	0.8738376	0.7426113	0.4463075	0.06661326	0.1158906	0.1081155	0	0.00246548	0.009259684	1.010204	0.8126118	0.8972731	0.03520095	0.01855829	0.007513538	0	0	0.002148601
gma-miR156g	4.234	1.5469	1.21	1.6984	0.01	3.6588	5.0922	5.0604	3.4582	0.125	1.9619	5.0003	1.654	1.9512	10.9531	Glyma.U015800	scaffold_21	1	2398389	2405971	954	30535303	PF03110	PTHR31251;PTHR31251:SF15				GO:0005634;GO:0003677	AT2G42200.1	SPL9	squamosa promoter binding protein-like 9	0	0	0	0	0	0	0	0	0	0	0	0	0	0	0	0	0	0
gma-miR156h	460.1139	241.5076	126.6701	267.3035	6.826	126.5816	201.8957	154.4336	171.5371	12.3746	24.8284	104.1084	41.5864	107.1225	119.6361	Glyma.01G063700	Chr01	1	9099138	9105464	3451	30544120	PF03110	PTHR31251;PTHR31251:SF16				GO:0005634;GO:0003677	AT5G50670.1		Squamosa promoter-binding protein-like (SBP domain) transcription factor family protein	0.59586051	0.299972369	0.464250342	0.481189571	0.095674388	0.255015968	0.21538349	0.097699037	0.447197666	0.748809553	0.674523929	0.612005722	0.182665498	0.252795573	0.405253499	0.121801427	0.043917209	0.134808396
gma-miR156h	460.1139	241.5076	126.6701	267.3035	6.826	126.5816	201.8957	154.4336	171.5371	12.3746	24.8284	104.1084	41.5864	107.1225	119.6361	Glyma.01G075800	Chr01	1	17042790	17049781	1757	30542709	PF03110	PTHR31251;PTHR31251:SF15				GO:0005634;GO:0003677	AT1G27370.2	SPL10	squamosa promoter binding protein-like 10	0.051525085	0.044189157	0.057895508	0.162021485	0	0.100177588	0.071702384	0.007995622	0.165161776	0.062734238	0.014400671	0.036648385	0	0.045138797	0.048733224	0.27782184	0.007841791	0.048775821
gma-miR156h	460.1139	241.5076	126.6701	267.3035	6.826	126.5816	201.8957	154.4336	171.5371	12.3746	24.8284	104.1084	41.5864	107.1225	119.6361	Glyma.02G121300	Chr02	1	12006465	12013355	6085	30507921	PF03110	PTHR31251;PTHR31251:SF16				GO:0005634;GO:0003677	AT1G69170.1		Squamosa promoter-binding protein-like (SBP domain) transcription factor family protein	0.731122752	0.325362183	0.622704965	0.350869043	0.135650087	0.245867244	0.018633193	0.025395461	0.030347721	0.748714489	0.773404785	0.696292807	0.327267611	0.258497809	0.429176728	0.013369843	0.027171128	0.01609562
gma-miR156h	460.1139	241.5076	126.6701	267.3035	6.826	126.5816	201.8957	154.4336	171.5371	12.3746	24.8284	104.1084	41.5864	107.1225	119.6361	Glyma.02G177500	Chr02	1	29534530	29540593	5910	30508478	PF03110	PTHR31251;PTHR31251:SF23				GO:0005634;GO:0003677	AT2G42200.1	SPL9	squamosa promoter binding protein-like 9	0.748395322	0.486073247	0.507751446	0.561957769	0.139666799	0.390889641	0	0	0	0.878642601	0.807008979	0.814968298	0.412107244	0.131957785	0.386347547	0	0	0
gma-miR156h	460.1139	241.5076	126.6701	267.3035	6.826	126.5816	201.8957	154.4336	171.5371	12.3746	24.8284	104.1084	41.5864	107.1225	119.6361	Glyma.03G117600	Chr03	1	32734230	32738463	3359	30515539	PF03110	PTHR31251;PTHR31251:SF15				GO:0005634;GO:0003677	AT2G42200.1	SPL9	squamosa promoter binding protein-like 9	0.01540077	0.061637669	0.037854424	0	0	0	0.277540952	0.184020697	0.518349344	0.142196361	0.011298889	0.046007415	0	0	0	0.803301755	0.131258363	0.495686635
gma-miR156h	460.1139	241.5076	126.6701	267.3035	6.826	126.5816	201.8957	154.4336	171.5371	12.3746	24.8284	104.1084	41.5864	107.1225	119.6361	Glyma.04G159600	Chr04	1	39578811	39584313	4484	30487785	PF03110	PTHR31251;PTHR31251:SF22				GO:0005634;GO:0003677	AT1G69170.1		Squamosa promoter-binding protein-like (SBP domain) transcription factor family protein	2.292946722	1.330367253	1.281738642	0.354464155	0.077724179	0.1570134	0	0	0.002941664	1.971993478	1.907241067	2.349331454	0.377020714	0.23582773	0.295980433	0	0	0
gma-miR156h	460.1139	241.5076	126.6701	267.3035	6.826	126.5816	201.8957	154.4336	171.5371	12.3746	24.8284	104.1084	41.5864	107.1225	119.6361	Glyma.04G197100	Chr04	1	46876933	46882545	2512	30489741	PF03110	PTHR31251;PTHR31251:SF20				GO:0005634;GO:0003677	AT5G50670.1		Squamosa promoter-binding protein-like (SBP domain) transcription factor family protein	2.229259881	1.426909268	1.255332268	0.132212198	0.37240773	0.245239679	0.030091024	0.072702227	0.005250963	1.170106757	1.682098134	1.194518498	0.085550082	0.168384003	0.085215242	0	0	0.004873699
gma-miR156h	460.1139	241.5076	126.6701	267.3035	6.826	126.5816	201.8957	154.4336	171.5371	12.3746	24.8284	104.1084	41.5864	107.1225	119.6361	Glyma.05G019000	Chr05	1	1691183	1697498	4283	30526130	PF03110	PTHR31251;PTHR31251:SF22				GO:0005634;GO:0003677	AT1G69170.1		Squamosa promoter-binding protein-like (SBP domain) transcription factor family protein	2.358280166	1.537821515	1.980178798	0.409870603	0.625277682	0.554789234	0	0.013120063	0	2.459145681	2.28917042	2.107786105	0.264257806	0.191343671	0.256559622	0.012663319	0	0
gma-miR156h	460.1139	241.5076	126.6701	267.3035	6.826	126.5816	201.8957	154.4336	171.5371	12.3746	24.8284	104.1084	41.5864	107.1225	119.6361	Glyma.05G204100	Chr05	1	38766950	38775115	6412	30523856	PF03110	PTHR31251;PTHR31251:SF20				GO:0005634;GO:0003677	AT5G50670.1		Squamosa promoter-binding protein-like (SBP domain) transcription factor family protein	0.322714819	0.131176509	0.079321903	0.140589604	0.760950259	0.298523196	0.094308987	0.0328641	0.053485796	0.175722832	0.171652541	0.28319279	0.04245305	0.076274382	0.131311921	0.095160046	0.012892726	0.099286028
gma-miR156h	460.1139	241.5076	126.6701	267.3035	6.826	126.5816	201.8957	154.4336	171.5371	12.3746	24.8284	104.1084	41.5864	107.1225	119.6361	Glyma.07G001100	Chr07	1	117084	123592	1926	30494786	PF08263;PF00069	PTHR27001;PTHR27001:SF159	KOG1187	2.7.11.1		GO:0006468;GO:0005524;GO:0004672	AT1G78980.1	SRF5	STRUBBELIG-receptor family 5	0.261879054	0.268744716	0.125436511	0.06158527	0.009523835	0	0.143903632	0.255291151	0.184912431	0.171688561	0.282446807	0.073551748	0.007438623	0.006863003	0.007409508	0.295684563	0.321916502	0.069922139
gma-miR156h	460.1139	241.5076	126.6701	267.3035	6.826	126.5816	201.8957	154.4336	171.5371	12.3746	24.8284	104.1084	41.5864	107.1225	119.6361	Glyma.07G109500	Chr07	1	10917821	10921254	1431	30492697	PF03110	PTHR31251;PTHR31251:SF15				GO:0005634;GO:0003677	AT2G42200.1	SPL9	squamosa promoter binding protein-like 9	0.036150374	0.009042668	0.044428026	0	0	0	0	0	0	0.008558433	0	0.008999471	0	0	0	0	0	0
gma-miR156h	460.1139	241.5076	126.6701	267.3035	6.826	126.5816	201.8957	154.4336	171.5371	12.3746	24.8284	104.1084	41.5864	107.1225	119.6361	Glyma.08G011500	Chr08	1	919303	923309	2610	30536220	PF03110	PTHR31251;PTHR31251:SF20				GO:0005634;GO:0003677	AT5G50570.1		Squamosa promoter-binding protein-like (SBP domain) transcription factor family protein	0.574790949	0.560240061	0.23871638	0	0	0	0	0	0	0.220541961	0.441088142	0.641445021	0	0	0.032806236	0	0	0
gma-miR156h	460.1139	241.5076	126.6701	267.3035	6.826	126.5816	201.8957	154.4336	171.5371	12.3746	24.8284	104.1084	41.5864	107.1225	119.6361	Glyma.09G113800	Chr09	1	23421978	23427424	3291	30483766	PF03110	PTHR31251;PTHR31251:SF23				GO:0005634;GO:0003677	AT2G42200.1	SPL9	squamosa promoter binding protein-like 9	0.597321497	0.235917193	0.324547337	0.22345853	0.089178517	0.361009159	0.015312196	0	0.076152531	0.383303887	0.403632301	0.481319905	0.121893054	0.245003585	0.377256757	0.0288407	0.004186577	0.029760513
gma-miR156h	460.1139	241.5076	126.6701	267.3035	6.826	126.5816	201.8957	154.4336	171.5371	12.3746	24.8284	104.1084	41.5864	107.1225	119.6361	Glyma.11G251500	Chr11	1	34282689	34289440	5255	30529389	PF03110	PTHR31251;PTHR31251:SF1	KOG0004			GO:0005634;GO:0003677	AT5G43270.3	SPL2	squamosa promoter binding protein-like 2	1.506160108	1.19427748	1.589715087	0.790002478	0.729527575	0.967145026	0.009589426	0.005346644	0.007530211	1.619742452	1.757416247	1.455694758	0.692484098	0.379817275	0.779390007	0	0.002621889	0
gma-miR156h	460.1139	241.5076	126.6701	267.3035	6.826	126.5816	201.8957	154.4336	171.5371	12.3746	24.8284	104.1084	41.5864	107.1225	119.6361	Glyma.14G014900	Chr14	1	1077498	1083360	3031	30532585	PF01535;PF12854;PF13041	PTHR24015;PTHR24015:SF555					AT3G06920.1		Tetratricopeptide repeat (TPR)-like superfamily protein	0.947238796	1.03315541	0.847407064	0.860934029	0.472037838	0.725882635	0.714904232	0.750849814	0.866015701	0.852570692	0.772165315	0.97723383	0.222157372	0.335795813	0.546157259	0.451825857	0.513664458	0.391799704
gma-miR156h	460.1139	241.5076	126.6701	267.3035	6.826	126.5816	201.8957	154.4336	171.5371	12.3746	24.8284	104.1084	41.5864	107.1225	119.6361	Glyma.17G080700	Chr17	1	6261587	6267598	3963	30479829	PF03110	PTHR31251;PTHR31251:SF22				GO:0005634;GO:0003677	AT1G69170.1		Squamosa promoter-binding protein-like (SBP domain) transcription factor family protein	0.939854996	0.813039227	0.770040941	0.191553032	0.323997839	0.310896833	0	0.003544867	0.006656785	0.902386646	0.76295395	0.98138511	0.061457326	0.193452528	0.043211847	0.013685843	0	0
gma-miR156h	460.1139	241.5076	126.6701	267.3035	6.826	126.5816	201.8957	154.4336	171.5371	12.3746	24.8284	104.1084	41.5864	107.1225	119.6361	Glyma.19G146000	Chr19	1	40694415	40700432	5698	30514960	PF03110	PTHR31251;PTHR31251:SF23				GO:0005634;GO:0003677	AT2G42200.1	SPL9	squamosa promoter binding protein-like 9	0.8738376	0.7426113	0.4463075	0.06661326	0.1158906	0.1081155	0	0.00246548	0.009259684	1.010204	0.8126118	0.8972731	0.03520095	0.01855829	0.007513538	0	0	0.002148601
gma-miR156h	460.1139	241.5076	126.6701	267.3035	6.826	126.5816	201.8957	154.4336	171.5371	12.3746	24.8284	104.1084	41.5864	107.1225	119.6361	Glyma.U015800	scaffold_21	1	2398389	2405971	954	30535303	PF03110	PTHR31251;PTHR31251:SF15				GO:0005634;GO:0003677	AT2G42200.1	SPL9	squamosa promoter binding protein-like 9	0	0	0	0	0	0	0	0	0	0	0	0	0	0	0	0	0	0
gma-miR156i	4.234	1.6707	1.2651	1.7855	0.01	3.723	5.0922	5.0604	3.5178	0.125	1.9619	5.0644	1.654	1.9512	11.0835	Glyma.01G063700	Chr01	1	9099138	9105464	3451	30544120	PF03110	PTHR31251;PTHR31251:SF16				GO:0005634;GO:0003677	AT5G50670.1		Squamosa promoter-binding protein-like (SBP domain) transcription factor family protein	0.59586051	0.299972369	0.464250342	0.481189571	0.095674388	0.255015968	0.21538349	0.097699037	0.447197666	0.748809553	0.674523929	0.612005722	0.182665498	0.252795573	0.405253499	0.121801427	0.043917209	0.134808396
gma-miR156i	4.234	1.6707	1.2651	1.7855	0.01	3.723	5.0922	5.0604	3.5178	0.125	1.9619	5.0644	1.654	1.9512	11.0835	Glyma.01G075800	Chr01	1	17042790	17049781	1757	30542709	PF03110	PTHR31251;PTHR31251:SF15				GO:0005634;GO:0003677	AT1G27370.2	SPL10	squamosa promoter binding protein-like 10	0.051525085	0.044189157	0.057895508	0.162021485	0	0.100177588	0.071702384	0.007995622	0.165161776	0.062734238	0.014400671	0.036648385	0	0.045138797	0.048733224	0.27782184	0.007841791	0.048775821
gma-miR156i	4.234	1.6707	1.2651	1.7855	0.01	3.723	5.0922	5.0604	3.5178	0.125	1.9619	5.0644	1.654	1.9512	11.0835	Glyma.02G121300	Chr02	1	12006465	12013355	6085	30507921	PF03110	PTHR31251;PTHR31251:SF16				GO:0005634;GO:0003677	AT1G69170.1		Squamosa promoter-binding protein-like (SBP domain) transcription factor family protein	0.731122752	0.325362183	0.622704965	0.350869043	0.135650087	0.245867244	0.018633193	0.025395461	0.030347721	0.748714489	0.773404785	0.696292807	0.327267611	0.258497809	0.429176728	0.013369843	0.027171128	0.01609562
gma-miR156i	4.234	1.6707	1.2651	1.7855	0.01	3.723	5.0922	5.0604	3.5178	0.125	1.9619	5.0644	1.654	1.9512	11.0835	Glyma.02G177500	Chr02	1	29534530	29540593	5910	30508478	PF03110	PTHR31251;PTHR31251:SF23				GO:0005634;GO:0003677	AT2G42200.1	SPL9	squamosa promoter binding protein-like 9	0.748395322	0.486073247	0.507751446	0.561957769	0.139666799	0.390889641	0	0	0	0.878642601	0.807008979	0.814968298	0.412107244	0.131957785	0.386347547	0	0	0
gma-miR156i	4.234	1.6707	1.2651	1.7855	0.01	3.723	5.0922	5.0604	3.5178	0.125	1.9619	5.0644	1.654	1.9512	11.0835	Glyma.03G117600	Chr03	1	32734230	32738463	3359	30515539	PF03110	PTHR31251;PTHR31251:SF15				GO:0005634;GO:0003677	AT2G42200.1	SPL9	squamosa promoter binding protein-like 9	0.01540077	0.061637669	0.037854424	0	0	0	0.277540952	0.184020697	0.518349344	0.142196361	0.011298889	0.046007415	0	0	0	0.803301755	0.131258363	0.495686635
gma-miR156i	4.234	1.6707	1.2651	1.7855	0.01	3.723	5.0922	5.0604	3.5178	0.125	1.9619	5.0644	1.654	1.9512	11.0835	Glyma.04G159600	Chr04	1	39578811	39584313	4484	30487785	PF03110	PTHR31251;PTHR31251:SF22				GO:0005634;GO:0003677	AT1G69170.1		Squamosa promoter-binding protein-like (SBP domain) transcription factor family protein	2.292946722	1.330367253	1.281738642	0.354464155	0.077724179	0.1570134	0	0	0.002941664	1.971993478	1.907241067	2.349331454	0.377020714	0.23582773	0.295980433	0	0	0
gma-miR156i	4.234	1.6707	1.2651	1.7855	0.01	3.723	5.0922	5.0604	3.5178	0.125	1.9619	5.0644	1.654	1.9512	11.0835	Glyma.04G197100	Chr04	1	46876933	46882545	2512	30489741	PF03110	PTHR31251;PTHR31251:SF20				GO:0005634;GO:0003677	AT5G50670.1		Squamosa promoter-binding protein-like (SBP domain) transcription factor family protein	2.229259881	1.426909268	1.255332268	0.132212198	0.37240773	0.245239679	0.030091024	0.072702227	0.005250963	1.170106757	1.682098134	1.194518498	0.085550082	0.168384003	0.085215242	0	0	0.004873699
gma-miR156i	4.234	1.6707	1.2651	1.7855	0.01	3.723	5.0922	5.0604	3.5178	0.125	1.9619	5.0644	1.654	1.9512	11.0835	Glyma.05G019000	Chr05	1	1691183	1697498	4283	30526130	PF03110	PTHR31251;PTHR31251:SF22				GO:0005634;GO:0003677	AT1G69170.1		Squamosa promoter-binding protein-like (SBP domain) transcription factor family protein	2.358280166	1.537821515	1.980178798	0.409870603	0.625277682	0.554789234	0	0.013120063	0	2.459145681	2.28917042	2.107786105	0.264257806	0.191343671	0.256559622	0.012663319	0	0
gma-miR156i	4.234	1.6707	1.2651	1.7855	0.01	3.723	5.0922	5.0604	3.5178	0.125	1.9619	5.0644	1.654	1.9512	11.0835	Glyma.05G204100	Chr05	1	38766950	38775115	6412	30523856	PF03110	PTHR31251;PTHR31251:SF20				GO:0005634;GO:0003677	AT5G50670.1		Squamosa promoter-binding protein-like (SBP domain) transcription factor family protein	0.322714819	0.131176509	0.079321903	0.140589604	0.760950259	0.298523196	0.094308987	0.0328641	0.053485796	0.175722832	0.171652541	0.28319279	0.04245305	0.076274382	0.131311921	0.095160046	0.012892726	0.099286028
gma-miR156i	4.234	1.6707	1.2651	1.7855	0.01	3.723	5.0922	5.0604	3.5178	0.125	1.9619	5.0644	1.654	1.9512	11.0835	Glyma.07G109500	Chr07	1	10917821	10921254	1431	30492697	PF03110	PTHR31251;PTHR31251:SF15				GO:0005634;GO:0003677	AT2G42200.1	SPL9	squamosa promoter binding protein-like 9	0.036150374	0.009042668	0.044428026	0	0	0	0	0	0	0.008558433	0	0.008999471	0	0	0	0	0	0
gma-miR156i	4.234	1.6707	1.2651	1.7855	0.01	3.723	5.0922	5.0604	3.5178	0.125	1.9619	5.0644	1.654	1.9512	11.0835	Glyma.08G011500	Chr08	1	919303	923309	2610	30536220	PF03110	PTHR31251;PTHR31251:SF20				GO:0005634;GO:0003677	AT5G50570.1		Squamosa promoter-binding protein-like (SBP domain) transcription factor family protein	0.574790949	0.560240061	0.23871638	0	0	0	0	0	0	0.220541961	0.441088142	0.641445021	0	0	0.032806236	0	0	0
gma-miR156i	4.234	1.6707	1.2651	1.7855	0.01	3.723	5.0922	5.0604	3.5178	0.125	1.9619	5.0644	1.654	1.9512	11.0835	Glyma.09G113800	Chr09	1	23421978	23427424	3291	30483766	PF03110	PTHR31251;PTHR31251:SF23				GO:0005634;GO:0003677	AT2G42200.1	SPL9	squamosa promoter binding protein-like 9	0.597321497	0.235917193	0.324547337	0.22345853	0.089178517	0.361009159	0.015312196	0	0.076152531	0.383303887	0.403632301	0.481319905	0.121893054	0.245003585	0.377256757	0.0288407	0.004186577	0.029760513
gma-miR156i	4.234	1.6707	1.2651	1.7855	0.01	3.723	5.0922	5.0604	3.5178	0.125	1.9619	5.0644	1.654	1.9512	11.0835	Glyma.11G251500	Chr11	1	34282689	34289440	5255	30529389	PF03110	PTHR31251;PTHR31251:SF1	KOG0004			GO:0005634;GO:0003677	AT5G43270.3	SPL2	squamosa promoter binding protein-like 2	1.506160108	1.19427748	1.589715087	0.790002478	0.729527575	0.967145026	0.009589426	0.005346644	0.007530211	1.619742452	1.757416247	1.455694758	0.692484098	0.379817275	0.779390007	0	0.002621889	0
gma-miR156i	4.234	1.6707	1.2651	1.7855	0.01	3.723	5.0922	5.0604	3.5178	0.125	1.9619	5.0644	1.654	1.9512	11.0835	Glyma.16G054500	Chr16	1	5356495	5361333	2774	30559429	PF03110	PTHR31251;PTHR31251:SF20				GO:0005634;GO:0003677	AT5G50670.1		Squamosa promoter-binding protein-like (SBP domain) transcription factor family protein	1.72033232	0.993594941	1.164270535	0.615728371	0.409971228	0.594849567	1.6621874	1.554733363	2.434569239	3.081646696	3.224314931	2.836555903	0.444161389	0.290665753	0.426989595	0.552341443	0.983435186	0.392791296
gma-miR156i	4.234	1.6707	1.2651	1.7855	0.01	3.723	5.0922	5.0604	3.5178	0.125	1.9619	5.0644	1.654	1.9512	11.0835	Glyma.17G080700	Chr17	1	6261587	6267598	3963	30479829	PF03110	PTHR31251;PTHR31251:SF22				GO:0005634;GO:0003677	AT1G69170.1		Squamosa promoter-binding protein-like (SBP domain) transcription factor family protein	0.939854996	0.813039227	0.770040941	0.191553032	0.323997839	0.310896833	0	0.003544867	0.006656785	0.902386646	0.76295395	0.98138511	0.061457326	0.193452528	0.043211847	0.013685843	0	0
gma-miR156i	4.234	1.6707	1.2651	1.7855	0.01	3.723	5.0922	5.0604	3.5178	0.125	1.9619	5.0644	1.654	1.9512	11.0835	Glyma.19G094000	Chr19	1	33200343	33205206	4521	30513179	PF03110	PTHR31251;PTHR31251:SF20				GO:0005634;GO:0003677	AT5G50670.1		Squamosa promoter-binding protein-like (SBP domain) transcription factor family protein	1.353066	0.7298639	0.9056242	0.2203829	0.227207	0.2433256	3.0513	3.231639	3.50986	1.311127	1.130502	1.410027	0.1140819	0.12572	0.123105	0.5668432	1.209882	1.527295
gma-miR156i	4.234	1.6707	1.2651	1.7855	0.01	3.723	5.0922	5.0604	3.5178	0.125	1.9619	5.0644	1.654	1.9512	11.0835	Glyma.19G146000	Chr19	1	40694415	40700432	5698	30514960	PF03110	PTHR31251;PTHR31251:SF23				GO:0005634;GO:0003677	AT2G42200.1	SPL9	squamosa promoter binding protein-like 9	0.8738376	0.7426113	0.4463075	0.06661326	0.1158906	0.1081155	0	0.00246548	0.009259684	1.010204	0.8126118	0.8972731	0.03520095	0.01855829	0.007513538	0	0	0.002148601
gma-miR156i	4.234	1.6707	1.2651	1.7855	0.01	3.723	5.0922	5.0604	3.5178	0.125	1.9619	5.0644	1.654	1.9512	11.0835	Glyma.U015800	scaffold_21	1	2398389	2405971	954	30535303	PF03110	PTHR31251;PTHR31251:SF15				GO:0005634;GO:0003677	AT2G42200.1	SPL9	squamosa promoter binding protein-like 9	0	0	0	0	0	0	0	0	0	0	0	0	0	0	0	0	0	0
gma-miR156j	4.234	1.6088	1.2651	1.6984	0.01	3.723	5.0922	5.0604	3.5178	0.125	1.9619	5.0644	1.654	1.9512	11.0835	Glyma.01G063700	Chr01	1	9099138	9105464	3451	30544120	PF03110	PTHR31251;PTHR31251:SF16				GO:0005634;GO:0003677	AT5G50670.1		Squamosa promoter-binding protein-like (SBP domain) transcription factor family protein	0.59586051	0.299972369	0.464250342	0.481189571	0.095674388	0.255015968	0.21538349	0.097699037	0.447197666	0.748809553	0.674523929	0.612005722	0.182665498	0.252795573	0.405253499	0.121801427	0.043917209	0.134808396
gma-miR156j	4.234	1.6088	1.2651	1.6984	0.01	3.723	5.0922	5.0604	3.5178	0.125	1.9619	5.0644	1.654	1.9512	11.0835	Glyma.01G075800	Chr01	1	17042790	17049781	1757	30542709	PF03110	PTHR31251;PTHR31251:SF15				GO:0005634;GO:0003677	AT1G27370.2	SPL10	squamosa promoter binding protein-like 10	0.051525085	0.044189157	0.057895508	0.162021485	0	0.100177588	0.071702384	0.007995622	0.165161776	0.062734238	0.014400671	0.036648385	0	0.045138797	0.048733224	0.27782184	0.007841791	0.048775821
gma-miR156j	4.234	1.6088	1.2651	1.6984	0.01	3.723	5.0922	5.0604	3.5178	0.125	1.9619	5.0644	1.654	1.9512	11.0835	Glyma.02G121300	Chr02	1	12006465	12013355	6085	30507921	PF03110	PTHR31251;PTHR31251:SF16				GO:0005634;GO:0003677	AT1G69170.1		Squamosa promoter-binding protein-like (SBP domain) transcription factor family protein	0.731122752	0.325362183	0.622704965	0.350869043	0.135650087	0.245867244	0.018633193	0.025395461	0.030347721	0.748714489	0.773404785	0.696292807	0.327267611	0.258497809	0.429176728	0.013369843	0.027171128	0.01609562
gma-miR156j	4.234	1.6088	1.2651	1.6984	0.01	3.723	5.0922	5.0604	3.5178	0.125	1.9619	5.0644	1.654	1.9512	11.0835	Glyma.02G177500	Chr02	1	29534530	29540593	5910	30508478	PF03110	PTHR31251;PTHR31251:SF23				GO:0005634;GO:0003677	AT2G42200.1	SPL9	squamosa promoter binding protein-like 9	0.748395322	0.486073247	0.507751446	0.561957769	0.139666799	0.390889641	0	0	0	0.878642601	0.807008979	0.814968298	0.412107244	0.131957785	0.386347547	0	0	0
gma-miR156j	4.234	1.6088	1.2651	1.6984	0.01	3.723	5.0922	5.0604	3.5178	0.125	1.9619	5.0644	1.654	1.9512	11.0835	Glyma.03G117600	Chr03	1	32734230	32738463	3359	30515539	PF03110	PTHR31251;PTHR31251:SF15				GO:0005634;GO:0003677	AT2G42200.1	SPL9	squamosa promoter binding protein-like 9	0.01540077	0.061637669	0.037854424	0	0	0	0.277540952	0.184020697	0.518349344	0.142196361	0.011298889	0.046007415	0	0	0	0.803301755	0.131258363	0.495686635
gma-miR156j	4.234	1.6088	1.2651	1.6984	0.01	3.723	5.0922	5.0604	3.5178	0.125	1.9619	5.0644	1.654	1.9512	11.0835	Glyma.04G159600	Chr04	1	39578811	39584313	4484	30487785	PF03110	PTHR31251;PTHR31251:SF22				GO:0005634;GO:0003677	AT1G69170.1		Squamosa promoter-binding protein-like (SBP domain) transcription factor family protein	2.292946722	1.330367253	1.281738642	0.354464155	0.077724179	0.1570134	0	0	0.002941664	1.971993478	1.907241067	2.349331454	0.377020714	0.23582773	0.295980433	0	0	0
gma-miR156j	4.234	1.6088	1.2651	1.6984	0.01	3.723	5.0922	5.0604	3.5178	0.125	1.9619	5.0644	1.654	1.9512	11.0835	Glyma.04G197100	Chr04	1	46876933	46882545	2512	30489741	PF03110	PTHR31251;PTHR31251:SF20				GO:0005634;GO:0003677	AT5G50670.1		Squamosa promoter-binding protein-like (SBP domain) transcription factor family protein	2.229259881	1.426909268	1.255332268	0.132212198	0.37240773	0.245239679	0.030091024	0.072702227	0.005250963	1.170106757	1.682098134	1.194518498	0.085550082	0.168384003	0.085215242	0	0	0.004873699
gma-miR156j	4.234	1.6088	1.2651	1.6984	0.01	3.723	5.0922	5.0604	3.5178	0.125	1.9619	5.0644	1.654	1.9512	11.0835	Glyma.05G019000	Chr05	1	1691183	1697498	4283	30526130	PF03110	PTHR31251;PTHR31251:SF22				GO:0005634;GO:0003677	AT1G69170.1		Squamosa promoter-binding protein-like (SBP domain) transcription factor family protein	2.358280166	1.537821515	1.980178798	0.409870603	0.625277682	0.554789234	0	0.013120063	0	2.459145681	2.28917042	2.107786105	0.264257806	0.191343671	0.256559622	0.012663319	0	0
gma-miR156j	4.234	1.6088	1.2651	1.6984	0.01	3.723	5.0922	5.0604	3.5178	0.125	1.9619	5.0644	1.654	1.9512	11.0835	Glyma.05G204100	Chr05	1	38766950	38775115	6412	30523856	PF03110	PTHR31251;PTHR31251:SF20				GO:0005634;GO:0003677	AT5G50670.1		Squamosa promoter-binding protein-like (SBP domain) transcription factor family protein	0.322714819	0.131176509	0.079321903	0.140589604	0.760950259	0.298523196	0.094308987	0.0328641	0.053485796	0.175722832	0.171652541	0.28319279	0.04245305	0.076274382	0.131311921	0.095160046	0.012892726	0.099286028
gma-miR156j	4.234	1.6088	1.2651	1.6984	0.01	3.723	5.0922	5.0604	3.5178	0.125	1.9619	5.0644	1.654	1.9512	11.0835	Glyma.07G109500	Chr07	1	10917821	10921254	1431	30492697	PF03110	PTHR31251;PTHR31251:SF15				GO:0005634;GO:0003677	AT2G42200.1	SPL9	squamosa promoter binding protein-like 9	0.036150374	0.009042668	0.044428026	0	0	0	0	0	0	0.008558433	0	0.008999471	0	0	0	0	0	0
gma-miR156j	4.234	1.6088	1.2651	1.6984	0.01	3.723	5.0922	5.0604	3.5178	0.125	1.9619	5.0644	1.654	1.9512	11.0835	Glyma.08G011500	Chr08	1	919303	923309	2610	30536220	PF03110	PTHR31251;PTHR31251:SF20				GO:0005634;GO:0003677	AT5G50570.1		Squamosa promoter-binding protein-like (SBP domain) transcription factor family protein	0.574790949	0.560240061	0.23871638	0	0	0	0	0	0	0.220541961	0.441088142	0.641445021	0	0	0.032806236	0	0	0
gma-miR156j	4.234	1.6088	1.2651	1.6984	0.01	3.723	5.0922	5.0604	3.5178	0.125	1.9619	5.0644	1.654	1.9512	11.0835	Glyma.09G113800	Chr09	1	23421978	23427424	3291	30483766	PF03110	PTHR31251;PTHR31251:SF23				GO:0005634;GO:0003677	AT2G42200.1	SPL9	squamosa promoter binding protein-like 9	0.597321497	0.235917193	0.324547337	0.22345853	0.089178517	0.361009159	0.015312196	0	0.076152531	0.383303887	0.403632301	0.481319905	0.121893054	0.245003585	0.377256757	0.0288407	0.004186577	0.029760513
gma-miR156j	4.234	1.6088	1.2651	1.6984	0.01	3.723	5.0922	5.0604	3.5178	0.125	1.9619	5.0644	1.654	1.9512	11.0835	Glyma.11G251500	Chr11	1	34282689	34289440	5255	30529389	PF03110	PTHR31251;PTHR31251:SF1	KOG0004			GO:0005634;GO:0003677	AT5G43270.3	SPL2	squamosa promoter binding protein-like 2	1.506160108	1.19427748	1.589715087	0.790002478	0.729527575	0.967145026	0.009589426	0.005346644	0.007530211	1.619742452	1.757416247	1.455694758	0.692484098	0.379817275	0.779390007	0	0.002621889	0
gma-miR156j	4.234	1.6088	1.2651	1.6984	0.01	3.723	5.0922	5.0604	3.5178	0.125	1.9619	5.0644	1.654	1.9512	11.0835	Glyma.16G054500	Chr16	1	5356495	5361333	2774	30559429	PF03110	PTHR31251;PTHR31251:SF20				GO:0005634;GO:0003677	AT5G50670.1		Squamosa promoter-binding protein-like (SBP domain) transcription factor family protein	1.72033232	0.993594941	1.164270535	0.615728371	0.409971228	0.594849567	1.6621874	1.554733363	2.434569239	3.081646696	3.224314931	2.836555903	0.444161389	0.290665753	0.426989595	0.552341443	0.983435186	0.392791296
gma-miR156j	4.234	1.6088	1.2651	1.6984	0.01	3.723	5.0922	5.0604	3.5178	0.125	1.9619	5.0644	1.654	1.9512	11.0835	Glyma.17G080700	Chr17	1	6261587	6267598	3963	30479829	PF03110	PTHR31251;PTHR31251:SF22				GO:0005634;GO:0003677	AT1G69170.1		Squamosa promoter-binding protein-like (SBP domain) transcription factor family protein	0.939854996	0.813039227	0.770040941	0.191553032	0.323997839	0.310896833	0	0.003544867	0.006656785	0.902386646	0.76295395	0.98138511	0.061457326	0.193452528	0.043211847	0.013685843	0	0
gma-miR156j	4.234	1.6088	1.2651	1.6984	0.01	3.723	5.0922	5.0604	3.5178	0.125	1.9619	5.0644	1.654	1.9512	11.0835	Glyma.19G094000	Chr19	1	33200343	33205206	4521	30513179	PF03110	PTHR31251;PTHR31251:SF20				GO:0005634;GO:0003677	AT5G50670.1		Squamosa promoter-binding protein-like (SBP domain) transcription factor family protein	1.353066	0.7298639	0.9056242	0.2203829	0.227207	0.2433256	3.0513	3.231639	3.50986	1.311127	1.130502	1.410027	0.1140819	0.12572	0.123105	0.5668432	1.209882	1.527295
gma-miR156j	4.234	1.6088	1.2651	1.6984	0.01	3.723	5.0922	5.0604	3.5178	0.125	1.9619	5.0644	1.654	1.9512	11.0835	Glyma.19G146000	Chr19	1	40694415	40700432	5698	30514960	PF03110	PTHR31251;PTHR31251:SF23				GO:0005634;GO:0003677	AT2G42200.1	SPL9	squamosa promoter binding protein-like 9	0.8738376	0.7426113	0.4463075	0.06661326	0.1158906	0.1081155	0	0.00246548	0.009259684	1.010204	0.8126118	0.8972731	0.03520095	0.01855829	0.007513538	0	0	0.002148601
gma-miR156j	4.234	1.6088	1.2651	1.6984	0.01	3.723	5.0922	5.0604	3.5178	0.125	1.9619	5.0644	1.654	1.9512	11.0835	Glyma.U015800	scaffold_21	1	2398389	2405971	954	30535303	PF03110	PTHR31251;PTHR31251:SF15				GO:0005634;GO:0003677	AT2G42200.1	SPL9	squamosa promoter binding protein-like 9	0	0	0	0	0	0	0	0	0	0	0	0	0	0	0	0	0	0
gma-miR156k	460.1139	241.5076	126.6701	267.3035	6.826	126.5816	201.8957	154.4336	171.5371	12.3746	24.8284	104.1084	41.5864	107.1225	119.6361	Glyma.01G063700	Chr01	1	9099138	9105464	3451	30544120	PF03110	PTHR31251;PTHR31251:SF16				GO:0005634;GO:0003677	AT5G50670.1		Squamosa promoter-binding protein-like (SBP domain) transcription factor family protein	0.59586051	0.299972369	0.464250342	0.481189571	0.095674388	0.255015968	0.21538349	0.097699037	0.447197666	0.748809553	0.674523929	0.612005722	0.182665498	0.252795573	0.405253499	0.121801427	0.043917209	0.134808396
gma-miR156k	460.1139	241.5076	126.6701	267.3035	6.826	126.5816	201.8957	154.4336	171.5371	12.3746	24.8284	104.1084	41.5864	107.1225	119.6361	Glyma.01G075800	Chr01	1	17042790	17049781	1757	30542709	PF03110	PTHR31251;PTHR31251:SF15				GO:0005634;GO:0003677	AT1G27370.2	SPL10	squamosa promoter binding protein-like 10	0.051525085	0.044189157	0.057895508	0.162021485	0	0.100177588	0.071702384	0.007995622	0.165161776	0.062734238	0.014400671	0.036648385	0	0.045138797	0.048733224	0.27782184	0.007841791	0.048775821
gma-miR156k	460.1139	241.5076	126.6701	267.3035	6.826	126.5816	201.8957	154.4336	171.5371	12.3746	24.8284	104.1084	41.5864	107.1225	119.6361	Glyma.02G121300	Chr02	1	12006465	12013355	6085	30507921	PF03110	PTHR31251;PTHR31251:SF16				GO:0005634;GO:0003677	AT1G69170.1		Squamosa promoter-binding protein-like (SBP domain) transcription factor family protein	0.731122752	0.325362183	0.622704965	0.350869043	0.135650087	0.245867244	0.018633193	0.025395461	0.030347721	0.748714489	0.773404785	0.696292807	0.327267611	0.258497809	0.429176728	0.013369843	0.027171128	0.01609562
gma-miR156k	460.1139	241.5076	126.6701	267.3035	6.826	126.5816	201.8957	154.4336	171.5371	12.3746	24.8284	104.1084	41.5864	107.1225	119.6361	Glyma.02G177500	Chr02	1	29534530	29540593	5910	30508478	PF03110	PTHR31251;PTHR31251:SF23				GO:0005634;GO:0003677	AT2G42200.1	SPL9	squamosa promoter binding protein-like 9	0.748395322	0.486073247	0.507751446	0.561957769	0.139666799	0.390889641	0	0	0	0.878642601	0.807008979	0.814968298	0.412107244	0.131957785	0.386347547	0	0	0
gma-miR156k	460.1139	241.5076	126.6701	267.3035	6.826	126.5816	201.8957	154.4336	171.5371	12.3746	24.8284	104.1084	41.5864	107.1225	119.6361	Glyma.03G117600	Chr03	1	32734230	32738463	3359	30515539	PF03110	PTHR31251;PTHR31251:SF15				GO:0005634;GO:0003677	AT2G42200.1	SPL9	squamosa promoter binding protein-like 9	0.01540077	0.061637669	0.037854424	0	0	0	0.277540952	0.184020697	0.518349344	0.142196361	0.011298889	0.046007415	0	0	0	0.803301755	0.131258363	0.495686635
gma-miR156k	460.1139	241.5076	126.6701	267.3035	6.826	126.5816	201.8957	154.4336	171.5371	12.3746	24.8284	104.1084	41.5864	107.1225	119.6361	Glyma.04G159600	Chr04	1	39578811	39584313	4484	30487785	PF03110	PTHR31251;PTHR31251:SF22				GO:0005634;GO:0003677	AT1G69170.1		Squamosa promoter-binding protein-like (SBP domain) transcription factor family protein	2.292946722	1.330367253	1.281738642	0.354464155	0.077724179	0.1570134	0	0	0.002941664	1.971993478	1.907241067	2.349331454	0.377020714	0.23582773	0.295980433	0	0	0
gma-miR156k	460.1139	241.5076	126.6701	267.3035	6.826	126.5816	201.8957	154.4336	171.5371	12.3746	24.8284	104.1084	41.5864	107.1225	119.6361	Glyma.04G197100	Chr04	1	46876933	46882545	2512	30489741	PF03110	PTHR31251;PTHR31251:SF20				GO:0005634;GO:0003677	AT5G50670.1		Squamosa promoter-binding protein-like (SBP domain) transcription factor family protein	2.229259881	1.426909268	1.255332268	0.132212198	0.37240773	0.245239679	0.030091024	0.072702227	0.005250963	1.170106757	1.682098134	1.194518498	0.085550082	0.168384003	0.085215242	0	0	0.004873699
gma-miR156k	460.1139	241.5076	126.6701	267.3035	6.826	126.5816	201.8957	154.4336	171.5371	12.3746	24.8284	104.1084	41.5864	107.1225	119.6361	Glyma.05G019000	Chr05	1	1691183	1697498	4283	30526130	PF03110	PTHR31251;PTHR31251:SF22				GO:0005634;GO:0003677	AT1G69170.1		Squamosa promoter-binding protein-like (SBP domain) transcription factor family protein	2.358280166	1.537821515	1.980178798	0.409870603	0.625277682	0.554789234	0	0.013120063	0	2.459145681	2.28917042	2.107786105	0.264257806	0.191343671	0.256559622	0.012663319	0	0
gma-miR156k	460.1139	241.5076	126.6701	267.3035	6.826	126.5816	201.8957	154.4336	171.5371	12.3746	24.8284	104.1084	41.5864	107.1225	119.6361	Glyma.05G204100	Chr05	1	38766950	38775115	6412	30523856	PF03110	PTHR31251;PTHR31251:SF20				GO:0005634;GO:0003677	AT5G50670.1		Squamosa promoter-binding protein-like (SBP domain) transcription factor family protein	0.322714819	0.131176509	0.079321903	0.140589604	0.760950259	0.298523196	0.094308987	0.0328641	0.053485796	0.175722832	0.171652541	0.28319279	0.04245305	0.076274382	0.131311921	0.095160046	0.012892726	0.099286028
gma-miR156k	460.1139	241.5076	126.6701	267.3035	6.826	126.5816	201.8957	154.4336	171.5371	12.3746	24.8284	104.1084	41.5864	107.1225	119.6361	Glyma.07G109500	Chr07	1	10917821	10921254	1431	30492697	PF03110	PTHR31251;PTHR31251:SF15				GO:0005634;GO:0003677	AT2G42200.1	SPL9	squamosa promoter binding protein-like 9	0.036150374	0.009042668	0.044428026	0	0	0	0	0	0	0.008558433	0	0.008999471	0	0	0	0	0	0
gma-miR156k	460.1139	241.5076	126.6701	267.3035	6.826	126.5816	201.8957	154.4336	171.5371	12.3746	24.8284	104.1084	41.5864	107.1225	119.6361	Glyma.08G011500	Chr08	1	919303	923309	2610	30536220	PF03110	PTHR31251;PTHR31251:SF20				GO:0005634;GO:0003677	AT5G50570.1		Squamosa promoter-binding protein-like (SBP domain) transcription factor family protein	0.574790949	0.560240061	0.23871638	0	0	0	0	0	0	0.220541961	0.441088142	0.641445021	0	0	0.032806236	0	0	0
gma-miR156k	460.1139	241.5076	126.6701	267.3035	6.826	126.5816	201.8957	154.4336	171.5371	12.3746	24.8284	104.1084	41.5864	107.1225	119.6361	Glyma.09G113800	Chr09	1	23421978	23427424	3291	30483766	PF03110	PTHR31251;PTHR31251:SF23				GO:0005634;GO:0003677	AT2G42200.1	SPL9	squamosa promoter binding protein-like 9	0.597321497	0.235917193	0.324547337	0.22345853	0.089178517	0.361009159	0.015312196	0	0.076152531	0.383303887	0.403632301	0.481319905	0.121893054	0.245003585	0.377256757	0.0288407	0.004186577	0.029760513
gma-miR156k	460.1139	241.5076	126.6701	267.3035	6.826	126.5816	201.8957	154.4336	171.5371	12.3746	24.8284	104.1084	41.5864	107.1225	119.6361	Glyma.11G251500	Chr11	1	34282689	34289440	5255	30529389	PF03110	PTHR31251;PTHR31251:SF1	KOG0004			GO:0005634;GO:0003677	AT5G43270.3	SPL2	squamosa promoter binding protein-like 2	1.506160108	1.19427748	1.589715087	0.790002478	0.729527575	0.967145026	0.009589426	0.005346644	0.007530211	1.619742452	1.757416247	1.455694758	0.692484098	0.379817275	0.779390007	0	0.002621889	0
gma-miR156k	460.1139	241.5076	126.6701	267.3035	6.826	126.5816	201.8957	154.4336	171.5371	12.3746	24.8284	104.1084	41.5864	107.1225	119.6361	Glyma.14G014900	Chr14	1	1077498	1083360	3031	30532585	PF01535;PF12854;PF13041	PTHR24015;PTHR24015:SF555					AT3G06920.1		Tetratricopeptide repeat (TPR)-like superfamily protein	0.947238796	1.03315541	0.847407064	0.860934029	0.472037838	0.725882635	0.714904232	0.750849814	0.866015701	0.852570692	0.772165315	0.97723383	0.222157372	0.335795813	0.546157259	0.451825857	0.513664458	0.391799704
gma-miR156k	460.1139	241.5076	126.6701	267.3035	6.826	126.5816	201.8957	154.4336	171.5371	12.3746	24.8284	104.1084	41.5864	107.1225	119.6361	Glyma.17G080700	Chr17	1	6261587	6267598	3963	30479829	PF03110	PTHR31251;PTHR31251:SF22				GO:0005634;GO:0003677	AT1G69170.1		Squamosa promoter-binding protein-like (SBP domain) transcription factor family protein	0.939854996	0.813039227	0.770040941	0.191553032	0.323997839	0.310896833	0	0.003544867	0.006656785	0.902386646	0.76295395	0.98138511	0.061457326	0.193452528	0.043211847	0.013685843	0	0
gma-miR156k	460.1139	241.5076	126.6701	267.3035	6.826	126.5816	201.8957	154.4336	171.5371	12.3746	24.8284	104.1084	41.5864	107.1225	119.6361	Glyma.19G146000	Chr19	1	40694415	40700432	5698	30514960	PF03110	PTHR31251;PTHR31251:SF23				GO:0005634;GO:0003677	AT2G42200.1	SPL9	squamosa promoter binding protein-like 9	0.8738376	0.7426113	0.4463075	0.06661326	0.1158906	0.1081155	0	0.00246548	0.009259684	1.010204	0.8126118	0.8972731	0.03520095	0.01855829	0.007513538	0	0	0.002148601
gma-miR156k	460.1139	241.5076	126.6701	267.3035	6.826	126.5816	201.8957	154.4336	171.5371	12.3746	24.8284	104.1084	41.5864	107.1225	119.6361	Glyma.U015800	scaffold_21	1	2398389	2405971	954	30535303	PF03110	PTHR31251;PTHR31251:SF15				GO:0005634;GO:0003677	AT2G42200.1	SPL9	squamosa promoter binding protein-like 9	0	0	0	0	0	0	0	0	0	0	0	0	0	0	0	0	0	0
gma-miR156l	4.234	1.6707	1.2651	1.7855	0.01	3.723	5.0922	5.0604	3.5178	0.125	1.9619	5.0644	1.654	1.9512	11.0835	Glyma.01G063700	Chr01	1	9099138	9105464	3451	30544120	PF03110	PTHR31251;PTHR31251:SF16				GO:0005634;GO:0003677	AT5G50670.1		Squamosa promoter-binding protein-like (SBP domain) transcription factor family protein	0.59586051	0.299972369	0.464250342	0.481189571	0.095674388	0.255015968	0.21538349	0.097699037	0.447197666	0.748809553	0.674523929	0.612005722	0.182665498	0.252795573	0.405253499	0.121801427	0.043917209	0.134808396
gma-miR156l	4.234	1.6707	1.2651	1.7855	0.01	3.723	5.0922	5.0604	3.5178	0.125	1.9619	5.0644	1.654	1.9512	11.0835	Glyma.01G075800	Chr01	1	17042790	17049781	1757	30542709	PF03110	PTHR31251;PTHR31251:SF15				GO:0005634;GO:0003677	AT1G27370.2	SPL10	squamosa promoter binding protein-like 10	0.051525085	0.044189157	0.057895508	0.162021485	0	0.100177588	0.071702384	0.007995622	0.165161776	0.062734238	0.014400671	0.036648385	0	0.045138797	0.048733224	0.27782184	0.007841791	0.048775821
gma-miR156l	4.234	1.6707	1.2651	1.7855	0.01	3.723	5.0922	5.0604	3.5178	0.125	1.9619	5.0644	1.654	1.9512	11.0835	Glyma.02G121300	Chr02	1	12006465	12013355	6085	30507921	PF03110	PTHR31251;PTHR31251:SF16				GO:0005634;GO:0003677	AT1G69170.1		Squamosa promoter-binding protein-like (SBP domain) transcription factor family protein	0.731122752	0.325362183	0.622704965	0.350869043	0.135650087	0.245867244	0.018633193	0.025395461	0.030347721	0.748714489	0.773404785	0.696292807	0.327267611	0.258497809	0.429176728	0.013369843	0.027171128	0.01609562
gma-miR156l	4.234	1.6707	1.2651	1.7855	0.01	3.723	5.0922	5.0604	3.5178	0.125	1.9619	5.0644	1.654	1.9512	11.0835	Glyma.02G177500	Chr02	1	29534530	29540593	5910	30508478	PF03110	PTHR31251;PTHR31251:SF23				GO:0005634;GO:0003677	AT2G42200.1	SPL9	squamosa promoter binding protein-like 9	0.748395322	0.486073247	0.507751446	0.561957769	0.139666799	0.390889641	0	0	0	0.878642601	0.807008979	0.814968298	0.412107244	0.131957785	0.386347547	0	0	0
gma-miR156l	4.234	1.6707	1.2651	1.7855	0.01	3.723	5.0922	5.0604	3.5178	0.125	1.9619	5.0644	1.654	1.9512	11.0835	Glyma.03G117600	Chr03	1	32734230	32738463	3359	30515539	PF03110	PTHR31251;PTHR31251:SF15				GO:0005634;GO:0003677	AT2G42200.1	SPL9	squamosa promoter binding protein-like 9	0.01540077	0.061637669	0.037854424	0	0	0	0.277540952	0.184020697	0.518349344	0.142196361	0.011298889	0.046007415	0	0	0	0.803301755	0.131258363	0.495686635
gma-miR156l	4.234	1.6707	1.2651	1.7855	0.01	3.723	5.0922	5.0604	3.5178	0.125	1.9619	5.0644	1.654	1.9512	11.0835	Glyma.04G159600	Chr04	1	39578811	39584313	4484	30487785	PF03110	PTHR31251;PTHR31251:SF22				GO:0005634;GO:0003677	AT1G69170.1		Squamosa promoter-binding protein-like (SBP domain) transcription factor family protein	2.292946722	1.330367253	1.281738642	0.354464155	0.077724179	0.1570134	0	0	0.002941664	1.971993478	1.907241067	2.349331454	0.377020714	0.23582773	0.295980433	0	0	0
gma-miR156l	4.234	1.6707	1.2651	1.7855	0.01	3.723	5.0922	5.0604	3.5178	0.125	1.9619	5.0644	1.654	1.9512	11.0835	Glyma.04G197100	Chr04	1	46876933	46882545	2512	30489741	PF03110	PTHR31251;PTHR31251:SF20				GO:0005634;GO:0003677	AT5G50670.1		Squamosa promoter-binding protein-like (SBP domain) transcription factor family protein	2.229259881	1.426909268	1.255332268	0.132212198	0.37240773	0.245239679	0.030091024	0.072702227	0.005250963	1.170106757	1.682098134	1.194518498	0.085550082	0.168384003	0.085215242	0	0	0.004873699
gma-miR156l	4.234	1.6707	1.2651	1.7855	0.01	3.723	5.0922	5.0604	3.5178	0.125	1.9619	5.0644	1.654	1.9512	11.0835	Glyma.05G019000	Chr05	1	1691183	1697498	4283	30526130	PF03110	PTHR31251;PTHR31251:SF22				GO:0005634;GO:0003677	AT1G69170.1		Squamosa promoter-binding protein-like (SBP domain) transcription factor family protein	2.358280166	1.537821515	1.980178798	0.409870603	0.625277682	0.554789234	0	0.013120063	0	2.459145681	2.28917042	2.107786105	0.264257806	0.191343671	0.256559622	0.012663319	0	0
gma-miR156l	4.234	1.6707	1.2651	1.7855	0.01	3.723	5.0922	5.0604	3.5178	0.125	1.9619	5.0644	1.654	1.9512	11.0835	Glyma.05G204100	Chr05	1	38766950	38775115	6412	30523856	PF03110	PTHR31251;PTHR31251:SF20				GO:0005634;GO:0003677	AT5G50670.1		Squamosa promoter-binding protein-like (SBP domain) transcription factor family protein	0.322714819	0.131176509	0.079321903	0.140589604	0.760950259	0.298523196	0.094308987	0.0328641	0.053485796	0.175722832	0.171652541	0.28319279	0.04245305	0.076274382	0.131311921	0.095160046	0.012892726	0.099286028
gma-miR156l	4.234	1.6707	1.2651	1.7855	0.01	3.723	5.0922	5.0604	3.5178	0.125	1.9619	5.0644	1.654	1.9512	11.0835	Glyma.07G109500	Chr07	1	10917821	10921254	1431	30492697	PF03110	PTHR31251;PTHR31251:SF15				GO:0005634;GO:0003677	AT2G42200.1	SPL9	squamosa promoter binding protein-like 9	0.036150374	0.009042668	0.044428026	0	0	0	0	0	0	0.008558433	0	0.008999471	0	0	0	0	0	0
gma-miR156l	4.234	1.6707	1.2651	1.7855	0.01	3.723	5.0922	5.0604	3.5178	0.125	1.9619	5.0644	1.654	1.9512	11.0835	Glyma.08G011500	Chr08	1	919303	923309	2610	30536220	PF03110	PTHR31251;PTHR31251:SF20				GO:0005634;GO:0003677	AT5G50570.1		Squamosa promoter-binding protein-like (SBP domain) transcription factor family protein	0.574790949	0.560240061	0.23871638	0	0	0	0	0	0	0.220541961	0.441088142	0.641445021	0	0	0.032806236	0	0	0
gma-miR156l	4.234	1.6707	1.2651	1.7855	0.01	3.723	5.0922	5.0604	3.5178	0.125	1.9619	5.0644	1.654	1.9512	11.0835	Glyma.09G113800	Chr09	1	23421978	23427424	3291	30483766	PF03110	PTHR31251;PTHR31251:SF23				GO:0005634;GO:0003677	AT2G42200.1	SPL9	squamosa promoter binding protein-like 9	0.597321497	0.235917193	0.324547337	0.22345853	0.089178517	0.361009159	0.015312196	0	0.076152531	0.383303887	0.403632301	0.481319905	0.121893054	0.245003585	0.377256757	0.0288407	0.004186577	0.029760513
gma-miR156l	4.234	1.6707	1.2651	1.7855	0.01	3.723	5.0922	5.0604	3.5178	0.125	1.9619	5.0644	1.654	1.9512	11.0835	Glyma.11G251500	Chr11	1	34282689	34289440	5255	30529389	PF03110	PTHR31251;PTHR31251:SF1	KOG0004			GO:0005634;GO:0003677	AT5G43270.3	SPL2	squamosa promoter binding protein-like 2	1.506160108	1.19427748	1.589715087	0.790002478	0.729527575	0.967145026	0.009589426	0.005346644	0.007530211	1.619742452	1.757416247	1.455694758	0.692484098	0.379817275	0.779390007	0	0.002621889	0
gma-miR156l	4.234	1.6707	1.2651	1.7855	0.01	3.723	5.0922	5.0604	3.5178	0.125	1.9619	5.0644	1.654	1.9512	11.0835	Glyma.16G054500	Chr16	1	5356495	5361333	2774	30559429	PF03110	PTHR31251;PTHR31251:SF20				GO:0005634;GO:0003677	AT5G50670.1		Squamosa promoter-binding protein-like (SBP domain) transcription factor family protein	1.72033232	0.993594941	1.164270535	0.615728371	0.409971228	0.594849567	1.6621874	1.554733363	2.434569239	3.081646696	3.224314931	2.836555903	0.444161389	0.290665753	0.426989595	0.552341443	0.983435186	0.392791296
gma-miR156l	4.234	1.6707	1.2651	1.7855	0.01	3.723	5.0922	5.0604	3.5178	0.125	1.9619	5.0644	1.654	1.9512	11.0835	Glyma.17G080700	Chr17	1	6261587	6267598	3963	30479829	PF03110	PTHR31251;PTHR31251:SF22				GO:0005634;GO:0003677	AT1G69170.1		Squamosa promoter-binding protein-like (SBP domain) transcription factor family protein	0.939854996	0.813039227	0.770040941	0.191553032	0.323997839	0.310896833	0	0.003544867	0.006656785	0.902386646	0.76295395	0.98138511	0.061457326	0.193452528	0.043211847	0.013685843	0	0
gma-miR156l	4.234	1.6707	1.2651	1.7855	0.01	3.723	5.0922	5.0604	3.5178	0.125	1.9619	5.0644	1.654	1.9512	11.0835	Glyma.19G094000	Chr19	1	33200343	33205206	4521	30513179	PF03110	PTHR31251;PTHR31251:SF20				GO:0005634;GO:0003677	AT5G50670.1		Squamosa promoter-binding protein-like (SBP domain) transcription factor family protein	1.353066	0.7298639	0.9056242	0.2203829	0.227207	0.2433256	3.0513	3.231639	3.50986	1.311127	1.130502	1.410027	0.1140819	0.12572	0.123105	0.5668432	1.209882	1.527295
gma-miR156l	4.234	1.6707	1.2651	1.7855	0.01	3.723	5.0922	5.0604	3.5178	0.125	1.9619	5.0644	1.654	1.9512	11.0835	Glyma.19G146000	Chr19	1	40694415	40700432	5698	30514960	PF03110	PTHR31251;PTHR31251:SF23				GO:0005634;GO:0003677	AT2G42200.1	SPL9	squamosa promoter binding protein-like 9	0.8738376	0.7426113	0.4463075	0.06661326	0.1158906	0.1081155	0	0.00246548	0.009259684	1.010204	0.8126118	0.8972731	0.03520095	0.01855829	0.007513538	0	0	0.002148601
gma-miR156l	4.234	1.6707	1.2651	1.7855	0.01	3.723	5.0922	5.0604	3.5178	0.125	1.9619	5.0644	1.654	1.9512	11.0835	Glyma.U015800	scaffold_21	1	2398389	2405971	954	30535303	PF03110	PTHR31251;PTHR31251:SF15				GO:0005634;GO:0003677	AT2G42200.1	SPL9	squamosa promoter binding protein-like 9	0	0	0	0	0	0	0	0	0	0	0	0	0	0	0	0	0	0
gma-miR156m	4.234	1.6707	1.2651	1.7855	0.01	3.723	5.0922	5.0604	3.5178	0.125	1.9619	5.0644	1.654	1.9512	11.0835	Glyma.01G063700	Chr01	1	9099138	9105464	3451	30544120	PF03110	PTHR31251;PTHR31251:SF16				GO:0005634;GO:0003677	AT5G50670.1		Squamosa promoter-binding protein-like (SBP domain) transcription factor family protein	0.59586051	0.299972369	0.464250342	0.481189571	0.095674388	0.255015968	0.21538349	0.097699037	0.447197666	0.748809553	0.674523929	0.612005722	0.182665498	0.252795573	0.405253499	0.121801427	0.043917209	0.134808396
gma-miR156m	4.234	1.6707	1.2651	1.7855	0.01	3.723	5.0922	5.0604	3.5178	0.125	1.9619	5.0644	1.654	1.9512	11.0835	Glyma.01G075800	Chr01	1	17042790	17049781	1757	30542709	PF03110	PTHR31251;PTHR31251:SF15				GO:0005634;GO:0003677	AT1G27370.2	SPL10	squamosa promoter binding protein-like 10	0.051525085	0.044189157	0.057895508	0.162021485	0	0.100177588	0.071702384	0.007995622	0.165161776	0.062734238	0.014400671	0.036648385	0	0.045138797	0.048733224	0.27782184	0.007841791	0.048775821
gma-miR156m	4.234	1.6707	1.2651	1.7855	0.01	3.723	5.0922	5.0604	3.5178	0.125	1.9619	5.0644	1.654	1.9512	11.0835	Glyma.02G121300	Chr02	1	12006465	12013355	6085	30507921	PF03110	PTHR31251;PTHR31251:SF16				GO:0005634;GO:0003677	AT1G69170.1		Squamosa promoter-binding protein-like (SBP domain) transcription factor family protein	0.731122752	0.325362183	0.622704965	0.350869043	0.135650087	0.245867244	0.018633193	0.025395461	0.030347721	0.748714489	0.773404785	0.696292807	0.327267611	0.258497809	0.429176728	0.013369843	0.027171128	0.01609562
gma-miR156m	4.234	1.6707	1.2651	1.7855	0.01	3.723	5.0922	5.0604	3.5178	0.125	1.9619	5.0644	1.654	1.9512	11.0835	Glyma.02G177500	Chr02	1	29534530	29540593	5910	30508478	PF03110	PTHR31251;PTHR31251:SF23				GO:0005634;GO:0003677	AT2G42200.1	SPL9	squamosa promoter binding protein-like 9	0.748395322	0.486073247	0.507751446	0.561957769	0.139666799	0.390889641	0	0	0	0.878642601	0.807008979	0.814968298	0.412107244	0.131957785	0.386347547	0	0	0
gma-miR156m	4.234	1.6707	1.2651	1.7855	0.01	3.723	5.0922	5.0604	3.5178	0.125	1.9619	5.0644	1.654	1.9512	11.0835	Glyma.03G117600	Chr03	1	32734230	32738463	3359	30515539	PF03110	PTHR31251;PTHR31251:SF15				GO:0005634;GO:0003677	AT2G42200.1	SPL9	squamosa promoter binding protein-like 9	0.01540077	0.061637669	0.037854424	0	0	0	0.277540952	0.184020697	0.518349344	0.142196361	0.011298889	0.046007415	0	0	0	0.803301755	0.131258363	0.495686635
gma-miR156m	4.234	1.6707	1.2651	1.7855	0.01	3.723	5.0922	5.0604	3.5178	0.125	1.9619	5.0644	1.654	1.9512	11.0835	Glyma.04G159600	Chr04	1	39578811	39584313	4484	30487785	PF03110	PTHR31251;PTHR31251:SF22				GO:0005634;GO:0003677	AT1G69170.1		Squamosa promoter-binding protein-like (SBP domain) transcription factor family protein	2.292946722	1.330367253	1.281738642	0.354464155	0.077724179	0.1570134	0	0	0.002941664	1.971993478	1.907241067	2.349331454	0.377020714	0.23582773	0.295980433	0	0	0
gma-miR156m	4.234	1.6707	1.2651	1.7855	0.01	3.723	5.0922	5.0604	3.5178	0.125	1.9619	5.0644	1.654	1.9512	11.0835	Glyma.04G197100	Chr04	1	46876933	46882545	2512	30489741	PF03110	PTHR31251;PTHR31251:SF20				GO:0005634;GO:0003677	AT5G50670.1		Squamosa promoter-binding protein-like (SBP domain) transcription factor family protein	2.229259881	1.426909268	1.255332268	0.132212198	0.37240773	0.245239679	0.030091024	0.072702227	0.005250963	1.170106757	1.682098134	1.194518498	0.085550082	0.168384003	0.085215242	0	0	0.004873699
gma-miR156m	4.234	1.6707	1.2651	1.7855	0.01	3.723	5.0922	5.0604	3.5178	0.125	1.9619	5.0644	1.654	1.9512	11.0835	Glyma.05G019000	Chr05	1	1691183	1697498	4283	30526130	PF03110	PTHR31251;PTHR31251:SF22				GO:0005634;GO:0003677	AT1G69170.1		Squamosa promoter-binding protein-like (SBP domain) transcription factor family protein	2.358280166	1.537821515	1.980178798	0.409870603	0.625277682	0.554789234	0	0.013120063	0	2.459145681	2.28917042	2.107786105	0.264257806	0.191343671	0.256559622	0.012663319	0	0
gma-miR156m	4.234	1.6707	1.2651	1.7855	0.01	3.723	5.0922	5.0604	3.5178	0.125	1.9619	5.0644	1.654	1.9512	11.0835	Glyma.05G204100	Chr05	1	38766950	38775115	6412	30523856	PF03110	PTHR31251;PTHR31251:SF20				GO:0005634;GO:0003677	AT5G50670.1		Squamosa promoter-binding protein-like (SBP domain) transcription factor family protein	0.322714819	0.131176509	0.079321903	0.140589604	0.760950259	0.298523196	0.094308987	0.0328641	0.053485796	0.175722832	0.171652541	0.28319279	0.04245305	0.076274382	0.131311921	0.095160046	0.012892726	0.099286028
gma-miR156m	4.234	1.6707	1.2651	1.7855	0.01	3.723	5.0922	5.0604	3.5178	0.125	1.9619	5.0644	1.654	1.9512	11.0835	Glyma.07G109500	Chr07	1	10917821	10921254	1431	30492697	PF03110	PTHR31251;PTHR31251:SF15				GO:0005634;GO:0003677	AT2G42200.1	SPL9	squamosa promoter binding protein-like 9	0.036150374	0.009042668	0.044428026	0	0	0	0	0	0	0.008558433	0	0.008999471	0	0	0	0	0	0
gma-miR156m	4.234	1.6707	1.2651	1.7855	0.01	3.723	5.0922	5.0604	3.5178	0.125	1.9619	5.0644	1.654	1.9512	11.0835	Glyma.08G011500	Chr08	1	919303	923309	2610	30536220	PF03110	PTHR31251;PTHR31251:SF20				GO:0005634;GO:0003677	AT5G50570.1		Squamosa promoter-binding protein-like (SBP domain) transcription factor family protein	0.574790949	0.560240061	0.23871638	0	0	0	0	0	0	0.220541961	0.441088142	0.641445021	0	0	0.032806236	0	0	0
gma-miR156m	4.234	1.6707	1.2651	1.7855	0.01	3.723	5.0922	5.0604	3.5178	0.125	1.9619	5.0644	1.654	1.9512	11.0835	Glyma.09G113800	Chr09	1	23421978	23427424	3291	30483766	PF03110	PTHR31251;PTHR31251:SF23				GO:0005634;GO:0003677	AT2G42200.1	SPL9	squamosa promoter binding protein-like 9	0.597321497	0.235917193	0.324547337	0.22345853	0.089178517	0.361009159	0.015312196	0	0.076152531	0.383303887	0.403632301	0.481319905	0.121893054	0.245003585	0.377256757	0.0288407	0.004186577	0.029760513
gma-miR156m	4.234	1.6707	1.2651	1.7855	0.01	3.723	5.0922	5.0604	3.5178	0.125	1.9619	5.0644	1.654	1.9512	11.0835	Glyma.11G251500	Chr11	1	34282689	34289440	5255	30529389	PF03110	PTHR31251;PTHR31251:SF1	KOG0004			GO:0005634;GO:0003677	AT5G43270.3	SPL2	squamosa promoter binding protein-like 2	1.506160108	1.19427748	1.589715087	0.790002478	0.729527575	0.967145026	0.009589426	0.005346644	0.007530211	1.619742452	1.757416247	1.455694758	0.692484098	0.379817275	0.779390007	0	0.002621889	0
gma-miR156m	4.234	1.6707	1.2651	1.7855	0.01	3.723	5.0922	5.0604	3.5178	0.125	1.9619	5.0644	1.654	1.9512	11.0835	Glyma.16G054500	Chr16	1	5356495	5361333	2774	30559429	PF03110	PTHR31251;PTHR31251:SF20				GO:0005634;GO:0003677	AT5G50670.1		Squamosa promoter-binding protein-like (SBP domain) transcription factor family protein	1.72033232	0.993594941	1.164270535	0.615728371	0.409971228	0.594849567	1.6621874	1.554733363	2.434569239	3.081646696	3.224314931	2.836555903	0.444161389	0.290665753	0.426989595	0.552341443	0.983435186	0.392791296
gma-miR156m	4.234	1.6707	1.2651	1.7855	0.01	3.723	5.0922	5.0604	3.5178	0.125	1.9619	5.0644	1.654	1.9512	11.0835	Glyma.17G080700	Chr17	1	6261587	6267598	3963	30479829	PF03110	PTHR31251;PTHR31251:SF22				GO:0005634;GO:0003677	AT1G69170.1		Squamosa promoter-binding protein-like (SBP domain) transcription factor family protein	0.939854996	0.813039227	0.770040941	0.191553032	0.323997839	0.310896833	0	0.003544867	0.006656785	0.902386646	0.76295395	0.98138511	0.061457326	0.193452528	0.043211847	0.013685843	0	0
gma-miR156m	4.234	1.6707	1.2651	1.7855	0.01	3.723	5.0922	5.0604	3.5178	0.125	1.9619	5.0644	1.654	1.9512	11.0835	Glyma.19G094000	Chr19	1	33200343	33205206	4521	30513179	PF03110	PTHR31251;PTHR31251:SF20				GO:0005634;GO:0003677	AT5G50670.1		Squamosa promoter-binding protein-like (SBP domain) transcription factor family protein	1.353066	0.7298639	0.9056242	0.2203829	0.227207	0.2433256	3.0513	3.231639	3.50986	1.311127	1.130502	1.410027	0.1140819	0.12572	0.123105	0.5668432	1.209882	1.527295
gma-miR156m	4.234	1.6707	1.2651	1.7855	0.01	3.723	5.0922	5.0604	3.5178	0.125	1.9619	5.0644	1.654	1.9512	11.0835	Glyma.19G146000	Chr19	1	40694415	40700432	5698	30514960	PF03110	PTHR31251;PTHR31251:SF23				GO:0005634;GO:0003677	AT2G42200.1	SPL9	squamosa promoter binding protein-like 9	0.8738376	0.7426113	0.4463075	0.06661326	0.1158906	0.1081155	0	0.00246548	0.009259684	1.010204	0.8126118	0.8972731	0.03520095	0.01855829	0.007513538	0	0	0.002148601
gma-miR156m	4.234	1.6707	1.2651	1.7855	0.01	3.723	5.0922	5.0604	3.5178	0.125	1.9619	5.0644	1.654	1.9512	11.0835	Glyma.U015800	scaffold_21	1	2398389	2405971	954	30535303	PF03110	PTHR31251;PTHR31251:SF15				GO:0005634;GO:0003677	AT2G42200.1	SPL9	squamosa promoter binding protein-like 9	0	0	0	0	0	0	0	0	0	0	0	0	0	0	0	0	0	0
gma-miR156n	459.9875	241.4457	126.6151	267.2599	6.826	126.3248	201.7522	154.3117	171.0601	12.3121	24.7608	103.9161	41.5864	107.1225	119.7013	Glyma.01G063700	Chr01	1	9099138	9105464	3451	30544120	PF03110	PTHR31251;PTHR31251:SF16				GO:0005634;GO:0003677	AT5G50670.1		Squamosa promoter-binding protein-like (SBP domain) transcription factor family protein	0.59586051	0.299972369	0.464250342	0.481189571	0.095674388	0.255015968	0.21538349	0.097699037	0.447197666	0.748809553	0.674523929	0.612005722	0.182665498	0.252795573	0.405253499	0.121801427	0.043917209	0.134808396
gma-miR156n	459.9875	241.4457	126.6151	267.2599	6.826	126.3248	201.7522	154.3117	171.0601	12.3121	24.7608	103.9161	41.5864	107.1225	119.7013	Glyma.01G075800	Chr01	1	17042790	17049781	1757	30542709	PF03110	PTHR31251;PTHR31251:SF15				GO:0005634;GO:0003677	AT1G27370.2	SPL10	squamosa promoter binding protein-like 10	0.051525085	0.044189157	0.057895508	0.162021485	0	0.100177588	0.071702384	0.007995622	0.165161776	0.062734238	0.014400671	0.036648385	0	0.045138797	0.048733224	0.27782184	0.007841791	0.048775821
gma-miR156n	459.9875	241.4457	126.6151	267.2599	6.826	126.3248	201.7522	154.3117	171.0601	12.3121	24.7608	103.9161	41.5864	107.1225	119.7013	Glyma.02G121300	Chr02	1	12006465	12013355	6085	30507921	PF03110	PTHR31251;PTHR31251:SF16				GO:0005634;GO:0003677	AT1G69170.1		Squamosa promoter-binding protein-like (SBP domain) transcription factor family protein	0.731122752	0.325362183	0.622704965	0.350869043	0.135650087	0.245867244	0.018633193	0.025395461	0.030347721	0.748714489	0.773404785	0.696292807	0.327267611	0.258497809	0.429176728	0.013369843	0.027171128	0.01609562
gma-miR156n	459.9875	241.4457	126.6151	267.2599	6.826	126.3248	201.7522	154.3117	171.0601	12.3121	24.7608	103.9161	41.5864	107.1225	119.7013	Glyma.02G177500	Chr02	1	29534530	29540593	5910	30508478	PF03110	PTHR31251;PTHR31251:SF23				GO:0005634;GO:0003677	AT2G42200.1	SPL9	squamosa promoter binding protein-like 9	0.748395322	0.486073247	0.507751446	0.561957769	0.139666799	0.390889641	0	0	0	0.878642601	0.807008979	0.814968298	0.412107244	0.131957785	0.386347547	0	0	0
gma-miR156n	459.9875	241.4457	126.6151	267.2599	6.826	126.3248	201.7522	154.3117	171.0601	12.3121	24.7608	103.9161	41.5864	107.1225	119.7013	Glyma.03G117600	Chr03	1	32734230	32738463	3359	30515539	PF03110	PTHR31251;PTHR31251:SF15				GO:0005634;GO:0003677	AT2G42200.1	SPL9	squamosa promoter binding protein-like 9	0.01540077	0.061637669	0.037854424	0	0	0	0.277540952	0.184020697	0.518349344	0.142196361	0.011298889	0.046007415	0	0	0	0.803301755	0.131258363	0.495686635
gma-miR156n	459.9875	241.4457	126.6151	267.2599	6.826	126.3248	201.7522	154.3117	171.0601	12.3121	24.7608	103.9161	41.5864	107.1225	119.7013	Glyma.04G159600	Chr04	1	39578811	39584313	4484	30487785	PF03110	PTHR31251;PTHR31251:SF22				GO:0005634;GO:0003677	AT1G69170.1		Squamosa promoter-binding protein-like (SBP domain) transcription factor family protein	2.292946722	1.330367253	1.281738642	0.354464155	0.077724179	0.1570134	0	0	0.002941664	1.971993478	1.907241067	2.349331454	0.377020714	0.23582773	0.295980433	0	0	0
gma-miR156n	459.9875	241.4457	126.6151	267.2599	6.826	126.3248	201.7522	154.3117	171.0601	12.3121	24.7608	103.9161	41.5864	107.1225	119.7013	Glyma.04G197100	Chr04	1	46876933	46882545	2512	30489741	PF03110	PTHR31251;PTHR31251:SF20				GO:0005634;GO:0003677	AT5G50670.1		Squamosa promoter-binding protein-like (SBP domain) transcription factor family protein	2.229259881	1.426909268	1.255332268	0.132212198	0.37240773	0.245239679	0.030091024	0.072702227	0.005250963	1.170106757	1.682098134	1.194518498	0.085550082	0.168384003	0.085215242	0	0	0.004873699
gma-miR156n	459.9875	241.4457	126.6151	267.2599	6.826	126.3248	201.7522	154.3117	171.0601	12.3121	24.7608	103.9161	41.5864	107.1225	119.7013	Glyma.05G019000	Chr05	1	1691183	1697498	4283	30526130	PF03110	PTHR31251;PTHR31251:SF22				GO:0005634;GO:0003677	AT1G69170.1		Squamosa promoter-binding protein-like (SBP domain) transcription factor family protein	2.358280166	1.537821515	1.980178798	0.409870603	0.625277682	0.554789234	0	0.013120063	0	2.459145681	2.28917042	2.107786105	0.264257806	0.191343671	0.256559622	0.012663319	0	0
gma-miR156n	459.9875	241.4457	126.6151	267.2599	6.826	126.3248	201.7522	154.3117	171.0601	12.3121	24.7608	103.9161	41.5864	107.1225	119.7013	Glyma.05G204100	Chr05	1	38766950	38775115	6412	30523856	PF03110	PTHR31251;PTHR31251:SF20				GO:0005634;GO:0003677	AT5G50670.1		Squamosa promoter-binding protein-like (SBP domain) transcription factor family protein	0.322714819	0.131176509	0.079321903	0.140589604	0.760950259	0.298523196	0.094308987	0.0328641	0.053485796	0.175722832	0.171652541	0.28319279	0.04245305	0.076274382	0.131311921	0.095160046	0.012892726	0.099286028
gma-miR156n	459.9875	241.4457	126.6151	267.2599	6.826	126.3248	201.7522	154.3117	171.0601	12.3121	24.7608	103.9161	41.5864	107.1225	119.7013	Glyma.07G109500	Chr07	1	10917821	10921254	1431	30492697	PF03110	PTHR31251;PTHR31251:SF15				GO:0005634;GO:0003677	AT2G42200.1	SPL9	squamosa promoter binding protein-like 9	0.036150374	0.009042668	0.044428026	0	0	0	0	0	0	0.008558433	0	0.008999471	0	0	0	0	0	0
gma-miR156n	459.9875	241.4457	126.6151	267.2599	6.826	126.3248	201.7522	154.3117	171.0601	12.3121	24.7608	103.9161	41.5864	107.1225	119.7013	Glyma.08G011500	Chr08	1	919303	923309	2610	30536220	PF03110	PTHR31251;PTHR31251:SF20				GO:0005634;GO:0003677	AT5G50570.1		Squamosa promoter-binding protein-like (SBP domain) transcription factor family protein	0.574790949	0.560240061	0.23871638	0	0	0	0	0	0	0.220541961	0.441088142	0.641445021	0	0	0.032806236	0	0	0
gma-miR156n	459.9875	241.4457	126.6151	267.2599	6.826	126.3248	201.7522	154.3117	171.0601	12.3121	24.7608	103.9161	41.5864	107.1225	119.7013	Glyma.09G113800	Chr09	1	23421978	23427424	3291	30483766	PF03110	PTHR31251;PTHR31251:SF23				GO:0005634;GO:0003677	AT2G42200.1	SPL9	squamosa promoter binding protein-like 9	0.597321497	0.235917193	0.324547337	0.22345853	0.089178517	0.361009159	0.015312196	0	0.076152531	0.383303887	0.403632301	0.481319905	0.121893054	0.245003585	0.377256757	0.0288407	0.004186577	0.029760513
gma-miR156n	459.9875	241.4457	126.6151	267.2599	6.826	126.3248	201.7522	154.3117	171.0601	12.3121	24.7608	103.9161	41.5864	107.1225	119.7013	Glyma.11G251500	Chr11	1	34282689	34289440	5255	30529389	PF03110	PTHR31251;PTHR31251:SF1	KOG0004			GO:0005634;GO:0003677	AT5G43270.3	SPL2	squamosa promoter binding protein-like 2	1.506160108	1.19427748	1.589715087	0.790002478	0.729527575	0.967145026	0.009589426	0.005346644	0.007530211	1.619742452	1.757416247	1.455694758	0.692484098	0.379817275	0.779390007	0	0.002621889	0
gma-miR156n	459.9875	241.4457	126.6151	267.2599	6.826	126.3248	201.7522	154.3117	171.0601	12.3121	24.7608	103.9161	41.5864	107.1225	119.7013	Glyma.14G014900	Chr14	1	1077498	1083360	3031	30532585	PF01535;PF12854;PF13041	PTHR24015;PTHR24015:SF555					AT3G06920.1		Tetratricopeptide repeat (TPR)-like superfamily protein	0.947238796	1.03315541	0.847407064	0.860934029	0.472037838	0.725882635	0.714904232	0.750849814	0.866015701	0.852570692	0.772165315	0.97723383	0.222157372	0.335795813	0.546157259	0.451825857	0.513664458	0.391799704
gma-miR156n	459.9875	241.4457	126.6151	267.2599	6.826	126.3248	201.7522	154.3117	171.0601	12.3121	24.7608	103.9161	41.5864	107.1225	119.7013	Glyma.17G080700	Chr17	1	6261587	6267598	3963	30479829	PF03110	PTHR31251;PTHR31251:SF22				GO:0005634;GO:0003677	AT1G69170.1		Squamosa promoter-binding protein-like (SBP domain) transcription factor family protein	0.939854996	0.813039227	0.770040941	0.191553032	0.323997839	0.310896833	0	0.003544867	0.006656785	0.902386646	0.76295395	0.98138511	0.061457326	0.193452528	0.043211847	0.013685843	0	0
gma-miR156n	459.9875	241.4457	126.6151	267.2599	6.826	126.3248	201.7522	154.3117	171.0601	12.3121	24.7608	103.9161	41.5864	107.1225	119.7013	Glyma.19G146000	Chr19	1	40694415	40700432	5698	30514960	PF03110	PTHR31251;PTHR31251:SF23				GO:0005634;GO:0003677	AT2G42200.1	SPL9	squamosa promoter binding protein-like 9	0.8738376	0.7426113	0.4463075	0.06661326	0.1158906	0.1081155	0	0.00246548	0.009259684	1.010204	0.8126118	0.8972731	0.03520095	0.01855829	0.007513538	0	0	0.002148601
gma-miR156n	459.9875	241.4457	126.6151	267.2599	6.826	126.3248	201.7522	154.3117	171.0601	12.3121	24.7608	103.9161	41.5864	107.1225	119.7013	Glyma.U015800	scaffold_21	1	2398389	2405971	954	30535303	PF03110	PTHR31251;PTHR31251:SF15				GO:0005634;GO:0003677	AT2G42200.1	SPL9	squamosa promoter binding protein-like 9	0	0	0	0	0	0	0	0	0	0	0	0	0	0	0	0	0	0
gma-miR156o	459.9875	241.4457	126.6151	267.2599	6.826	126.3248	201.7522	154.3117	171.0601	12.3121	24.7608	103.9161	41.5864	107.1225	119.7013	Glyma.01G063700	Chr01	1	9099138	9105464	3451	30544120	PF03110	PTHR31251;PTHR31251:SF16				GO:0005634;GO:0003677	AT5G50670.1		Squamosa promoter-binding protein-like (SBP domain) transcription factor family protein	0.59586051	0.299972369	0.464250342	0.481189571	0.095674388	0.255015968	0.21538349	0.097699037	0.447197666	0.748809553	0.674523929	0.612005722	0.182665498	0.252795573	0.405253499	0.121801427	0.043917209	0.134808396
gma-miR156o	459.9875	241.4457	126.6151	267.2599	6.826	126.3248	201.7522	154.3117	171.0601	12.3121	24.7608	103.9161	41.5864	107.1225	119.7013	Glyma.01G075800	Chr01	1	17042790	17049781	1757	30542709	PF03110	PTHR31251;PTHR31251:SF15				GO:0005634;GO:0003677	AT1G27370.2	SPL10	squamosa promoter binding protein-like 10	0.051525085	0.044189157	0.057895508	0.162021485	0	0.100177588	0.071702384	0.007995622	0.165161776	0.062734238	0.014400671	0.036648385	0	0.045138797	0.048733224	0.27782184	0.007841791	0.048775821
gma-miR156o	459.9875	241.4457	126.6151	267.2599	6.826	126.3248	201.7522	154.3117	171.0601	12.3121	24.7608	103.9161	41.5864	107.1225	119.7013	Glyma.02G121300	Chr02	1	12006465	12013355	6085	30507921	PF03110	PTHR31251;PTHR31251:SF16				GO:0005634;GO:0003677	AT1G69170.1		Squamosa promoter-binding protein-like (SBP domain) transcription factor family protein	0.731122752	0.325362183	0.622704965	0.350869043	0.135650087	0.245867244	0.018633193	0.025395461	0.030347721	0.748714489	0.773404785	0.696292807	0.327267611	0.258497809	0.429176728	0.013369843	0.027171128	0.01609562
gma-miR156o	459.9875	241.4457	126.6151	267.2599	6.826	126.3248	201.7522	154.3117	171.0601	12.3121	24.7608	103.9161	41.5864	107.1225	119.7013	Glyma.02G177500	Chr02	1	29534530	29540593	5910	30508478	PF03110	PTHR31251;PTHR31251:SF23				GO:0005634;GO:0003677	AT2G42200.1	SPL9	squamosa promoter binding protein-like 9	0.748395322	0.486073247	0.507751446	0.561957769	0.139666799	0.390889641	0	0	0	0.878642601	0.807008979	0.814968298	0.412107244	0.131957785	0.386347547	0	0	0
gma-miR156o	459.9875	241.4457	126.6151	267.2599	6.826	126.3248	201.7522	154.3117	171.0601	12.3121	24.7608	103.9161	41.5864	107.1225	119.7013	Glyma.03G117600	Chr03	1	32734230	32738463	3359	30515539	PF03110	PTHR31251;PTHR31251:SF15				GO:0005634;GO:0003677	AT2G42200.1	SPL9	squamosa promoter binding protein-like 9	0.01540077	0.061637669	0.037854424	0	0	0	0.277540952	0.184020697	0.518349344	0.142196361	0.011298889	0.046007415	0	0	0	0.803301755	0.131258363	0.495686635
gma-miR156o	459.9875	241.4457	126.6151	267.2599	6.826	126.3248	201.7522	154.3117	171.0601	12.3121	24.7608	103.9161	41.5864	107.1225	119.7013	Glyma.04G159600	Chr04	1	39578811	39584313	4484	30487785	PF03110	PTHR31251;PTHR31251:SF22				GO:0005634;GO:0003677	AT1G69170.1		Squamosa promoter-binding protein-like (SBP domain) transcription factor family protein	2.292946722	1.330367253	1.281738642	0.354464155	0.077724179	0.1570134	0	0	0.002941664	1.971993478	1.907241067	2.349331454	0.377020714	0.23582773	0.295980433	0	0	0
gma-miR156o	459.9875	241.4457	126.6151	267.2599	6.826	126.3248	201.7522	154.3117	171.0601	12.3121	24.7608	103.9161	41.5864	107.1225	119.7013	Glyma.04G197100	Chr04	1	46876933	46882545	2512	30489741	PF03110	PTHR31251;PTHR31251:SF20				GO:0005634;GO:0003677	AT5G50670.1		Squamosa promoter-binding protein-like (SBP domain) transcription factor family protein	2.229259881	1.426909268	1.255332268	0.132212198	0.37240773	0.245239679	0.030091024	0.072702227	0.005250963	1.170106757	1.682098134	1.194518498	0.085550082	0.168384003	0.085215242	0	0	0.004873699
gma-miR156o	459.9875	241.4457	126.6151	267.2599	6.826	126.3248	201.7522	154.3117	171.0601	12.3121	24.7608	103.9161	41.5864	107.1225	119.7013	Glyma.05G019000	Chr05	1	1691183	1697498	4283	30526130	PF03110	PTHR31251;PTHR31251:SF22				GO:0005634;GO:0003677	AT1G69170.1		Squamosa promoter-binding protein-like (SBP domain) transcription factor family protein	2.358280166	1.537821515	1.980178798	0.409870603	0.625277682	0.554789234	0	0.013120063	0	2.459145681	2.28917042	2.107786105	0.264257806	0.191343671	0.256559622	0.012663319	0	0
gma-miR156o	459.9875	241.4457	126.6151	267.2599	6.826	126.3248	201.7522	154.3117	171.0601	12.3121	24.7608	103.9161	41.5864	107.1225	119.7013	Glyma.05G204100	Chr05	1	38766950	38775115	6412	30523856	PF03110	PTHR31251;PTHR31251:SF20				GO:0005634;GO:0003677	AT5G50670.1		Squamosa promoter-binding protein-like (SBP domain) transcription factor family protein	0.322714819	0.131176509	0.079321903	0.140589604	0.760950259	0.298523196	0.094308987	0.0328641	0.053485796	0.175722832	0.171652541	0.28319279	0.04245305	0.076274382	0.131311921	0.095160046	0.012892726	0.099286028
gma-miR156o	459.9875	241.4457	126.6151	267.2599	6.826	126.3248	201.7522	154.3117	171.0601	12.3121	24.7608	103.9161	41.5864	107.1225	119.7013	Glyma.07G109500	Chr07	1	10917821	10921254	1431	30492697	PF03110	PTHR31251;PTHR31251:SF15				GO:0005634;GO:0003677	AT2G42200.1	SPL9	squamosa promoter binding protein-like 9	0.036150374	0.009042668	0.044428026	0	0	0	0	0	0	0.008558433	0	0.008999471	0	0	0	0	0	0
gma-miR156o	459.9875	241.4457	126.6151	267.2599	6.826	126.3248	201.7522	154.3117	171.0601	12.3121	24.7608	103.9161	41.5864	107.1225	119.7013	Glyma.08G011500	Chr08	1	919303	923309	2610	30536220	PF03110	PTHR31251;PTHR31251:SF20				GO:0005634;GO:0003677	AT5G50570.1		Squamosa promoter-binding protein-like (SBP domain) transcription factor family protein	0.574790949	0.560240061	0.23871638	0	0	0	0	0	0	0.220541961	0.441088142	0.641445021	0	0	0.032806236	0	0	0
gma-miR156o	459.9875	241.4457	126.6151	267.2599	6.826	126.3248	201.7522	154.3117	171.0601	12.3121	24.7608	103.9161	41.5864	107.1225	119.7013	Glyma.09G113800	Chr09	1	23421978	23427424	3291	30483766	PF03110	PTHR31251;PTHR31251:SF23				GO:0005634;GO:0003677	AT2G42200.1	SPL9	squamosa promoter binding protein-like 9	0.597321497	0.235917193	0.324547337	0.22345853	0.089178517	0.361009159	0.015312196	0	0.076152531	0.383303887	0.403632301	0.481319905	0.121893054	0.245003585	0.377256757	0.0288407	0.004186577	0.029760513
gma-miR156o	459.9875	241.4457	126.6151	267.2599	6.826	126.3248	201.7522	154.3117	171.0601	12.3121	24.7608	103.9161	41.5864	107.1225	119.7013	Glyma.11G251500	Chr11	1	34282689	34289440	5255	30529389	PF03110	PTHR31251;PTHR31251:SF1	KOG0004			GO:0005634;GO:0003677	AT5G43270.3	SPL2	squamosa promoter binding protein-like 2	1.506160108	1.19427748	1.589715087	0.790002478	0.729527575	0.967145026	0.009589426	0.005346644	0.007530211	1.619742452	1.757416247	1.455694758	0.692484098	0.379817275	0.779390007	0	0.002621889	0
gma-miR156o	459.9875	241.4457	126.6151	267.2599	6.826	126.3248	201.7522	154.3117	171.0601	12.3121	24.7608	103.9161	41.5864	107.1225	119.7013	Glyma.14G014900	Chr14	1	1077498	1083360	3031	30532585	PF01535;PF12854;PF13041	PTHR24015;PTHR24015:SF555					AT3G06920.1		Tetratricopeptide repeat (TPR)-like superfamily protein	0.947238796	1.03315541	0.847407064	0.860934029	0.472037838	0.725882635	0.714904232	0.750849814	0.866015701	0.852570692	0.772165315	0.97723383	0.222157372	0.335795813	0.546157259	0.451825857	0.513664458	0.391799704
gma-miR156o	459.9875	241.4457	126.6151	267.2599	6.826	126.3248	201.7522	154.3117	171.0601	12.3121	24.7608	103.9161	41.5864	107.1225	119.7013	Glyma.17G080700	Chr17	1	6261587	6267598	3963	30479829	PF03110	PTHR31251;PTHR31251:SF22				GO:0005634;GO:0003677	AT1G69170.1		Squamosa promoter-binding protein-like (SBP domain) transcription factor family protein	0.939854996	0.813039227	0.770040941	0.191553032	0.323997839	0.310896833	0	0.003544867	0.006656785	0.902386646	0.76295395	0.98138511	0.061457326	0.193452528	0.043211847	0.013685843	0	0
gma-miR156o	459.9875	241.4457	126.6151	267.2599	6.826	126.3248	201.7522	154.3117	171.0601	12.3121	24.7608	103.9161	41.5864	107.1225	119.7013	Glyma.19G146000	Chr19	1	40694415	40700432	5698	30514960	PF03110	PTHR31251;PTHR31251:SF23				GO:0005634;GO:0003677	AT2G42200.1	SPL9	squamosa promoter binding protein-like 9	0.8738376	0.7426113	0.4463075	0.06661326	0.1158906	0.1081155	0	0.00246548	0.009259684	1.010204	0.8126118	0.8972731	0.03520095	0.01855829	0.007513538	0	0	0.002148601
gma-miR156o	459.9875	241.4457	126.6151	267.2599	6.826	126.3248	201.7522	154.3117	171.0601	12.3121	24.7608	103.9161	41.5864	107.1225	119.7013	Glyma.U015800	scaffold_21	1	2398389	2405971	954	30535303	PF03110	PTHR31251;PTHR31251:SF15				GO:0005634;GO:0003677	AT2G42200.1	SPL9	squamosa promoter binding protein-like 9	0	0	0	0	0	0	0	0	0	0	0	0	0	0	0	0	0	0
gma-miR156p	12.6388	13.4274	7.2053	15.2421	0.9101	3.2095	7.2439	0.8536	1.0136	0.01	0.01	0.0641	0.0591	0.01	0	Glyma.01G063700	Chr01	1	9099138	9105464	3451	30544120	PF03110	PTHR31251;PTHR31251:SF16				GO:0005634;GO:0003677	AT5G50670.1		Squamosa promoter-binding protein-like (SBP domain) transcription factor family protein	0.59586051	0.299972369	0.464250342	0.481189571	0.095674388	0.255015968	0.21538349	0.097699037	0.447197666	0.748809553	0.674523929	0.612005722	0.182665498	0.252795573	0.405253499	0.121801427	0.043917209	0.134808396
gma-miR156p	12.6388	13.4274	7.2053	15.2421	0.9101	3.2095	7.2439	0.8536	1.0136	0.01	0.01	0.0641	0.0591	0.01	0	Glyma.01G075800	Chr01	1	17042790	17049781	1757	30542709	PF03110	PTHR31251;PTHR31251:SF15				GO:0005634;GO:0003677	AT1G27370.2	SPL10	squamosa promoter binding protein-like 10	0.051525085	0.044189157	0.057895508	0.162021485	0	0.100177588	0.071702384	0.007995622	0.165161776	0.062734238	0.014400671	0.036648385	0	0.045138797	0.048733224	0.27782184	0.007841791	0.048775821
gma-miR156p	12.6388	13.4274	7.2053	15.2421	0.9101	3.2095	7.2439	0.8536	1.0136	0.01	0.01	0.0641	0.0591	0.01	0	Glyma.02G078600	Chr02	1	6774851	6780368	2483	30507015	PF00106	PTHR24320;PTHR24320:SF70	KOG1208	1.1.1.300	K11168	GO:0016491;GO:0008152	AT4G09750.1		NAD(P)-binding Rossmann-fold superfamily protein	0.104170732	0.010422922	0.020483771	0.028662077	0.014774794	0.01772171	0.329793426	0.503543839	0.239053122	0.009864774	0	0.010373131	0.023079802	0.021293829	0.011494734	0.245737501	0.81569467	0.108473653
gma-miR156p	12.6388	13.4274	7.2053	15.2421	0.9101	3.2095	7.2439	0.8536	1.0136	0.01	0.01	0.0641	0.0591	0.01	0	Glyma.02G121300	Chr02	1	12006465	12013355	6085	30507921	PF03110	PTHR31251;PTHR31251:SF16				GO:0005634;GO:0003677	AT1G69170.1		Squamosa promoter-binding protein-like (SBP domain) transcription factor family protein	0.731122752	0.325362183	0.622704965	0.350869043	0.135650087	0.245867244	0.018633193	0.025395461	0.030347721	0.748714489	0.773404785	0.696292807	0.327267611	0.258497809	0.429176728	0.013369843	0.027171128	0.01609562
gma-miR156p	12.6388	13.4274	7.2053	15.2421	0.9101	3.2095	7.2439	0.8536	1.0136	0.01	0.01	0.0641	0.0591	0.01	0	Glyma.02G177500	Chr02	1	29534530	29540593	5910	30508478	PF03110	PTHR31251;PTHR31251:SF23				GO:0005634;GO:0003677	AT2G42200.1	SPL9	squamosa promoter binding protein-like 9	0.748395322	0.486073247	0.507751446	0.561957769	0.139666799	0.390889641	0	0	0	0.878642601	0.807008979	0.814968298	0.412107244	0.131957785	0.386347547	0	0	0
gma-miR156p	12.6388	13.4274	7.2053	15.2421	0.9101	3.2095	7.2439	0.8536	1.0136	0.01	0.01	0.0641	0.0591	0.01	0	Glyma.03G117600	Chr03	1	32734230	32738463	3359	30515539	PF03110	PTHR31251;PTHR31251:SF15				GO:0005634;GO:0003677	AT2G42200.1	SPL9	squamosa promoter binding protein-like 9	0.01540077	0.061637669	0.037854424	0	0	0	0.277540952	0.184020697	0.518349344	0.142196361	0.011298889	0.046007415	0	0	0	0.803301755	0.131258363	0.495686635
gma-miR156p	12.6388	13.4274	7.2053	15.2421	0.9101	3.2095	7.2439	0.8536	1.0136	0.01	0.01	0.0641	0.0591	0.01	0	Glyma.04G159600	Chr04	1	39578811	39584313	4484	30487785	PF03110	PTHR31251;PTHR31251:SF22				GO:0005634;GO:0003677	AT1G69170.1		Squamosa promoter-binding protein-like (SBP domain) transcription factor family protein	2.292946722	1.330367253	1.281738642	0.354464155	0.077724179	0.1570134	0	0	0.002941664	1.971993478	1.907241067	2.349331454	0.377020714	0.23582773	0.295980433	0	0	0
gma-miR156p	12.6388	13.4274	7.2053	15.2421	0.9101	3.2095	7.2439	0.8536	1.0136	0.01	0.01	0.0641	0.0591	0.01	0	Glyma.04G197100	Chr04	1	46876933	46882545	2512	30489741	PF03110	PTHR31251;PTHR31251:SF20				GO:0005634;GO:0003677	AT5G50670.1		Squamosa promoter-binding protein-like (SBP domain) transcription factor family protein	2.229259881	1.426909268	1.255332268	0.132212198	0.37240773	0.245239679	0.030091024	0.072702227	0.005250963	1.170106757	1.682098134	1.194518498	0.085550082	0.168384003	0.085215242	0	0	0.004873699
gma-miR156p	12.6388	13.4274	7.2053	15.2421	0.9101	3.2095	7.2439	0.8536	1.0136	0.01	0.01	0.0641	0.0591	0.01	0	Glyma.05G019000	Chr05	1	1691183	1697498	4283	30526130	PF03110	PTHR31251;PTHR31251:SF22				GO:0005634;GO:0003677	AT1G69170.1		Squamosa promoter-binding protein-like (SBP domain) transcription factor family protein	2.358280166	1.537821515	1.980178798	0.409870603	0.625277682	0.554789234	0	0.013120063	0	2.459145681	2.28917042	2.107786105	0.264257806	0.191343671	0.256559622	0.012663319	0	0
gma-miR156p	12.6388	13.4274	7.2053	15.2421	0.9101	3.2095	7.2439	0.8536	1.0136	0.01	0.01	0.0641	0.0591	0.01	0	Glyma.05G204100	Chr05	1	38766950	38775115	6412	30523856	PF03110	PTHR31251;PTHR31251:SF20				GO:0005634;GO:0003677	AT5G50670.1		Squamosa promoter-binding protein-like (SBP domain) transcription factor family protein	0.322714819	0.131176509	0.079321903	0.140589604	0.760950259	0.298523196	0.094308987	0.0328641	0.053485796	0.175722832	0.171652541	0.28319279	0.04245305	0.076274382	0.131311921	0.095160046	0.012892726	0.099286028
gma-miR156p	12.6388	13.4274	7.2053	15.2421	0.9101	3.2095	7.2439	0.8536	1.0136	0.01	0.01	0.0641	0.0591	0.01	0	Glyma.07G109500	Chr07	1	10917821	10921254	1431	30492697	PF03110	PTHR31251;PTHR31251:SF15				GO:0005634;GO:0003677	AT2G42200.1	SPL9	squamosa promoter binding protein-like 9	0.036150374	0.009042668	0.044428026	0	0	0	0	0	0	0.008558433	0	0.008999471	0	0	0	0	0	0
gma-miR156p	12.6388	13.4274	7.2053	15.2421	0.9101	3.2095	7.2439	0.8536	1.0136	0.01	0.01	0.0641	0.0591	0.01	0	Glyma.08G011500	Chr08	1	919303	923309	2610	30536220	PF03110	PTHR31251;PTHR31251:SF20				GO:0005634;GO:0003677	AT5G50570.1		Squamosa promoter-binding protein-like (SBP domain) transcription factor family protein	0.574790949	0.560240061	0.23871638	0	0	0	0	0	0	0.220541961	0.441088142	0.641445021	0	0	0.032806236	0	0	0
gma-miR156p	12.6388	13.4274	7.2053	15.2421	0.9101	3.2095	7.2439	0.8536	1.0136	0.01	0.01	0.0641	0.0591	0.01	0	Glyma.09G113800	Chr09	1	23421978	23427424	3291	30483766	PF03110	PTHR31251;PTHR31251:SF23				GO:0005634;GO:0003677	AT2G42200.1	SPL9	squamosa promoter binding protein-like 9	0.597321497	0.235917193	0.324547337	0.22345853	0.089178517	0.361009159	0.015312196	0	0.076152531	0.383303887	0.403632301	0.481319905	0.121893054	0.245003585	0.377256757	0.0288407	0.004186577	0.029760513
gma-miR156p	12.6388	13.4274	7.2053	15.2421	0.9101	3.2095	7.2439	0.8536	1.0136	0.01	0.01	0.0641	0.0591	0.01	0	Glyma.11G251500	Chr11	1	34282689	34289440	5255	30529389	PF03110	PTHR31251;PTHR31251:SF1	KOG0004			GO:0005634;GO:0003677	AT5G43270.3	SPL2	squamosa promoter binding protein-like 2	1.506160108	1.19427748	1.589715087	0.790002478	0.729527575	0.967145026	0.009589426	0.005346644	0.007530211	1.619742452	1.757416247	1.455694758	0.692484098	0.379817275	0.779390007	0	0.002621889	0
gma-miR156p	12.6388	13.4274	7.2053	15.2421	0.9101	3.2095	7.2439	0.8536	1.0136	0.01	0.01	0.0641	0.0591	0.01	0	Glyma.16G054500	Chr16	1	5356495	5361333	2774	30559429	PF03110	PTHR31251;PTHR31251:SF20				GO:0005634;GO:0003677	AT5G50670.1		Squamosa promoter-binding protein-like (SBP domain) transcription factor family protein	1.72033232	0.993594941	1.164270535	0.615728371	0.409971228	0.594849567	1.6621874	1.554733363	2.434569239	3.081646696	3.224314931	2.836555903	0.444161389	0.290665753	0.426989595	0.552341443	0.983435186	0.392791296
gma-miR156p	12.6388	13.4274	7.2053	15.2421	0.9101	3.2095	7.2439	0.8536	1.0136	0.01	0.01	0.0641	0.0591	0.01	0	Glyma.17G080700	Chr17	1	6261587	6267598	3963	30479829	PF03110	PTHR31251;PTHR31251:SF22				GO:0005634;GO:0003677	AT1G69170.1		Squamosa promoter-binding protein-like (SBP domain) transcription factor family protein	0.939854996	0.813039227	0.770040941	0.191553032	0.323997839	0.310896833	0	0.003544867	0.006656785	0.902386646	0.76295395	0.98138511	0.061457326	0.193452528	0.043211847	0.013685843	0	0
gma-miR156p	12.6388	13.4274	7.2053	15.2421	0.9101	3.2095	7.2439	0.8536	1.0136	0.01	0.01	0.0641	0.0591	0.01	0	Glyma.19G094000	Chr19	1	33200343	33205206	4521	30513179	PF03110	PTHR31251;PTHR31251:SF20				GO:0005634;GO:0003677	AT5G50670.1		Squamosa promoter-binding protein-like (SBP domain) transcription factor family protein	1.353066	0.7298639	0.9056242	0.2203829	0.227207	0.2433256	3.0513	3.231639	3.50986	1.311127	1.130502	1.410027	0.1140819	0.12572	0.123105	0.5668432	1.209882	1.527295
gma-miR156p	12.6388	13.4274	7.2053	15.2421	0.9101	3.2095	7.2439	0.8536	1.0136	0.01	0.01	0.0641	0.0591	0.01	0	Glyma.19G146000	Chr19	1	40694415	40700432	5698	30514960	PF03110	PTHR31251;PTHR31251:SF23				GO:0005634;GO:0003677	AT2G42200.1	SPL9	squamosa promoter binding protein-like 9	0.8738376	0.7426113	0.4463075	0.06661326	0.1158906	0.1081155	0	0.00246548	0.009259684	1.010204	0.8126118	0.8972731	0.03520095	0.01855829	0.007513538	0	0	0.002148601
gma-miR156p	12.6388	13.4274	7.2053	15.2421	0.9101	3.2095	7.2439	0.8536	1.0136	0.01	0.01	0.0641	0.0591	0.01	0	Glyma.U015800	scaffold_21	1	2398389	2405971	954	30535303	PF03110	PTHR31251;PTHR31251:SF15				GO:0005634;GO:0003677	AT2G42200.1	SPL9	squamosa promoter binding protein-like 9	0	0	0	0	0	0	0	0	0	0	0	0	0	0	0	0	0	0
gma-miR156q	491.0156	254.1925	135.6905	300.662	8.0612	126.9026	200.533	165.7128	171.239	12.4996	23.4077	96.8003	39.4598	100.8135	110.3781	Glyma.01G063700	Chr01	1	9099138	9105464	3451	30544120	PF03110	PTHR31251;PTHR31251:SF16				GO:0005634;GO:0003677	AT5G50670.1		Squamosa promoter-binding protein-like (SBP domain) transcription factor family protein	0.59586051	0.299972369	0.464250342	0.481189571	0.095674388	0.255015968	0.21538349	0.097699037	0.447197666	0.748809553	0.674523929	0.612005722	0.182665498	0.252795573	0.405253499	0.121801427	0.043917209	0.134808396
gma-miR156q	491.0156	254.1925	135.6905	300.662	8.0612	126.9026	200.533	165.7128	171.239	12.4996	23.4077	96.8003	39.4598	100.8135	110.3781	Glyma.01G075800	Chr01	1	17042790	17049781	1757	30542709	PF03110	PTHR31251;PTHR31251:SF15				GO:0005634;GO:0003677	AT1G27370.2	SPL10	squamosa promoter binding protein-like 10	0.051525085	0.044189157	0.057895508	0.162021485	0	0.100177588	0.071702384	0.007995622	0.165161776	0.062734238	0.014400671	0.036648385	0	0.045138797	0.048733224	0.27782184	0.007841791	0.048775821
gma-miR156q	491.0156	254.1925	135.6905	300.662	8.0612	126.9026	200.533	165.7128	171.239	12.4996	23.4077	96.8003	39.4598	100.8135	110.3781	Glyma.02G121300	Chr02	1	12006465	12013355	6085	30507921	PF03110	PTHR31251;PTHR31251:SF16				GO:0005634;GO:0003677	AT1G69170.1		Squamosa promoter-binding protein-like (SBP domain) transcription factor family protein	0.731122752	0.325362183	0.622704965	0.350869043	0.135650087	0.245867244	0.018633193	0.025395461	0.030347721	0.748714489	0.773404785	0.696292807	0.327267611	0.258497809	0.429176728	0.013369843	0.027171128	0.01609562
gma-miR156q	491.0156	254.1925	135.6905	300.662	8.0612	126.9026	200.533	165.7128	171.239	12.4996	23.4077	96.8003	39.4598	100.8135	110.3781	Glyma.02G177500	Chr02	1	29534530	29540593	5910	30508478	PF03110	PTHR31251;PTHR31251:SF23				GO:0005634;GO:0003677	AT2G42200.1	SPL9	squamosa promoter binding protein-like 9	0.748395322	0.486073247	0.507751446	0.561957769	0.139666799	0.390889641	0	0	0	0.878642601	0.807008979	0.814968298	0.412107244	0.131957785	0.386347547	0	0	0
gma-miR156q	491.0156	254.1925	135.6905	300.662	8.0612	126.9026	200.533	165.7128	171.239	12.4996	23.4077	96.8003	39.4598	100.8135	110.3781	Glyma.03G117600	Chr03	1	32734230	32738463	3359	30515539	PF03110	PTHR31251;PTHR31251:SF15				GO:0005634;GO:0003677	AT2G42200.1	SPL9	squamosa promoter binding protein-like 9	0.01540077	0.061637669	0.037854424	0	0	0	0.277540952	0.184020697	0.518349344	0.142196361	0.011298889	0.046007415	0	0	0	0.803301755	0.131258363	0.495686635
gma-miR156q	491.0156	254.1925	135.6905	300.662	8.0612	126.9026	200.533	165.7128	171.239	12.4996	23.4077	96.8003	39.4598	100.8135	110.3781	Glyma.04G159600	Chr04	1	39578811	39584313	4484	30487785	PF03110	PTHR31251;PTHR31251:SF22				GO:0005634;GO:0003677	AT1G69170.1		Squamosa promoter-binding protein-like (SBP domain) transcription factor family protein	2.292946722	1.330367253	1.281738642	0.354464155	0.077724179	0.1570134	0	0	0.002941664	1.971993478	1.907241067	2.349331454	0.377020714	0.23582773	0.295980433	0	0	0
gma-miR156q	491.0156	254.1925	135.6905	300.662	8.0612	126.9026	200.533	165.7128	171.239	12.4996	23.4077	96.8003	39.4598	100.8135	110.3781	Glyma.04G197100	Chr04	1	46876933	46882545	2512	30489741	PF03110	PTHR31251;PTHR31251:SF20				GO:0005634;GO:0003677	AT5G50670.1		Squamosa promoter-binding protein-like (SBP domain) transcription factor family protein	2.229259881	1.426909268	1.255332268	0.132212198	0.37240773	0.245239679	0.030091024	0.072702227	0.005250963	1.170106757	1.682098134	1.194518498	0.085550082	0.168384003	0.085215242	0	0	0.004873699
gma-miR156q	491.0156	254.1925	135.6905	300.662	8.0612	126.9026	200.533	165.7128	171.239	12.4996	23.4077	96.8003	39.4598	100.8135	110.3781	Glyma.05G019000	Chr05	1	1691183	1697498	4283	30526130	PF03110	PTHR31251;PTHR31251:SF22				GO:0005634;GO:0003677	AT1G69170.1		Squamosa promoter-binding protein-like (SBP domain) transcription factor family protein	2.358280166	1.537821515	1.980178798	0.409870603	0.625277682	0.554789234	0	0.013120063	0	2.459145681	2.28917042	2.107786105	0.264257806	0.191343671	0.256559622	0.012663319	0	0
gma-miR156q	491.0156	254.1925	135.6905	300.662	8.0612	126.9026	200.533	165.7128	171.239	12.4996	23.4077	96.8003	39.4598	100.8135	110.3781	Glyma.05G204100	Chr05	1	38766950	38775115	6412	30523856	PF03110	PTHR31251;PTHR31251:SF20				GO:0005634;GO:0003677	AT5G50670.1		Squamosa promoter-binding protein-like (SBP domain) transcription factor family protein	0.322714819	0.131176509	0.079321903	0.140589604	0.760950259	0.298523196	0.094308987	0.0328641	0.053485796	0.175722832	0.171652541	0.28319279	0.04245305	0.076274382	0.131311921	0.095160046	0.012892726	0.099286028
gma-miR156q	491.0156	254.1925	135.6905	300.662	8.0612	126.9026	200.533	165.7128	171.239	12.4996	23.4077	96.8003	39.4598	100.8135	110.3781	Glyma.07G109500	Chr07	1	10917821	10921254	1431	30492697	PF03110	PTHR31251;PTHR31251:SF15				GO:0005634;GO:0003677	AT2G42200.1	SPL9	squamosa promoter binding protein-like 9	0.036150374	0.009042668	0.044428026	0	0	0	0	0	0	0.008558433	0	0.008999471	0	0	0	0	0	0
gma-miR156q	491.0156	254.1925	135.6905	300.662	8.0612	126.9026	200.533	165.7128	171.239	12.4996	23.4077	96.8003	39.4598	100.8135	110.3781	Glyma.08G011500	Chr08	1	919303	923309	2610	30536220	PF03110	PTHR31251;PTHR31251:SF20				GO:0005634;GO:0003677	AT5G50570.1		Squamosa promoter-binding protein-like (SBP domain) transcription factor family protein	0.574790949	0.560240061	0.23871638	0	0	0	0	0	0	0.220541961	0.441088142	0.641445021	0	0	0.032806236	0	0	0
gma-miR156q	491.0156	254.1925	135.6905	300.662	8.0612	126.9026	200.533	165.7128	171.239	12.4996	23.4077	96.8003	39.4598	100.8135	110.3781	Glyma.09G113800	Chr09	1	23421978	23427424	3291	30483766	PF03110	PTHR31251;PTHR31251:SF23				GO:0005634;GO:0003677	AT2G42200.1	SPL9	squamosa promoter binding protein-like 9	0.597321497	0.235917193	0.324547337	0.22345853	0.089178517	0.361009159	0.015312196	0	0.076152531	0.383303887	0.403632301	0.481319905	0.121893054	0.245003585	0.377256757	0.0288407	0.004186577	0.029760513
gma-miR156q	491.0156	254.1925	135.6905	300.662	8.0612	126.9026	200.533	165.7128	171.239	12.4996	23.4077	96.8003	39.4598	100.8135	110.3781	Glyma.11G251500	Chr11	1	34282689	34289440	5255	30529389	PF03110	PTHR31251;PTHR31251:SF1	KOG0004			GO:0005634;GO:0003677	AT5G43270.3	SPL2	squamosa promoter binding protein-like 2	1.506160108	1.19427748	1.589715087	0.790002478	0.729527575	0.967145026	0.009589426	0.005346644	0.007530211	1.619742452	1.757416247	1.455694758	0.692484098	0.379817275	0.779390007	0	0.002621889	0
gma-miR156q	491.0156	254.1925	135.6905	300.662	8.0612	126.9026	200.533	165.7128	171.239	12.4996	23.4077	96.8003	39.4598	100.8135	110.3781	Glyma.17G080700	Chr17	1	6261587	6267598	3963	30479829	PF03110	PTHR31251;PTHR31251:SF22				GO:0005634;GO:0003677	AT1G69170.1		Squamosa promoter-binding protein-like (SBP domain) transcription factor family protein	0.939854996	0.813039227	0.770040941	0.191553032	0.323997839	0.310896833	0	0.003544867	0.006656785	0.902386646	0.76295395	0.98138511	0.061457326	0.193452528	0.043211847	0.013685843	0	0
gma-miR156q	491.0156	254.1925	135.6905	300.662	8.0612	126.9026	200.533	165.7128	171.239	12.4996	23.4077	96.8003	39.4598	100.8135	110.3781	Glyma.19G146000	Chr19	1	40694415	40700432	5698	30514960	PF03110	PTHR31251;PTHR31251:SF23				GO:0005634;GO:0003677	AT2G42200.1	SPL9	squamosa promoter binding protein-like 9	0.8738376	0.7426113	0.4463075	0.06661326	0.1158906	0.1081155	0	0.00246548	0.009259684	1.010204	0.8126118	0.8972731	0.03520095	0.01855829	0.007513538	0	0	0.002148601
gma-miR156q	491.0156	254.1925	135.6905	300.662	8.0612	126.9026	200.533	165.7128	171.239	12.4996	23.4077	96.8003	39.4598	100.8135	110.3781	Glyma.U015800	scaffold_21	1	2398389	2405971	954	30535303	PF03110	PTHR31251;PTHR31251:SF15				GO:0005634;GO:0003677	AT2G42200.1	SPL9	squamosa promoter binding protein-like 9	0	0	0	0	0	0	0	0	0	0	0	0	0	0	0	0	0	0
gma-miR156s	491.0156	254.1925	135.6905	300.662	8.0612	126.9026	200.533	165.7128	171.239	12.4996	23.4077	96.8003	39.4598	100.8135	110.3781	Glyma.01G063700	Chr01	1	9099138	9105464	3451	30544120	PF03110	PTHR31251;PTHR31251:SF16				GO:0005634;GO:0003677	AT5G50670.1		Squamosa promoter-binding protein-like (SBP domain) transcription factor family protein	0.59586051	0.299972369	0.464250342	0.481189571	0.095674388	0.255015968	0.21538349	0.097699037	0.447197666	0.748809553	0.674523929	0.612005722	0.182665498	0.252795573	0.405253499	0.121801427	0.043917209	0.134808396
gma-miR156s	491.0156	254.1925	135.6905	300.662	8.0612	126.9026	200.533	165.7128	171.239	12.4996	23.4077	96.8003	39.4598	100.8135	110.3781	Glyma.01G075800	Chr01	1	17042790	17049781	1757	30542709	PF03110	PTHR31251;PTHR31251:SF15				GO:0005634;GO:0003677	AT1G27370.2	SPL10	squamosa promoter binding protein-like 10	0.051525085	0.044189157	0.057895508	0.162021485	0	0.100177588	0.071702384	0.007995622	0.165161776	0.062734238	0.014400671	0.036648385	0	0.045138797	0.048733224	0.27782184	0.007841791	0.048775821
gma-miR156s	491.0156	254.1925	135.6905	300.662	8.0612	126.9026	200.533	165.7128	171.239	12.4996	23.4077	96.8003	39.4598	100.8135	110.3781	Glyma.02G121300	Chr02	1	12006465	12013355	6085	30507921	PF03110	PTHR31251;PTHR31251:SF16				GO:0005634;GO:0003677	AT1G69170.1		Squamosa promoter-binding protein-like (SBP domain) transcription factor family protein	0.731122752	0.325362183	0.622704965	0.350869043	0.135650087	0.245867244	0.018633193	0.025395461	0.030347721	0.748714489	0.773404785	0.696292807	0.327267611	0.258497809	0.429176728	0.013369843	0.027171128	0.01609562
gma-miR156s	491.0156	254.1925	135.6905	300.662	8.0612	126.9026	200.533	165.7128	171.239	12.4996	23.4077	96.8003	39.4598	100.8135	110.3781	Glyma.02G177500	Chr02	1	29534530	29540593	5910	30508478	PF03110	PTHR31251;PTHR31251:SF23				GO:0005634;GO:0003677	AT2G42200.1	SPL9	squamosa promoter binding protein-like 9	0.748395322	0.486073247	0.507751446	0.561957769	0.139666799	0.390889641	0	0	0	0.878642601	0.807008979	0.814968298	0.412107244	0.131957785	0.386347547	0	0	0
gma-miR156s	491.0156	254.1925	135.6905	300.662	8.0612	126.9026	200.533	165.7128	171.239	12.4996	23.4077	96.8003	39.4598	100.8135	110.3781	Glyma.03G117600	Chr03	1	32734230	32738463	3359	30515539	PF03110	PTHR31251;PTHR31251:SF15				GO:0005634;GO:0003677	AT2G42200.1	SPL9	squamosa promoter binding protein-like 9	0.01540077	0.061637669	0.037854424	0	0	0	0.277540952	0.184020697	0.518349344	0.142196361	0.011298889	0.046007415	0	0	0	0.803301755	0.131258363	0.495686635
gma-miR156s	491.0156	254.1925	135.6905	300.662	8.0612	126.9026	200.533	165.7128	171.239	12.4996	23.4077	96.8003	39.4598	100.8135	110.3781	Glyma.04G159600	Chr04	1	39578811	39584313	4484	30487785	PF03110	PTHR31251;PTHR31251:SF22				GO:0005634;GO:0003677	AT1G69170.1		Squamosa promoter-binding protein-like (SBP domain) transcription factor family protein	2.292946722	1.330367253	1.281738642	0.354464155	0.077724179	0.1570134	0	0	0.002941664	1.971993478	1.907241067	2.349331454	0.377020714	0.23582773	0.295980433	0	0	0
gma-miR156s	491.0156	254.1925	135.6905	300.662	8.0612	126.9026	200.533	165.7128	171.239	12.4996	23.4077	96.8003	39.4598	100.8135	110.3781	Glyma.04G197100	Chr04	1	46876933	46882545	2512	30489741	PF03110	PTHR31251;PTHR31251:SF20				GO:0005634;GO:0003677	AT5G50670.1		Squamosa promoter-binding protein-like (SBP domain) transcription factor family protein	2.229259881	1.426909268	1.255332268	0.132212198	0.37240773	0.245239679	0.030091024	0.072702227	0.005250963	1.170106757	1.682098134	1.194518498	0.085550082	0.168384003	0.085215242	0	0	0.004873699
gma-miR156s	491.0156	254.1925	135.6905	300.662	8.0612	126.9026	200.533	165.7128	171.239	12.4996	23.4077	96.8003	39.4598	100.8135	110.3781	Glyma.05G019000	Chr05	1	1691183	1697498	4283	30526130	PF03110	PTHR31251;PTHR31251:SF22				GO:0005634;GO:0003677	AT1G69170.1		Squamosa promoter-binding protein-like (SBP domain) transcription factor family protein	2.358280166	1.537821515	1.980178798	0.409870603	0.625277682	0.554789234	0	0.013120063	0	2.459145681	2.28917042	2.107786105	0.264257806	0.191343671	0.256559622	0.012663319	0	0
gma-miR156s	491.0156	254.1925	135.6905	300.662	8.0612	126.9026	200.533	165.7128	171.239	12.4996	23.4077	96.8003	39.4598	100.8135	110.3781	Glyma.05G204100	Chr05	1	38766950	38775115	6412	30523856	PF03110	PTHR31251;PTHR31251:SF20				GO:0005634;GO:0003677	AT5G50670.1		Squamosa promoter-binding protein-like (SBP domain) transcription factor family protein	0.322714819	0.131176509	0.079321903	0.140589604	0.760950259	0.298523196	0.094308987	0.0328641	0.053485796	0.175722832	0.171652541	0.28319279	0.04245305	0.076274382	0.131311921	0.095160046	0.012892726	0.099286028
gma-miR156s	491.0156	254.1925	135.6905	300.662	8.0612	126.9026	200.533	165.7128	171.239	12.4996	23.4077	96.8003	39.4598	100.8135	110.3781	Glyma.07G109500	Chr07	1	10917821	10921254	1431	30492697	PF03110	PTHR31251;PTHR31251:SF15				GO:0005634;GO:0003677	AT2G42200.1	SPL9	squamosa promoter binding protein-like 9	0.036150374	0.009042668	0.044428026	0	0	0	0	0	0	0.008558433	0	0.008999471	0	0	0	0	0	0
gma-miR156s	491.0156	254.1925	135.6905	300.662	8.0612	126.9026	200.533	165.7128	171.239	12.4996	23.4077	96.8003	39.4598	100.8135	110.3781	Glyma.08G011500	Chr08	1	919303	923309	2610	30536220	PF03110	PTHR31251;PTHR31251:SF20				GO:0005634;GO:0003677	AT5G50570.1		Squamosa promoter-binding protein-like (SBP domain) transcription factor family protein	0.574790949	0.560240061	0.23871638	0	0	0	0	0	0	0.220541961	0.441088142	0.641445021	0	0	0.032806236	0	0	0
gma-miR156s	491.0156	254.1925	135.6905	300.662	8.0612	126.9026	200.533	165.7128	171.239	12.4996	23.4077	96.8003	39.4598	100.8135	110.3781	Glyma.09G113800	Chr09	1	23421978	23427424	3291	30483766	PF03110	PTHR31251;PTHR31251:SF23				GO:0005634;GO:0003677	AT2G42200.1	SPL9	squamosa promoter binding protein-like 9	0.597321497	0.235917193	0.324547337	0.22345853	0.089178517	0.361009159	0.015312196	0	0.076152531	0.383303887	0.403632301	0.481319905	0.121893054	0.245003585	0.377256757	0.0288407	0.004186577	0.029760513
gma-miR156s	491.0156	254.1925	135.6905	300.662	8.0612	126.9026	200.533	165.7128	171.239	12.4996	23.4077	96.8003	39.4598	100.8135	110.3781	Glyma.11G251500	Chr11	1	34282689	34289440	5255	30529389	PF03110	PTHR31251;PTHR31251:SF1	KOG0004			GO:0005634;GO:0003677	AT5G43270.3	SPL2	squamosa promoter binding protein-like 2	1.506160108	1.19427748	1.589715087	0.790002478	0.729527575	0.967145026	0.009589426	0.005346644	0.007530211	1.619742452	1.757416247	1.455694758	0.692484098	0.379817275	0.779390007	0	0.002621889	0
gma-miR156s	491.0156	254.1925	135.6905	300.662	8.0612	126.9026	200.533	165.7128	171.239	12.4996	23.4077	96.8003	39.4598	100.8135	110.3781	Glyma.17G080700	Chr17	1	6261587	6267598	3963	30479829	PF03110	PTHR31251;PTHR31251:SF22				GO:0005634;GO:0003677	AT1G69170.1		Squamosa promoter-binding protein-like (SBP domain) transcription factor family protein	0.939854996	0.813039227	0.770040941	0.191553032	0.323997839	0.310896833	0	0.003544867	0.006656785	0.902386646	0.76295395	0.98138511	0.061457326	0.193452528	0.043211847	0.013685843	0	0
gma-miR156s	491.0156	254.1925	135.6905	300.662	8.0612	126.9026	200.533	165.7128	171.239	12.4996	23.4077	96.8003	39.4598	100.8135	110.3781	Glyma.19G146000	Chr19	1	40694415	40700432	5698	30514960	PF03110	PTHR31251;PTHR31251:SF23				GO:0005634;GO:0003677	AT2G42200.1	SPL9	squamosa promoter binding protein-like 9	0.8738376	0.7426113	0.4463075	0.06661326	0.1158906	0.1081155	0	0.00246548	0.009259684	1.010204	0.8126118	0.8972731	0.03520095	0.01855829	0.007513538	0	0	0.002148601
gma-miR156s	491.0156	254.1925	135.6905	300.662	8.0612	126.9026	200.533	165.7128	171.239	12.4996	23.4077	96.8003	39.4598	100.8135	110.3781	Glyma.U015800	scaffold_21	1	2398389	2405971	954	30535303	PF03110	PTHR31251;PTHR31251:SF15				GO:0005634;GO:0003677	AT2G42200.1	SPL9	squamosa promoter binding protein-like 9	0	0	0	0	0	0	0	0	0	0	0	0	0	0	0	0	0	0
gma-miR156t	12.5756	13.3036	7.1503	15.1115	0.8451	3.1453	7.2439	0.8536	1.0136	0.01	0.01	0.0641	0.0591	0.01	0	Glyma.01G063700	Chr01	1	9099138	9105464	3451	30544120	PF03110	PTHR31251;PTHR31251:SF16				GO:0005634;GO:0003677	AT5G50670.1		Squamosa promoter-binding protein-like (SBP domain) transcription factor family protein	0.59586051	0.299972369	0.464250342	0.481189571	0.095674388	0.255015968	0.21538349	0.097699037	0.447197666	0.748809553	0.674523929	0.612005722	0.182665498	0.252795573	0.405253499	0.121801427	0.043917209	0.134808396
gma-miR156t	12.5756	13.3036	7.1503	15.1115	0.8451	3.1453	7.2439	0.8536	1.0136	0.01	0.01	0.0641	0.0591	0.01	0	Glyma.01G075800	Chr01	1	17042790	17049781	1757	30542709	PF03110	PTHR31251;PTHR31251:SF15				GO:0005634;GO:0003677	AT1G27370.2	SPL10	squamosa promoter binding protein-like 10	0.051525085	0.044189157	0.057895508	0.162021485	0	0.100177588	0.071702384	0.007995622	0.165161776	0.062734238	0.014400671	0.036648385	0	0.045138797	0.048733224	0.27782184	0.007841791	0.048775821
gma-miR156t	12.5756	13.3036	7.1503	15.1115	0.8451	3.1453	7.2439	0.8536	1.0136	0.01	0.01	0.0641	0.0591	0.01	0	Glyma.02G078600	Chr02	1	6774851	6780368	2483	30507015	PF00106	PTHR24320;PTHR24320:SF70	KOG1208	1.1.1.300	K11168	GO:0016491;GO:0008152	AT4G09750.1		NAD(P)-binding Rossmann-fold superfamily protein	0.104170732	0.010422922	0.020483771	0.028662077	0.014774794	0.01772171	0.329793426	0.503543839	0.239053122	0.009864774	0	0.010373131	0.023079802	0.021293829	0.011494734	0.245737501	0.81569467	0.108473653
gma-miR156t	12.5756	13.3036	7.1503	15.1115	0.8451	3.1453	7.2439	0.8536	1.0136	0.01	0.01	0.0641	0.0591	0.01	0	Glyma.02G121300	Chr02	1	12006465	12013355	6085	30507921	PF03110	PTHR31251;PTHR31251:SF16				GO:0005634;GO:0003677	AT1G69170.1		Squamosa promoter-binding protein-like (SBP domain) transcription factor family protein	0.731122752	0.325362183	0.622704965	0.350869043	0.135650087	0.245867244	0.018633193	0.025395461	0.030347721	0.748714489	0.773404785	0.696292807	0.327267611	0.258497809	0.429176728	0.013369843	0.027171128	0.01609562
gma-miR156t	12.5756	13.3036	7.1503	15.1115	0.8451	3.1453	7.2439	0.8536	1.0136	0.01	0.01	0.0641	0.0591	0.01	0	Glyma.02G177500	Chr02	1	29534530	29540593	5910	30508478	PF03110	PTHR31251;PTHR31251:SF23				GO:0005634;GO:0003677	AT2G42200.1	SPL9	squamosa promoter binding protein-like 9	0.748395322	0.486073247	0.507751446	0.561957769	0.139666799	0.390889641	0	0	0	0.878642601	0.807008979	0.814968298	0.412107244	0.131957785	0.386347547	0	0	0
gma-miR156t	12.5756	13.3036	7.1503	15.1115	0.8451	3.1453	7.2439	0.8536	1.0136	0.01	0.01	0.0641	0.0591	0.01	0	Glyma.03G117600	Chr03	1	32734230	32738463	3359	30515539	PF03110	PTHR31251;PTHR31251:SF15				GO:0005634;GO:0003677	AT2G42200.1	SPL9	squamosa promoter binding protein-like 9	0.01540077	0.061637669	0.037854424	0	0	0	0.277540952	0.184020697	0.518349344	0.142196361	0.011298889	0.046007415	0	0	0	0.803301755	0.131258363	0.495686635
gma-miR156t	12.5756	13.3036	7.1503	15.1115	0.8451	3.1453	7.2439	0.8536	1.0136	0.01	0.01	0.0641	0.0591	0.01	0	Glyma.04G159600	Chr04	1	39578811	39584313	4484	30487785	PF03110	PTHR31251;PTHR31251:SF22				GO:0005634;GO:0003677	AT1G69170.1		Squamosa promoter-binding protein-like (SBP domain) transcription factor family protein	2.292946722	1.330367253	1.281738642	0.354464155	0.077724179	0.1570134	0	0	0.002941664	1.971993478	1.907241067	2.349331454	0.377020714	0.23582773	0.295980433	0	0	0
gma-miR156t	12.5756	13.3036	7.1503	15.1115	0.8451	3.1453	7.2439	0.8536	1.0136	0.01	0.01	0.0641	0.0591	0.01	0	Glyma.04G197100	Chr04	1	46876933	46882545	2512	30489741	PF03110	PTHR31251;PTHR31251:SF20				GO:0005634;GO:0003677	AT5G50670.1		Squamosa promoter-binding protein-like (SBP domain) transcription factor family protein	2.229259881	1.426909268	1.255332268	0.132212198	0.37240773	0.245239679	0.030091024	0.072702227	0.005250963	1.170106757	1.682098134	1.194518498	0.085550082	0.168384003	0.085215242	0	0	0.004873699
gma-miR156t	12.5756	13.3036	7.1503	15.1115	0.8451	3.1453	7.2439	0.8536	1.0136	0.01	0.01	0.0641	0.0591	0.01	0	Glyma.05G019000	Chr05	1	1691183	1697498	4283	30526130	PF03110	PTHR31251;PTHR31251:SF22				GO:0005634;GO:0003677	AT1G69170.1		Squamosa promoter-binding protein-like (SBP domain) transcription factor family protein	2.358280166	1.537821515	1.980178798	0.409870603	0.625277682	0.554789234	0	0.013120063	0	2.459145681	2.28917042	2.107786105	0.264257806	0.191343671	0.256559622	0.012663319	0	0
gma-miR156t	12.5756	13.3036	7.1503	15.1115	0.8451	3.1453	7.2439	0.8536	1.0136	0.01	0.01	0.0641	0.0591	0.01	0	Glyma.05G204100	Chr05	1	38766950	38775115	6412	30523856	PF03110	PTHR31251;PTHR31251:SF20				GO:0005634;GO:0003677	AT5G50670.1		Squamosa promoter-binding protein-like (SBP domain) transcription factor family protein	0.322714819	0.131176509	0.079321903	0.140589604	0.760950259	0.298523196	0.094308987	0.0328641	0.053485796	0.175722832	0.171652541	0.28319279	0.04245305	0.076274382	0.131311921	0.095160046	0.012892726	0.099286028
gma-miR156t	12.5756	13.3036	7.1503	15.1115	0.8451	3.1453	7.2439	0.8536	1.0136	0.01	0.01	0.0641	0.0591	0.01	0	Glyma.07G109500	Chr07	1	10917821	10921254	1431	30492697	PF03110	PTHR31251;PTHR31251:SF15				GO:0005634;GO:0003677	AT2G42200.1	SPL9	squamosa promoter binding protein-like 9	0.036150374	0.009042668	0.044428026	0	0	0	0	0	0	0.008558433	0	0.008999471	0	0	0	0	0	0
gma-miR156t	12.5756	13.3036	7.1503	15.1115	0.8451	3.1453	7.2439	0.8536	1.0136	0.01	0.01	0.0641	0.0591	0.01	0	Glyma.08G011500	Chr08	1	919303	923309	2610	30536220	PF03110	PTHR31251;PTHR31251:SF20				GO:0005634;GO:0003677	AT5G50570.1		Squamosa promoter-binding protein-like (SBP domain) transcription factor family protein	0.574790949	0.560240061	0.23871638	0	0	0	0	0	0	0.220541961	0.441088142	0.641445021	0	0	0.032806236	0	0	0
gma-miR156t	12.5756	13.3036	7.1503	15.1115	0.8451	3.1453	7.2439	0.8536	1.0136	0.01	0.01	0.0641	0.0591	0.01	0	Glyma.09G113800	Chr09	1	23421978	23427424	3291	30483766	PF03110	PTHR31251;PTHR31251:SF23				GO:0005634;GO:0003677	AT2G42200.1	SPL9	squamosa promoter binding protein-like 9	0.597321497	0.235917193	0.324547337	0.22345853	0.089178517	0.361009159	0.015312196	0	0.076152531	0.383303887	0.403632301	0.481319905	0.121893054	0.245003585	0.377256757	0.0288407	0.004186577	0.029760513
gma-miR156t	12.5756	13.3036	7.1503	15.1115	0.8451	3.1453	7.2439	0.8536	1.0136	0.01	0.01	0.0641	0.0591	0.01	0	Glyma.11G251500	Chr11	1	34282689	34289440	5255	30529389	PF03110	PTHR31251;PTHR31251:SF1	KOG0004			GO:0005634;GO:0003677	AT5G43270.3	SPL2	squamosa promoter binding protein-like 2	1.506160108	1.19427748	1.589715087	0.790002478	0.729527575	0.967145026	0.009589426	0.005346644	0.007530211	1.619742452	1.757416247	1.455694758	0.692484098	0.379817275	0.779390007	0	0.002621889	0
gma-miR156t	12.5756	13.3036	7.1503	15.1115	0.8451	3.1453	7.2439	0.8536	1.0136	0.01	0.01	0.0641	0.0591	0.01	0	Glyma.16G054500	Chr16	1	5356495	5361333	2774	30559429	PF03110	PTHR31251;PTHR31251:SF20				GO:0005634;GO:0003677	AT5G50670.1		Squamosa promoter-binding protein-like (SBP domain) transcription factor family protein	1.72033232	0.993594941	1.164270535	0.615728371	0.409971228	0.594849567	1.6621874	1.554733363	2.434569239	3.081646696	3.224314931	2.836555903	0.444161389	0.290665753	0.426989595	0.552341443	0.983435186	0.392791296
gma-miR156t	12.5756	13.3036	7.1503	15.1115	0.8451	3.1453	7.2439	0.8536	1.0136	0.01	0.01	0.0641	0.0591	0.01	0	Glyma.17G080700	Chr17	1	6261587	6267598	3963	30479829	PF03110	PTHR31251;PTHR31251:SF22				GO:0005634;GO:0003677	AT1G69170.1		Squamosa promoter-binding protein-like (SBP domain) transcription factor family protein	0.939854996	0.813039227	0.770040941	0.191553032	0.323997839	0.310896833	0	0.003544867	0.006656785	0.902386646	0.76295395	0.98138511	0.061457326	0.193452528	0.043211847	0.013685843	0	0
gma-miR156t	12.5756	13.3036	7.1503	15.1115	0.8451	3.1453	7.2439	0.8536	1.0136	0.01	0.01	0.0641	0.0591	0.01	0	Glyma.19G094000	Chr19	1	33200343	33205206	4521	30513179	PF03110	PTHR31251;PTHR31251:SF20				GO:0005634;GO:0003677	AT5G50670.1		Squamosa promoter-binding protein-like (SBP domain) transcription factor family protein	1.353066	0.7298639	0.9056242	0.2203829	0.227207	0.2433256	3.0513	3.231639	3.50986	1.311127	1.130502	1.410027	0.1140819	0.12572	0.123105	0.5668432	1.209882	1.527295
gma-miR156t	12.5756	13.3036	7.1503	15.1115	0.8451	3.1453	7.2439	0.8536	1.0136	0.01	0.01	0.0641	0.0591	0.01	0	Glyma.19G146000	Chr19	1	40694415	40700432	5698	30514960	PF03110	PTHR31251;PTHR31251:SF23				GO:0005634;GO:0003677	AT2G42200.1	SPL9	squamosa promoter binding protein-like 9	0.8738376	0.7426113	0.4463075	0.06661326	0.1158906	0.1081155	0	0.00246548	0.009259684	1.010204	0.8126118	0.8972731	0.03520095	0.01855829	0.007513538	0	0	0.002148601
gma-miR156t	12.5756	13.3036	7.1503	15.1115	0.8451	3.1453	7.2439	0.8536	1.0136	0.01	0.01	0.0641	0.0591	0.01	0	Glyma.U015800	scaffold_21	1	2398389	2405971	954	30535303	PF03110	PTHR31251;PTHR31251:SF15				GO:0005634;GO:0003677	AT2G42200.1	SPL9	squamosa promoter binding protein-like 9	0	0	0	0	0	0	0	0	0	0	0	0	0	0	0	0	0	0
gma-miR156u	458.218	240.3319	126.1751	266.0405	6.761	118.5579	191.0657	145.959	158.3007	11.7496	23.1371	96.6721	38.5738	100.2281	110.1825	Glyma.01G063700	Chr01	1	9099138	9105464	3451	30544120	PF03110	PTHR31251;PTHR31251:SF16				GO:0005634;GO:0003677	AT5G50670.1		Squamosa promoter-binding protein-like (SBP domain) transcription factor family protein	0.59586051	0.299972369	0.464250342	0.481189571	0.095674388	0.255015968	0.21538349	0.097699037	0.447197666	0.748809553	0.674523929	0.612005722	0.182665498	0.252795573	0.405253499	0.121801427	0.043917209	0.134808396
gma-miR156u	458.218	240.3319	126.1751	266.0405	6.761	118.5579	191.0657	145.959	158.3007	11.7496	23.1371	96.6721	38.5738	100.2281	110.1825	Glyma.01G075800	Chr01	1	17042790	17049781	1757	30542709	PF03110	PTHR31251;PTHR31251:SF15				GO:0005634;GO:0003677	AT1G27370.2	SPL10	squamosa promoter binding protein-like 10	0.051525085	0.044189157	0.057895508	0.162021485	0	0.100177588	0.071702384	0.007995622	0.165161776	0.062734238	0.014400671	0.036648385	0	0.045138797	0.048733224	0.27782184	0.007841791	0.048775821
gma-miR156u	458.218	240.3319	126.1751	266.0405	6.761	118.5579	191.0657	145.959	158.3007	11.7496	23.1371	96.6721	38.5738	100.2281	110.1825	Glyma.02G121300	Chr02	1	12006465	12013355	6085	30507921	PF03110	PTHR31251;PTHR31251:SF16				GO:0005634;GO:0003677	AT1G69170.1		Squamosa promoter-binding protein-like (SBP domain) transcription factor family protein	0.731122752	0.325362183	0.622704965	0.350869043	0.135650087	0.245867244	0.018633193	0.025395461	0.030347721	0.748714489	0.773404785	0.696292807	0.327267611	0.258497809	0.429176728	0.013369843	0.027171128	0.01609562
gma-miR156u	458.218	240.3319	126.1751	266.0405	6.761	118.5579	191.0657	145.959	158.3007	11.7496	23.1371	96.6721	38.5738	100.2281	110.1825	Glyma.02G177500	Chr02	1	29534530	29540593	5910	30508478	PF03110	PTHR31251;PTHR31251:SF23				GO:0005634;GO:0003677	AT2G42200.1	SPL9	squamosa promoter binding protein-like 9	0.748395322	0.486073247	0.507751446	0.561957769	0.139666799	0.390889641	0	0	0	0.878642601	0.807008979	0.814968298	0.412107244	0.131957785	0.386347547	0	0	0
gma-miR156u	458.218	240.3319	126.1751	266.0405	6.761	118.5579	191.0657	145.959	158.3007	11.7496	23.1371	96.6721	38.5738	100.2281	110.1825	Glyma.03G117600	Chr03	1	32734230	32738463	3359	30515539	PF03110	PTHR31251;PTHR31251:SF15				GO:0005634;GO:0003677	AT2G42200.1	SPL9	squamosa promoter binding protein-like 9	0.01540077	0.061637669	0.037854424	0	0	0	0.277540952	0.184020697	0.518349344	0.142196361	0.011298889	0.046007415	0	0	0	0.803301755	0.131258363	0.495686635
gma-miR156u	458.218	240.3319	126.1751	266.0405	6.761	118.5579	191.0657	145.959	158.3007	11.7496	23.1371	96.6721	38.5738	100.2281	110.1825	Glyma.04G159600	Chr04	1	39578811	39584313	4484	30487785	PF03110	PTHR31251;PTHR31251:SF22				GO:0005634;GO:0003677	AT1G69170.1		Squamosa promoter-binding protein-like (SBP domain) transcription factor family protein	2.292946722	1.330367253	1.281738642	0.354464155	0.077724179	0.1570134	0	0	0.002941664	1.971993478	1.907241067	2.349331454	0.377020714	0.23582773	0.295980433	0	0	0
gma-miR156u	458.218	240.3319	126.1751	266.0405	6.761	118.5579	191.0657	145.959	158.3007	11.7496	23.1371	96.6721	38.5738	100.2281	110.1825	Glyma.04G197100	Chr04	1	46876933	46882545	2512	30489741	PF03110	PTHR31251;PTHR31251:SF20				GO:0005634;GO:0003677	AT5G50670.1		Squamosa promoter-binding protein-like (SBP domain) transcription factor family protein	2.229259881	1.426909268	1.255332268	0.132212198	0.37240773	0.245239679	0.030091024	0.072702227	0.005250963	1.170106757	1.682098134	1.194518498	0.085550082	0.168384003	0.085215242	0	0	0.004873699
gma-miR156u	458.218	240.3319	126.1751	266.0405	6.761	118.5579	191.0657	145.959	158.3007	11.7496	23.1371	96.6721	38.5738	100.2281	110.1825	Glyma.05G019000	Chr05	1	1691183	1697498	4283	30526130	PF03110	PTHR31251;PTHR31251:SF22				GO:0005634;GO:0003677	AT1G69170.1		Squamosa promoter-binding protein-like (SBP domain) transcription factor family protein	2.358280166	1.537821515	1.980178798	0.409870603	0.625277682	0.554789234	0	0.013120063	0	2.459145681	2.28917042	2.107786105	0.264257806	0.191343671	0.256559622	0.012663319	0	0
gma-miR156u	458.218	240.3319	126.1751	266.0405	6.761	118.5579	191.0657	145.959	158.3007	11.7496	23.1371	96.6721	38.5738	100.2281	110.1825	Glyma.05G204100	Chr05	1	38766950	38775115	6412	30523856	PF03110	PTHR31251;PTHR31251:SF20				GO:0005634;GO:0003677	AT5G50670.1		Squamosa promoter-binding protein-like (SBP domain) transcription factor family protein	0.322714819	0.131176509	0.079321903	0.140589604	0.760950259	0.298523196	0.094308987	0.0328641	0.053485796	0.175722832	0.171652541	0.28319279	0.04245305	0.076274382	0.131311921	0.095160046	0.012892726	0.099286028
gma-miR156u	458.218	240.3319	126.1751	266.0405	6.761	118.5579	191.0657	145.959	158.3007	11.7496	23.1371	96.6721	38.5738	100.2281	110.1825	Glyma.07G001100	Chr07	1	117084	123592	1926	30494786	PF08263;PF00069	PTHR27001;PTHR27001:SF159	KOG1187	2.7.11.1		GO:0006468;GO:0005524;GO:0004672	AT1G78980.1	SRF5	STRUBBELIG-receptor family 5	0.261879054	0.268744716	0.125436511	0.06158527	0.009523835	0	0.143903632	0.255291151	0.184912431	0.171688561	0.282446807	0.073551748	0.007438623	0.006863003	0.007409508	0.295684563	0.321916502	0.069922139
gma-miR156u	458.218	240.3319	126.1751	266.0405	6.761	118.5579	191.0657	145.959	158.3007	11.7496	23.1371	96.6721	38.5738	100.2281	110.1825	Glyma.07G109500	Chr07	1	10917821	10921254	1431	30492697	PF03110	PTHR31251;PTHR31251:SF15				GO:0005634;GO:0003677	AT2G42200.1	SPL9	squamosa promoter binding protein-like 9	0.036150374	0.009042668	0.044428026	0	0	0	0	0	0	0.008558433	0	0.008999471	0	0	0	0	0	0
gma-miR156u	458.218	240.3319	126.1751	266.0405	6.761	118.5579	191.0657	145.959	158.3007	11.7496	23.1371	96.6721	38.5738	100.2281	110.1825	Glyma.08G011500	Chr08	1	919303	923309	2610	30536220	PF03110	PTHR31251;PTHR31251:SF20				GO:0005634;GO:0003677	AT5G50570.1		Squamosa promoter-binding protein-like (SBP domain) transcription factor family protein	0.574790949	0.560240061	0.23871638	0	0	0	0	0	0	0.220541961	0.441088142	0.641445021	0	0	0.032806236	0	0	0
gma-miR156u	458.218	240.3319	126.1751	266.0405	6.761	118.5579	191.0657	145.959	158.3007	11.7496	23.1371	96.6721	38.5738	100.2281	110.1825	Glyma.09G113800	Chr09	1	23421978	23427424	3291	30483766	PF03110	PTHR31251;PTHR31251:SF23				GO:0005634;GO:0003677	AT2G42200.1	SPL9	squamosa promoter binding protein-like 9	0.597321497	0.235917193	0.324547337	0.22345853	0.089178517	0.361009159	0.015312196	0	0.076152531	0.383303887	0.403632301	0.481319905	0.121893054	0.245003585	0.377256757	0.0288407	0.004186577	0.029760513
gma-miR156u	458.218	240.3319	126.1751	266.0405	6.761	118.5579	191.0657	145.959	158.3007	11.7496	23.1371	96.6721	38.5738	100.2281	110.1825	Glyma.11G251500	Chr11	1	34282689	34289440	5255	30529389	PF03110	PTHR31251;PTHR31251:SF1	KOG0004			GO:0005634;GO:0003677	AT5G43270.3	SPL2	squamosa promoter binding protein-like 2	1.506160108	1.19427748	1.589715087	0.790002478	0.729527575	0.967145026	0.009589426	0.005346644	0.007530211	1.619742452	1.757416247	1.455694758	0.692484098	0.379817275	0.779390007	0	0.002621889	0
gma-miR156u	458.218	240.3319	126.1751	266.0405	6.761	118.5579	191.0657	145.959	158.3007	11.7496	23.1371	96.6721	38.5738	100.2281	110.1825	Glyma.14G014900	Chr14	1	1077498	1083360	3031	30532585	PF01535;PF12854;PF13041	PTHR24015;PTHR24015:SF555					AT3G06920.1		Tetratricopeptide repeat (TPR)-like superfamily protein	0.947238796	1.03315541	0.847407064	0.860934029	0.472037838	0.725882635	0.714904232	0.750849814	0.866015701	0.852570692	0.772165315	0.97723383	0.222157372	0.335795813	0.546157259	0.451825857	0.513664458	0.391799704
gma-miR156u	458.218	240.3319	126.1751	266.0405	6.761	118.5579	191.0657	145.959	158.3007	11.7496	23.1371	96.6721	38.5738	100.2281	110.1825	Glyma.17G080700	Chr17	1	6261587	6267598	3963	30479829	PF03110	PTHR31251;PTHR31251:SF22				GO:0005634;GO:0003677	AT1G69170.1		Squamosa promoter-binding protein-like (SBP domain) transcription factor family protein	0.939854996	0.813039227	0.770040941	0.191553032	0.323997839	0.310896833	0	0.003544867	0.006656785	0.902386646	0.76295395	0.98138511	0.061457326	0.193452528	0.043211847	0.013685843	0	0
gma-miR156u	458.218	240.3319	126.1751	266.0405	6.761	118.5579	191.0657	145.959	158.3007	11.7496	23.1371	96.6721	38.5738	100.2281	110.1825	Glyma.19G146000	Chr19	1	40694415	40700432	5698	30514960	PF03110	PTHR31251;PTHR31251:SF23				GO:0005634;GO:0003677	AT2G42200.1	SPL9	squamosa promoter binding protein-like 9	0.8738376	0.7426113	0.4463075	0.06661326	0.1158906	0.1081155	0	0.00246548	0.009259684	1.010204	0.8126118	0.8972731	0.03520095	0.01855829	0.007513538	0	0	0.002148601
gma-miR156u	458.218	240.3319	126.1751	266.0405	6.761	118.5579	191.0657	145.959	158.3007	11.7496	23.1371	96.6721	38.5738	100.2281	110.1825	Glyma.U015800	scaffold_21	1	2398389	2405971	954	30535303	PF03110	PTHR31251;PTHR31251:SF15				GO:0005634;GO:0003677	AT2G42200.1	SPL9	squamosa promoter binding protein-like 9	0	0	0	0	0	0	0	0	0	0	0	0	0	0	0	0	0	0
gma-miR156v	458.9132	240.8888	126.6151	266.9986	6.761	118.5579	191.7112	146.5687	158.7777	11.9996	23.1371	96.7362	38.5147	100.2281	109.9217	Glyma.01G063700	Chr01	1	9099138	9105464	3451	30544120	PF03110	PTHR31251;PTHR31251:SF16				GO:0005634;GO:0003677	AT5G50670.1		Squamosa promoter-binding protein-like (SBP domain) transcription factor family protein	0.59586051	0.299972369	0.464250342	0.481189571	0.095674388	0.255015968	0.21538349	0.097699037	0.447197666	0.748809553	0.674523929	0.612005722	0.182665498	0.252795573	0.405253499	0.121801427	0.043917209	0.134808396
gma-miR156v	458.9132	240.8888	126.6151	266.9986	6.761	118.5579	191.7112	146.5687	158.7777	11.9996	23.1371	96.7362	38.5147	100.2281	109.9217	Glyma.01G075800	Chr01	1	17042790	17049781	1757	30542709	PF03110	PTHR31251;PTHR31251:SF15				GO:0005634;GO:0003677	AT1G27370.2	SPL10	squamosa promoter binding protein-like 10	0.051525085	0.044189157	0.057895508	0.162021485	0	0.100177588	0.071702384	0.007995622	0.165161776	0.062734238	0.014400671	0.036648385	0	0.045138797	0.048733224	0.27782184	0.007841791	0.048775821
gma-miR156v	458.9132	240.8888	126.6151	266.9986	6.761	118.5579	191.7112	146.5687	158.7777	11.9996	23.1371	96.7362	38.5147	100.2281	109.9217	Glyma.02G121300	Chr02	1	12006465	12013355	6085	30507921	PF03110	PTHR31251;PTHR31251:SF16				GO:0005634;GO:0003677	AT1G69170.1		Squamosa promoter-binding protein-like (SBP domain) transcription factor family protein	0.731122752	0.325362183	0.622704965	0.350869043	0.135650087	0.245867244	0.018633193	0.025395461	0.030347721	0.748714489	0.773404785	0.696292807	0.327267611	0.258497809	0.429176728	0.013369843	0.027171128	0.01609562
gma-miR156v	458.9132	240.8888	126.6151	266.9986	6.761	118.5579	191.7112	146.5687	158.7777	11.9996	23.1371	96.7362	38.5147	100.2281	109.9217	Glyma.02G177500	Chr02	1	29534530	29540593	5910	30508478	PF03110	PTHR31251;PTHR31251:SF23				GO:0005634;GO:0003677	AT2G42200.1	SPL9	squamosa promoter binding protein-like 9	0.748395322	0.486073247	0.507751446	0.561957769	0.139666799	0.390889641	0	0	0	0.878642601	0.807008979	0.814968298	0.412107244	0.131957785	0.386347547	0	0	0
gma-miR156v	458.9132	240.8888	126.6151	266.9986	6.761	118.5579	191.7112	146.5687	158.7777	11.9996	23.1371	96.7362	38.5147	100.2281	109.9217	Glyma.03G117600	Chr03	1	32734230	32738463	3359	30515539	PF03110	PTHR31251;PTHR31251:SF15				GO:0005634;GO:0003677	AT2G42200.1	SPL9	squamosa promoter binding protein-like 9	0.01540077	0.061637669	0.037854424	0	0	0	0.277540952	0.184020697	0.518349344	0.142196361	0.011298889	0.046007415	0	0	0	0.803301755	0.131258363	0.495686635
gma-miR156v	458.9132	240.8888	126.6151	266.9986	6.761	118.5579	191.7112	146.5687	158.7777	11.9996	23.1371	96.7362	38.5147	100.2281	109.9217	Glyma.04G159600	Chr04	1	39578811	39584313	4484	30487785	PF03110	PTHR31251;PTHR31251:SF22				GO:0005634;GO:0003677	AT1G69170.1		Squamosa promoter-binding protein-like (SBP domain) transcription factor family protein	2.292946722	1.330367253	1.281738642	0.354464155	0.077724179	0.1570134	0	0	0.002941664	1.971993478	1.907241067	2.349331454	0.377020714	0.23582773	0.295980433	0	0	0
gma-miR156v	458.9132	240.8888	126.6151	266.9986	6.761	118.5579	191.7112	146.5687	158.7777	11.9996	23.1371	96.7362	38.5147	100.2281	109.9217	Glyma.04G197100	Chr04	1	46876933	46882545	2512	30489741	PF03110	PTHR31251;PTHR31251:SF20				GO:0005634;GO:0003677	AT5G50670.1		Squamosa promoter-binding protein-like (SBP domain) transcription factor family protein	2.229259881	1.426909268	1.255332268	0.132212198	0.37240773	0.245239679	0.030091024	0.072702227	0.005250963	1.170106757	1.682098134	1.194518498	0.085550082	0.168384003	0.085215242	0	0	0.004873699
gma-miR156v	458.9132	240.8888	126.6151	266.9986	6.761	118.5579	191.7112	146.5687	158.7777	11.9996	23.1371	96.7362	38.5147	100.2281	109.9217	Glyma.05G019000	Chr05	1	1691183	1697498	4283	30526130	PF03110	PTHR31251;PTHR31251:SF22				GO:0005634;GO:0003677	AT1G69170.1		Squamosa promoter-binding protein-like (SBP domain) transcription factor family protein	2.358280166	1.537821515	1.980178798	0.409870603	0.625277682	0.554789234	0	0.013120063	0	2.459145681	2.28917042	2.107786105	0.264257806	0.191343671	0.256559622	0.012663319	0	0
gma-miR156v	458.9132	240.8888	126.6151	266.9986	6.761	118.5579	191.7112	146.5687	158.7777	11.9996	23.1371	96.7362	38.5147	100.2281	109.9217	Glyma.05G204100	Chr05	1	38766950	38775115	6412	30523856	PF03110	PTHR31251;PTHR31251:SF20				GO:0005634;GO:0003677	AT5G50670.1		Squamosa promoter-binding protein-like (SBP domain) transcription factor family protein	0.322714819	0.131176509	0.079321903	0.140589604	0.760950259	0.298523196	0.094308987	0.0328641	0.053485796	0.175722832	0.171652541	0.28319279	0.04245305	0.076274382	0.131311921	0.095160046	0.012892726	0.099286028
gma-miR156v	458.9132	240.8888	126.6151	266.9986	6.761	118.5579	191.7112	146.5687	158.7777	11.9996	23.1371	96.7362	38.5147	100.2281	109.9217	Glyma.07G001100	Chr07	1	117084	123592	1926	30494786	PF08263;PF00069	PTHR27001;PTHR27001:SF159	KOG1187	2.7.11.1		GO:0006468;GO:0005524;GO:0004672	AT1G78980.1	SRF5	STRUBBELIG-receptor family 5	0.261879054	0.268744716	0.125436511	0.06158527	0.009523835	0	0.143903632	0.255291151	0.184912431	0.171688561	0.282446807	0.073551748	0.007438623	0.006863003	0.007409508	0.295684563	0.321916502	0.069922139
gma-miR156v	458.9132	240.8888	126.6151	266.9986	6.761	118.5579	191.7112	146.5687	158.7777	11.9996	23.1371	96.7362	38.5147	100.2281	109.9217	Glyma.07G109500	Chr07	1	10917821	10921254	1431	30492697	PF03110	PTHR31251;PTHR31251:SF15				GO:0005634;GO:0003677	AT2G42200.1	SPL9	squamosa promoter binding protein-like 9	0.036150374	0.009042668	0.044428026	0	0	0	0	0	0	0.008558433	0	0.008999471	0	0	0	0	0	0
gma-miR156v	458.9132	240.8888	126.6151	266.9986	6.761	118.5579	191.7112	146.5687	158.7777	11.9996	23.1371	96.7362	38.5147	100.2281	109.9217	Glyma.08G011500	Chr08	1	919303	923309	2610	30536220	PF03110	PTHR31251;PTHR31251:SF20				GO:0005634;GO:0003677	AT5G50570.1		Squamosa promoter-binding protein-like (SBP domain) transcription factor family protein	0.574790949	0.560240061	0.23871638	0	0	0	0	0	0	0.220541961	0.441088142	0.641445021	0	0	0.032806236	0	0	0
gma-miR156v	458.9132	240.8888	126.6151	266.9986	6.761	118.5579	191.7112	146.5687	158.7777	11.9996	23.1371	96.7362	38.5147	100.2281	109.9217	Glyma.09G113800	Chr09	1	23421978	23427424	3291	30483766	PF03110	PTHR31251;PTHR31251:SF23				GO:0005634;GO:0003677	AT2G42200.1	SPL9	squamosa promoter binding protein-like 9	0.597321497	0.235917193	0.324547337	0.22345853	0.089178517	0.361009159	0.015312196	0	0.076152531	0.383303887	0.403632301	0.481319905	0.121893054	0.245003585	0.377256757	0.0288407	0.004186577	0.029760513
gma-miR156v	458.9132	240.8888	126.6151	266.9986	6.761	118.5579	191.7112	146.5687	158.7777	11.9996	23.1371	96.7362	38.5147	100.2281	109.9217	Glyma.11G251500	Chr11	1	34282689	34289440	5255	30529389	PF03110	PTHR31251;PTHR31251:SF1	KOG0004			GO:0005634;GO:0003677	AT5G43270.3	SPL2	squamosa promoter binding protein-like 2	1.506160108	1.19427748	1.589715087	0.790002478	0.729527575	0.967145026	0.009589426	0.005346644	0.007530211	1.619742452	1.757416247	1.455694758	0.692484098	0.379817275	0.779390007	0	0.002621889	0
gma-miR156v	458.9132	240.8888	126.6151	266.9986	6.761	118.5579	191.7112	146.5687	158.7777	11.9996	23.1371	96.7362	38.5147	100.2281	109.9217	Glyma.14G014900	Chr14	1	1077498	1083360	3031	30532585	PF01535;PF12854;PF13041	PTHR24015;PTHR24015:SF555					AT3G06920.1		Tetratricopeptide repeat (TPR)-like superfamily protein	0.947238796	1.03315541	0.847407064	0.860934029	0.472037838	0.725882635	0.714904232	0.750849814	0.866015701	0.852570692	0.772165315	0.97723383	0.222157372	0.335795813	0.546157259	0.451825857	0.513664458	0.391799704
gma-miR156v	458.9132	240.8888	126.6151	266.9986	6.761	118.5579	191.7112	146.5687	158.7777	11.9996	23.1371	96.7362	38.5147	100.2281	109.9217	Glyma.17G080700	Chr17	1	6261587	6267598	3963	30479829	PF03110	PTHR31251;PTHR31251:SF22				GO:0005634;GO:0003677	AT1G69170.1		Squamosa promoter-binding protein-like (SBP domain) transcription factor family protein	0.939854996	0.813039227	0.770040941	0.191553032	0.323997839	0.310896833	0	0.003544867	0.006656785	0.902386646	0.76295395	0.98138511	0.061457326	0.193452528	0.043211847	0.013685843	0	0
gma-miR156v	458.9132	240.8888	126.6151	266.9986	6.761	118.5579	191.7112	146.5687	158.7777	11.9996	23.1371	96.7362	38.5147	100.2281	109.9217	Glyma.19G146000	Chr19	1	40694415	40700432	5698	30514960	PF03110	PTHR31251;PTHR31251:SF23				GO:0005634;GO:0003677	AT2G42200.1	SPL9	squamosa promoter binding protein-like 9	0.8738376	0.7426113	0.4463075	0.06661326	0.1158906	0.1081155	0	0.00246548	0.009259684	1.010204	0.8126118	0.8972731	0.03520095	0.01855829	0.007513538	0	0	0.002148601
gma-miR156v	458.9132	240.8888	126.6151	266.9986	6.761	118.5579	191.7112	146.5687	158.7777	11.9996	23.1371	96.7362	38.5147	100.2281	109.9217	Glyma.U015800	scaffold_21	1	2398389	2405971	954	30535303	PF03110	PTHR31251;PTHR31251:SF15				GO:0005634;GO:0003677	AT2G42200.1	SPL9	squamosa promoter binding protein-like 9	0	0	0	0	0	0	0	0	0	0	0	0	0	0	0	0	0	0
gma-miR156w	458.3444	240.5176	126.2301	266.1276	6.761	118.4937	191.3526	146.1419	158.4199	11.8746	23.2047	96.9285	38.5147	100.2281	109.9217	Glyma.01G063700	Chr01	1	9099138	9105464	3451	30544120	PF03110	PTHR31251;PTHR31251:SF16				GO:0005634;GO:0003677	AT5G50670.1		Squamosa promoter-binding protein-like (SBP domain) transcription factor family protein	0.59586051	0.299972369	0.464250342	0.481189571	0.095674388	0.255015968	0.21538349	0.097699037	0.447197666	0.748809553	0.674523929	0.612005722	0.182665498	0.252795573	0.405253499	0.121801427	0.043917209	0.134808396
gma-miR156w	458.3444	240.5176	126.2301	266.1276	6.761	118.4937	191.3526	146.1419	158.4199	11.8746	23.2047	96.9285	38.5147	100.2281	109.9217	Glyma.01G075800	Chr01	1	17042790	17049781	1757	30542709	PF03110	PTHR31251;PTHR31251:SF15				GO:0005634;GO:0003677	AT1G27370.2	SPL10	squamosa promoter binding protein-like 10	0.051525085	0.044189157	0.057895508	0.162021485	0	0.100177588	0.071702384	0.007995622	0.165161776	0.062734238	0.014400671	0.036648385	0	0.045138797	0.048733224	0.27782184	0.007841791	0.048775821
gma-miR156w	458.3444	240.5176	126.2301	266.1276	6.761	118.4937	191.3526	146.1419	158.4199	11.8746	23.2047	96.9285	38.5147	100.2281	109.9217	Glyma.02G121300	Chr02	1	12006465	12013355	6085	30507921	PF03110	PTHR31251;PTHR31251:SF16				GO:0005634;GO:0003677	AT1G69170.1		Squamosa promoter-binding protein-like (SBP domain) transcription factor family protein	0.731122752	0.325362183	0.622704965	0.350869043	0.135650087	0.245867244	0.018633193	0.025395461	0.030347721	0.748714489	0.773404785	0.696292807	0.327267611	0.258497809	0.429176728	0.013369843	0.027171128	0.01609562
gma-miR156w	458.3444	240.5176	126.2301	266.1276	6.761	118.4937	191.3526	146.1419	158.4199	11.8746	23.2047	96.9285	38.5147	100.2281	109.9217	Glyma.02G177500	Chr02	1	29534530	29540593	5910	30508478	PF03110	PTHR31251;PTHR31251:SF23				GO:0005634;GO:0003677	AT2G42200.1	SPL9	squamosa promoter binding protein-like 9	0.748395322	0.486073247	0.507751446	0.561957769	0.139666799	0.390889641	0	0	0	0.878642601	0.807008979	0.814968298	0.412107244	0.131957785	0.386347547	0	0	0
gma-miR156w	458.3444	240.5176	126.2301	266.1276	6.761	118.4937	191.3526	146.1419	158.4199	11.8746	23.2047	96.9285	38.5147	100.2281	109.9217	Glyma.03G117600	Chr03	1	32734230	32738463	3359	30515539	PF03110	PTHR31251;PTHR31251:SF15				GO:0005634;GO:0003677	AT2G42200.1	SPL9	squamosa promoter binding protein-like 9	0.01540077	0.061637669	0.037854424	0	0	0	0.277540952	0.184020697	0.518349344	0.142196361	0.011298889	0.046007415	0	0	0	0.803301755	0.131258363	0.495686635
gma-miR156w	458.3444	240.5176	126.2301	266.1276	6.761	118.4937	191.3526	146.1419	158.4199	11.8746	23.2047	96.9285	38.5147	100.2281	109.9217	Glyma.04G159600	Chr04	1	39578811	39584313	4484	30487785	PF03110	PTHR31251;PTHR31251:SF22				GO:0005634;GO:0003677	AT1G69170.1		Squamosa promoter-binding protein-like (SBP domain) transcription factor family protein	2.292946722	1.330367253	1.281738642	0.354464155	0.077724179	0.1570134	0	0	0.002941664	1.971993478	1.907241067	2.349331454	0.377020714	0.23582773	0.295980433	0	0	0
gma-miR156w	458.3444	240.5176	126.2301	266.1276	6.761	118.4937	191.3526	146.1419	158.4199	11.8746	23.2047	96.9285	38.5147	100.2281	109.9217	Glyma.04G197100	Chr04	1	46876933	46882545	2512	30489741	PF03110	PTHR31251;PTHR31251:SF20				GO:0005634;GO:0003677	AT5G50670.1		Squamosa promoter-binding protein-like (SBP domain) transcription factor family protein	2.229259881	1.426909268	1.255332268	0.132212198	0.37240773	0.245239679	0.030091024	0.072702227	0.005250963	1.170106757	1.682098134	1.194518498	0.085550082	0.168384003	0.085215242	0	0	0.004873699
gma-miR156w	458.3444	240.5176	126.2301	266.1276	6.761	118.4937	191.3526	146.1419	158.4199	11.8746	23.2047	96.9285	38.5147	100.2281	109.9217	Glyma.05G019000	Chr05	1	1691183	1697498	4283	30526130	PF03110	PTHR31251;PTHR31251:SF22				GO:0005634;GO:0003677	AT1G69170.1		Squamosa promoter-binding protein-like (SBP domain) transcription factor family protein	2.358280166	1.537821515	1.980178798	0.409870603	0.625277682	0.554789234	0	0.013120063	0	2.459145681	2.28917042	2.107786105	0.264257806	0.191343671	0.256559622	0.012663319	0	0
gma-miR156w	458.3444	240.5176	126.2301	266.1276	6.761	118.4937	191.3526	146.1419	158.4199	11.8746	23.2047	96.9285	38.5147	100.2281	109.9217	Glyma.05G204100	Chr05	1	38766950	38775115	6412	30523856	PF03110	PTHR31251;PTHR31251:SF20				GO:0005634;GO:0003677	AT5G50670.1		Squamosa promoter-binding protein-like (SBP domain) transcription factor family protein	0.322714819	0.131176509	0.079321903	0.140589604	0.760950259	0.298523196	0.094308987	0.0328641	0.053485796	0.175722832	0.171652541	0.28319279	0.04245305	0.076274382	0.131311921	0.095160046	0.012892726	0.099286028
gma-miR156w	458.3444	240.5176	126.2301	266.1276	6.761	118.4937	191.3526	146.1419	158.4199	11.8746	23.2047	96.9285	38.5147	100.2281	109.9217	Glyma.07G001100	Chr07	1	117084	123592	1926	30494786	PF08263;PF00069	PTHR27001;PTHR27001:SF159	KOG1187	2.7.11.1		GO:0006468;GO:0005524;GO:0004672	AT1G78980.1	SRF5	STRUBBELIG-receptor family 5	0.261879054	0.268744716	0.125436511	0.06158527	0.009523835	0	0.143903632	0.255291151	0.184912431	0.171688561	0.282446807	0.073551748	0.007438623	0.006863003	0.007409508	0.295684563	0.321916502	0.069922139
gma-miR156w	458.3444	240.5176	126.2301	266.1276	6.761	118.4937	191.3526	146.1419	158.4199	11.8746	23.2047	96.9285	38.5147	100.2281	109.9217	Glyma.07G109500	Chr07	1	10917821	10921254	1431	30492697	PF03110	PTHR31251;PTHR31251:SF15				GO:0005634;GO:0003677	AT2G42200.1	SPL9	squamosa promoter binding protein-like 9	0.036150374	0.009042668	0.044428026	0	0	0	0	0	0	0.008558433	0	0.008999471	0	0	0	0	0	0
gma-miR156w	458.3444	240.5176	126.2301	266.1276	6.761	118.4937	191.3526	146.1419	158.4199	11.8746	23.2047	96.9285	38.5147	100.2281	109.9217	Glyma.08G011500	Chr08	1	919303	923309	2610	30536220	PF03110	PTHR31251;PTHR31251:SF20				GO:0005634;GO:0003677	AT5G50570.1		Squamosa promoter-binding protein-like (SBP domain) transcription factor family protein	0.574790949	0.560240061	0.23871638	0	0	0	0	0	0	0.220541961	0.441088142	0.641445021	0	0	0.032806236	0	0	0
gma-miR156w	458.3444	240.5176	126.2301	266.1276	6.761	118.4937	191.3526	146.1419	158.4199	11.8746	23.2047	96.9285	38.5147	100.2281	109.9217	Glyma.09G113800	Chr09	1	23421978	23427424	3291	30483766	PF03110	PTHR31251;PTHR31251:SF23				GO:0005634;GO:0003677	AT2G42200.1	SPL9	squamosa promoter binding protein-like 9	0.597321497	0.235917193	0.324547337	0.22345853	0.089178517	0.361009159	0.015312196	0	0.076152531	0.383303887	0.403632301	0.481319905	0.121893054	0.245003585	0.377256757	0.0288407	0.004186577	0.029760513
gma-miR156w	458.3444	240.5176	126.2301	266.1276	6.761	118.4937	191.3526	146.1419	158.4199	11.8746	23.2047	96.9285	38.5147	100.2281	109.9217	Glyma.11G251500	Chr11	1	34282689	34289440	5255	30529389	PF03110	PTHR31251;PTHR31251:SF1	KOG0004			GO:0005634;GO:0003677	AT5G43270.3	SPL2	squamosa promoter binding protein-like 2	1.506160108	1.19427748	1.589715087	0.790002478	0.729527575	0.967145026	0.009589426	0.005346644	0.007530211	1.619742452	1.757416247	1.455694758	0.692484098	0.379817275	0.779390007	0	0.002621889	0
gma-miR156w	458.3444	240.5176	126.2301	266.1276	6.761	118.4937	191.3526	146.1419	158.4199	11.8746	23.2047	96.9285	38.5147	100.2281	109.9217	Glyma.14G014900	Chr14	1	1077498	1083360	3031	30532585	PF01535;PF12854;PF13041	PTHR24015;PTHR24015:SF555					AT3G06920.1		Tetratricopeptide repeat (TPR)-like superfamily protein	0.947238796	1.03315541	0.847407064	0.860934029	0.472037838	0.725882635	0.714904232	0.750849814	0.866015701	0.852570692	0.772165315	0.97723383	0.222157372	0.335795813	0.546157259	0.451825857	0.513664458	0.391799704
gma-miR156w	458.3444	240.5176	126.2301	266.1276	6.761	118.4937	191.3526	146.1419	158.4199	11.8746	23.2047	96.9285	38.5147	100.2281	109.9217	Glyma.17G080700	Chr17	1	6261587	6267598	3963	30479829	PF03110	PTHR31251;PTHR31251:SF22				GO:0005634;GO:0003677	AT1G69170.1		Squamosa promoter-binding protein-like (SBP domain) transcription factor family protein	0.939854996	0.813039227	0.770040941	0.191553032	0.323997839	0.310896833	0	0.003544867	0.006656785	0.902386646	0.76295395	0.98138511	0.061457326	0.193452528	0.043211847	0.013685843	0	0
gma-miR156w	458.3444	240.5176	126.2301	266.1276	6.761	118.4937	191.3526	146.1419	158.4199	11.8746	23.2047	96.9285	38.5147	100.2281	109.9217	Glyma.19G146000	Chr19	1	40694415	40700432	5698	30514960	PF03110	PTHR31251;PTHR31251:SF23				GO:0005634;GO:0003677	AT2G42200.1	SPL9	squamosa promoter binding protein-like 9	0.8738376	0.7426113	0.4463075	0.06661326	0.1158906	0.1081155	0	0.00246548	0.009259684	1.010204	0.8126118	0.8972731	0.03520095	0.01855829	0.007513538	0	0	0.002148601
gma-miR156w	458.3444	240.5176	126.2301	266.1276	6.761	118.4937	191.3526	146.1419	158.4199	11.8746	23.2047	96.9285	38.5147	100.2281	109.9217	Glyma.U015800	scaffold_21	1	2398389	2405971	954	30535303	PF03110	PTHR31251;PTHR31251:SF15				GO:0005634;GO:0003677	AT2G42200.1	SPL9	squamosa promoter binding protein-like 9	0	0	0	0	0	0	0	0	0	0	0	0	0	0	0	0	0	0
gma-miR156x	458.9132	240.8888	126.6151	267.1293	6.761	118.6221	191.7112	146.5687	158.8373	11.9371	23.1371	96.7362	38.5147	100.2281	109.9217	Glyma.01G063700	Chr01	1	9099138	9105464	3451	30544120	PF03110	PTHR31251;PTHR31251:SF16				GO:0005634;GO:0003677	AT5G50670.1		Squamosa promoter-binding protein-like (SBP domain) transcription factor family protein	0.59586051	0.299972369	0.464250342	0.481189571	0.095674388	0.255015968	0.21538349	0.097699037	0.447197666	0.748809553	0.674523929	0.612005722	0.182665498	0.252795573	0.405253499	0.121801427	0.043917209	0.134808396
gma-miR156x	458.9132	240.8888	126.6151	267.1293	6.761	118.6221	191.7112	146.5687	158.8373	11.9371	23.1371	96.7362	38.5147	100.2281	109.9217	Glyma.01G075800	Chr01	1	17042790	17049781	1757	30542709	PF03110	PTHR31251;PTHR31251:SF15				GO:0005634;GO:0003677	AT1G27370.2	SPL10	squamosa promoter binding protein-like 10	0.051525085	0.044189157	0.057895508	0.162021485	0	0.100177588	0.071702384	0.007995622	0.165161776	0.062734238	0.014400671	0.036648385	0	0.045138797	0.048733224	0.27782184	0.007841791	0.048775821
gma-miR156x	458.9132	240.8888	126.6151	267.1293	6.761	118.6221	191.7112	146.5687	158.8373	11.9371	23.1371	96.7362	38.5147	100.2281	109.9217	Glyma.02G121300	Chr02	1	12006465	12013355	6085	30507921	PF03110	PTHR31251;PTHR31251:SF16				GO:0005634;GO:0003677	AT1G69170.1		Squamosa promoter-binding protein-like (SBP domain) transcription factor family protein	0.731122752	0.325362183	0.622704965	0.350869043	0.135650087	0.245867244	0.018633193	0.025395461	0.030347721	0.748714489	0.773404785	0.696292807	0.327267611	0.258497809	0.429176728	0.013369843	0.027171128	0.01609562
gma-miR156x	458.9132	240.8888	126.6151	267.1293	6.761	118.6221	191.7112	146.5687	158.8373	11.9371	23.1371	96.7362	38.5147	100.2281	109.9217	Glyma.02G177500	Chr02	1	29534530	29540593	5910	30508478	PF03110	PTHR31251;PTHR31251:SF23				GO:0005634;GO:0003677	AT2G42200.1	SPL9	squamosa promoter binding protein-like 9	0.748395322	0.486073247	0.507751446	0.561957769	0.139666799	0.390889641	0	0	0	0.878642601	0.807008979	0.814968298	0.412107244	0.131957785	0.386347547	0	0	0
gma-miR156x	458.9132	240.8888	126.6151	267.1293	6.761	118.6221	191.7112	146.5687	158.8373	11.9371	23.1371	96.7362	38.5147	100.2281	109.9217	Glyma.03G117600	Chr03	1	32734230	32738463	3359	30515539	PF03110	PTHR31251;PTHR31251:SF15				GO:0005634;GO:0003677	AT2G42200.1	SPL9	squamosa promoter binding protein-like 9	0.01540077	0.061637669	0.037854424	0	0	0	0.277540952	0.184020697	0.518349344	0.142196361	0.011298889	0.046007415	0	0	0	0.803301755	0.131258363	0.495686635
gma-miR156x	458.9132	240.8888	126.6151	267.1293	6.761	118.6221	191.7112	146.5687	158.8373	11.9371	23.1371	96.7362	38.5147	100.2281	109.9217	Glyma.04G159600	Chr04	1	39578811	39584313	4484	30487785	PF03110	PTHR31251;PTHR31251:SF22				GO:0005634;GO:0003677	AT1G69170.1		Squamosa promoter-binding protein-like (SBP domain) transcription factor family protein	2.292946722	1.330367253	1.281738642	0.354464155	0.077724179	0.1570134	0	0	0.002941664	1.971993478	1.907241067	2.349331454	0.377020714	0.23582773	0.295980433	0	0	0
gma-miR156x	458.9132	240.8888	126.6151	267.1293	6.761	118.6221	191.7112	146.5687	158.8373	11.9371	23.1371	96.7362	38.5147	100.2281	109.9217	Glyma.04G197100	Chr04	1	46876933	46882545	2512	30489741	PF03110	PTHR31251;PTHR31251:SF20				GO:0005634;GO:0003677	AT5G50670.1		Squamosa promoter-binding protein-like (SBP domain) transcription factor family protein	2.229259881	1.426909268	1.255332268	0.132212198	0.37240773	0.245239679	0.030091024	0.072702227	0.005250963	1.170106757	1.682098134	1.194518498	0.085550082	0.168384003	0.085215242	0	0	0.004873699
gma-miR156x	458.9132	240.8888	126.6151	267.1293	6.761	118.6221	191.7112	146.5687	158.8373	11.9371	23.1371	96.7362	38.5147	100.2281	109.9217	Glyma.05G019000	Chr05	1	1691183	1697498	4283	30526130	PF03110	PTHR31251;PTHR31251:SF22				GO:0005634;GO:0003677	AT1G69170.1		Squamosa promoter-binding protein-like (SBP domain) transcription factor family protein	2.358280166	1.537821515	1.980178798	0.409870603	0.625277682	0.554789234	0	0.013120063	0	2.459145681	2.28917042	2.107786105	0.264257806	0.191343671	0.256559622	0.012663319	0	0
gma-miR156x	458.9132	240.8888	126.6151	267.1293	6.761	118.6221	191.7112	146.5687	158.8373	11.9371	23.1371	96.7362	38.5147	100.2281	109.9217	Glyma.05G204100	Chr05	1	38766950	38775115	6412	30523856	PF03110	PTHR31251;PTHR31251:SF20				GO:0005634;GO:0003677	AT5G50670.1		Squamosa promoter-binding protein-like (SBP domain) transcription factor family protein	0.322714819	0.131176509	0.079321903	0.140589604	0.760950259	0.298523196	0.094308987	0.0328641	0.053485796	0.175722832	0.171652541	0.28319279	0.04245305	0.076274382	0.131311921	0.095160046	0.012892726	0.099286028
gma-miR156x	458.9132	240.8888	126.6151	267.1293	6.761	118.6221	191.7112	146.5687	158.8373	11.9371	23.1371	96.7362	38.5147	100.2281	109.9217	Glyma.07G001100	Chr07	1	117084	123592	1926	30494786	PF08263;PF00069	PTHR27001;PTHR27001:SF159	KOG1187	2.7.11.1		GO:0006468;GO:0005524;GO:0004672	AT1G78980.1	SRF5	STRUBBELIG-receptor family 5	0.261879054	0.268744716	0.125436511	0.06158527	0.009523835	0	0.143903632	0.255291151	0.184912431	0.171688561	0.282446807	0.073551748	0.007438623	0.006863003	0.007409508	0.295684563	0.321916502	0.069922139
gma-miR156x	458.9132	240.8888	126.6151	267.1293	6.761	118.6221	191.7112	146.5687	158.8373	11.9371	23.1371	96.7362	38.5147	100.2281	109.9217	Glyma.07G109500	Chr07	1	10917821	10921254	1431	30492697	PF03110	PTHR31251;PTHR31251:SF15				GO:0005634;GO:0003677	AT2G42200.1	SPL9	squamosa promoter binding protein-like 9	0.036150374	0.009042668	0.044428026	0	0	0	0	0	0	0.008558433	0	0.008999471	0	0	0	0	0	0
gma-miR156x	458.9132	240.8888	126.6151	267.1293	6.761	118.6221	191.7112	146.5687	158.8373	11.9371	23.1371	96.7362	38.5147	100.2281	109.9217	Glyma.08G011500	Chr08	1	919303	923309	2610	30536220	PF03110	PTHR31251;PTHR31251:SF20				GO:0005634;GO:0003677	AT5G50570.1		Squamosa promoter-binding protein-like (SBP domain) transcription factor family protein	0.574790949	0.560240061	0.23871638	0	0	0	0	0	0	0.220541961	0.441088142	0.641445021	0	0	0.032806236	0	0	0
gma-miR156x	458.9132	240.8888	126.6151	267.1293	6.761	118.6221	191.7112	146.5687	158.8373	11.9371	23.1371	96.7362	38.5147	100.2281	109.9217	Glyma.09G113800	Chr09	1	23421978	23427424	3291	30483766	PF03110	PTHR31251;PTHR31251:SF23				GO:0005634;GO:0003677	AT2G42200.1	SPL9	squamosa promoter binding protein-like 9	0.597321497	0.235917193	0.324547337	0.22345853	0.089178517	0.361009159	0.015312196	0	0.076152531	0.383303887	0.403632301	0.481319905	0.121893054	0.245003585	0.377256757	0.0288407	0.004186577	0.029760513
gma-miR156x	458.9132	240.8888	126.6151	267.1293	6.761	118.6221	191.7112	146.5687	158.8373	11.9371	23.1371	96.7362	38.5147	100.2281	109.9217	Glyma.11G251500	Chr11	1	34282689	34289440	5255	30529389	PF03110	PTHR31251;PTHR31251:SF1	KOG0004			GO:0005634;GO:0003677	AT5G43270.3	SPL2	squamosa promoter binding protein-like 2	1.506160108	1.19427748	1.589715087	0.790002478	0.729527575	0.967145026	0.009589426	0.005346644	0.007530211	1.619742452	1.757416247	1.455694758	0.692484098	0.379817275	0.779390007	0	0.002621889	0
gma-miR156x	458.9132	240.8888	126.6151	267.1293	6.761	118.6221	191.7112	146.5687	158.8373	11.9371	23.1371	96.7362	38.5147	100.2281	109.9217	Glyma.14G014900	Chr14	1	1077498	1083360	3031	30532585	PF01535;PF12854;PF13041	PTHR24015;PTHR24015:SF555					AT3G06920.1		Tetratricopeptide repeat (TPR)-like superfamily protein	0.947238796	1.03315541	0.847407064	0.860934029	0.472037838	0.725882635	0.714904232	0.750849814	0.866015701	0.852570692	0.772165315	0.97723383	0.222157372	0.335795813	0.546157259	0.451825857	0.513664458	0.391799704
gma-miR156x	458.9132	240.8888	126.6151	267.1293	6.761	118.6221	191.7112	146.5687	158.8373	11.9371	23.1371	96.7362	38.5147	100.2281	109.9217	Glyma.17G080700	Chr17	1	6261587	6267598	3963	30479829	PF03110	PTHR31251;PTHR31251:SF22				GO:0005634;GO:0003677	AT1G69170.1		Squamosa promoter-binding protein-like (SBP domain) transcription factor family protein	0.939854996	0.813039227	0.770040941	0.191553032	0.323997839	0.310896833	0	0.003544867	0.006656785	0.902386646	0.76295395	0.98138511	0.061457326	0.193452528	0.043211847	0.013685843	0	0
gma-miR156x	458.9132	240.8888	126.6151	267.1293	6.761	118.6221	191.7112	146.5687	158.8373	11.9371	23.1371	96.7362	38.5147	100.2281	109.9217	Glyma.19G146000	Chr19	1	40694415	40700432	5698	30514960	PF03110	PTHR31251;PTHR31251:SF23				GO:0005634;GO:0003677	AT2G42200.1	SPL9	squamosa promoter binding protein-like 9	0.8738376	0.7426113	0.4463075	0.06661326	0.1158906	0.1081155	0	0.00246548	0.009259684	1.010204	0.8126118	0.8972731	0.03520095	0.01855829	0.007513538	0	0	0.002148601
gma-miR156x	458.9132	240.8888	126.6151	267.1293	6.761	118.6221	191.7112	146.5687	158.8373	11.9371	23.1371	96.7362	38.5147	100.2281	109.9217	Glyma.U015800	scaffold_21	1	2398389	2405971	954	30535303	PF03110	PTHR31251;PTHR31251:SF15				GO:0005634;GO:0003677	AT2G42200.1	SPL9	squamosa promoter binding protein-like 9	0	0	0	0	0	0	0	0	0	0	0	0	0	0	0	0	0	0
gma-miR156y	458.9764	240.8888	126.6151	266.9986	6.761	118.5579	191.7112	146.5687	158.7777	11.9996	23.1371	96.7362	38.5147	100.2281	109.9217	Glyma.01G063700	Chr01	1	9099138	9105464	3451	30544120	PF03110	PTHR31251;PTHR31251:SF16				GO:0005634;GO:0003677	AT5G50670.1		Squamosa promoter-binding protein-like (SBP domain) transcription factor family protein	0.59586051	0.299972369	0.464250342	0.481189571	0.095674388	0.255015968	0.21538349	0.097699037	0.447197666	0.748809553	0.674523929	0.612005722	0.182665498	0.252795573	0.405253499	0.121801427	0.043917209	0.134808396
gma-miR156y	458.9764	240.8888	126.6151	266.9986	6.761	118.5579	191.7112	146.5687	158.7777	11.9996	23.1371	96.7362	38.5147	100.2281	109.9217	Glyma.01G075800	Chr01	1	17042790	17049781	1757	30542709	PF03110	PTHR31251;PTHR31251:SF15				GO:0005634;GO:0003677	AT1G27370.2	SPL10	squamosa promoter binding protein-like 10	0.051525085	0.044189157	0.057895508	0.162021485	0	0.100177588	0.071702384	0.007995622	0.165161776	0.062734238	0.014400671	0.036648385	0	0.045138797	0.048733224	0.27782184	0.007841791	0.048775821
gma-miR156y	458.9764	240.8888	126.6151	266.9986	6.761	118.5579	191.7112	146.5687	158.7777	11.9996	23.1371	96.7362	38.5147	100.2281	109.9217	Glyma.02G121300	Chr02	1	12006465	12013355	6085	30507921	PF03110	PTHR31251;PTHR31251:SF16				GO:0005634;GO:0003677	AT1G69170.1		Squamosa promoter-binding protein-like (SBP domain) transcription factor family protein	0.731122752	0.325362183	0.622704965	0.350869043	0.135650087	0.245867244	0.018633193	0.025395461	0.030347721	0.748714489	0.773404785	0.696292807	0.327267611	0.258497809	0.429176728	0.013369843	0.027171128	0.01609562
gma-miR156y	458.9764	240.8888	126.6151	266.9986	6.761	118.5579	191.7112	146.5687	158.7777	11.9996	23.1371	96.7362	38.5147	100.2281	109.9217	Glyma.02G177500	Chr02	1	29534530	29540593	5910	30508478	PF03110	PTHR31251;PTHR31251:SF23				GO:0005634;GO:0003677	AT2G42200.1	SPL9	squamosa promoter binding protein-like 9	0.748395322	0.486073247	0.507751446	0.561957769	0.139666799	0.390889641	0	0	0	0.878642601	0.807008979	0.814968298	0.412107244	0.131957785	0.386347547	0	0	0
gma-miR156y	458.9764	240.8888	126.6151	266.9986	6.761	118.5579	191.7112	146.5687	158.7777	11.9996	23.1371	96.7362	38.5147	100.2281	109.9217	Glyma.03G117600	Chr03	1	32734230	32738463	3359	30515539	PF03110	PTHR31251;PTHR31251:SF15				GO:0005634;GO:0003677	AT2G42200.1	SPL9	squamosa promoter binding protein-like 9	0.01540077	0.061637669	0.037854424	0	0	0	0.277540952	0.184020697	0.518349344	0.142196361	0.011298889	0.046007415	0	0	0	0.803301755	0.131258363	0.495686635
gma-miR156y	458.9764	240.8888	126.6151	266.9986	6.761	118.5579	191.7112	146.5687	158.7777	11.9996	23.1371	96.7362	38.5147	100.2281	109.9217	Glyma.04G159600	Chr04	1	39578811	39584313	4484	30487785	PF03110	PTHR31251;PTHR31251:SF22				GO:0005634;GO:0003677	AT1G69170.1		Squamosa promoter-binding protein-like (SBP domain) transcription factor family protein	2.292946722	1.330367253	1.281738642	0.354464155	0.077724179	0.1570134	0	0	0.002941664	1.971993478	1.907241067	2.349331454	0.377020714	0.23582773	0.295980433	0	0	0
gma-miR156y	458.9764	240.8888	126.6151	266.9986	6.761	118.5579	191.7112	146.5687	158.7777	11.9996	23.1371	96.7362	38.5147	100.2281	109.9217	Glyma.04G197100	Chr04	1	46876933	46882545	2512	30489741	PF03110	PTHR31251;PTHR31251:SF20				GO:0005634;GO:0003677	AT5G50670.1		Squamosa promoter-binding protein-like (SBP domain) transcription factor family protein	2.229259881	1.426909268	1.255332268	0.132212198	0.37240773	0.245239679	0.030091024	0.072702227	0.005250963	1.170106757	1.682098134	1.194518498	0.085550082	0.168384003	0.085215242	0	0	0.004873699
gma-miR156y	458.9764	240.8888	126.6151	266.9986	6.761	118.5579	191.7112	146.5687	158.7777	11.9996	23.1371	96.7362	38.5147	100.2281	109.9217	Glyma.05G019000	Chr05	1	1691183	1697498	4283	30526130	PF03110	PTHR31251;PTHR31251:SF22				GO:0005634;GO:0003677	AT1G69170.1		Squamosa promoter-binding protein-like (SBP domain) transcription factor family protein	2.358280166	1.537821515	1.980178798	0.409870603	0.625277682	0.554789234	0	0.013120063	0	2.459145681	2.28917042	2.107786105	0.264257806	0.191343671	0.256559622	0.012663319	0	0
gma-miR156y	458.9764	240.8888	126.6151	266.9986	6.761	118.5579	191.7112	146.5687	158.7777	11.9996	23.1371	96.7362	38.5147	100.2281	109.9217	Glyma.05G204100	Chr05	1	38766950	38775115	6412	30523856	PF03110	PTHR31251;PTHR31251:SF20				GO:0005634;GO:0003677	AT5G50670.1		Squamosa promoter-binding protein-like (SBP domain) transcription factor family protein	0.322714819	0.131176509	0.079321903	0.140589604	0.760950259	0.298523196	0.094308987	0.0328641	0.053485796	0.175722832	0.171652541	0.28319279	0.04245305	0.076274382	0.131311921	0.095160046	0.012892726	0.099286028
gma-miR156y	458.9764	240.8888	126.6151	266.9986	6.761	118.5579	191.7112	146.5687	158.7777	11.9996	23.1371	96.7362	38.5147	100.2281	109.9217	Glyma.07G001100	Chr07	1	117084	123592	1926	30494786	PF08263;PF00069	PTHR27001;PTHR27001:SF159	KOG1187	2.7.11.1		GO:0006468;GO:0005524;GO:0004672	AT1G78980.1	SRF5	STRUBBELIG-receptor family 5	0.261879054	0.268744716	0.125436511	0.06158527	0.009523835	0	0.143903632	0.255291151	0.184912431	0.171688561	0.282446807	0.073551748	0.007438623	0.006863003	0.007409508	0.295684563	0.321916502	0.069922139
gma-miR156y	458.9764	240.8888	126.6151	266.9986	6.761	118.5579	191.7112	146.5687	158.7777	11.9996	23.1371	96.7362	38.5147	100.2281	109.9217	Glyma.07G109500	Chr07	1	10917821	10921254	1431	30492697	PF03110	PTHR31251;PTHR31251:SF15				GO:0005634;GO:0003677	AT2G42200.1	SPL9	squamosa promoter binding protein-like 9	0.036150374	0.009042668	0.044428026	0	0	0	0	0	0	0.008558433	0	0.008999471	0	0	0	0	0	0
gma-miR156y	458.9764	240.8888	126.6151	266.9986	6.761	118.5579	191.7112	146.5687	158.7777	11.9996	23.1371	96.7362	38.5147	100.2281	109.9217	Glyma.08G011500	Chr08	1	919303	923309	2610	30536220	PF03110	PTHR31251;PTHR31251:SF20				GO:0005634;GO:0003677	AT5G50570.1		Squamosa promoter-binding protein-like (SBP domain) transcription factor family protein	0.574790949	0.560240061	0.23871638	0	0	0	0	0	0	0.220541961	0.441088142	0.641445021	0	0	0.032806236	0	0	0
gma-miR156y	458.9764	240.8888	126.6151	266.9986	6.761	118.5579	191.7112	146.5687	158.7777	11.9996	23.1371	96.7362	38.5147	100.2281	109.9217	Glyma.09G113800	Chr09	1	23421978	23427424	3291	30483766	PF03110	PTHR31251;PTHR31251:SF23				GO:0005634;GO:0003677	AT2G42200.1	SPL9	squamosa promoter binding protein-like 9	0.597321497	0.235917193	0.324547337	0.22345853	0.089178517	0.361009159	0.015312196	0	0.076152531	0.383303887	0.403632301	0.481319905	0.121893054	0.245003585	0.377256757	0.0288407	0.004186577	0.029760513
gma-miR156y	458.9764	240.8888	126.6151	266.9986	6.761	118.5579	191.7112	146.5687	158.7777	11.9996	23.1371	96.7362	38.5147	100.2281	109.9217	Glyma.11G251500	Chr11	1	34282689	34289440	5255	30529389	PF03110	PTHR31251;PTHR31251:SF1	KOG0004			GO:0005634;GO:0003677	AT5G43270.3	SPL2	squamosa promoter binding protein-like 2	1.506160108	1.19427748	1.589715087	0.790002478	0.729527575	0.967145026	0.009589426	0.005346644	0.007530211	1.619742452	1.757416247	1.455694758	0.692484098	0.379817275	0.779390007	0	0.002621889	0
gma-miR156y	458.9764	240.8888	126.6151	266.9986	6.761	118.5579	191.7112	146.5687	158.7777	11.9996	23.1371	96.7362	38.5147	100.2281	109.9217	Glyma.14G014900	Chr14	1	1077498	1083360	3031	30532585	PF01535;PF12854;PF13041	PTHR24015;PTHR24015:SF555					AT3G06920.1		Tetratricopeptide repeat (TPR)-like superfamily protein	0.947238796	1.03315541	0.847407064	0.860934029	0.472037838	0.725882635	0.714904232	0.750849814	0.866015701	0.852570692	0.772165315	0.97723383	0.222157372	0.335795813	0.546157259	0.451825857	0.513664458	0.391799704
gma-miR156y	458.9764	240.8888	126.6151	266.9986	6.761	118.5579	191.7112	146.5687	158.7777	11.9996	23.1371	96.7362	38.5147	100.2281	109.9217	Glyma.17G080700	Chr17	1	6261587	6267598	3963	30479829	PF03110	PTHR31251;PTHR31251:SF22				GO:0005634;GO:0003677	AT1G69170.1		Squamosa promoter-binding protein-like (SBP domain) transcription factor family protein	0.939854996	0.813039227	0.770040941	0.191553032	0.323997839	0.310896833	0	0.003544867	0.006656785	0.902386646	0.76295395	0.98138511	0.061457326	0.193452528	0.043211847	0.013685843	0	0
gma-miR156y	458.9764	240.8888	126.6151	266.9986	6.761	118.5579	191.7112	146.5687	158.7777	11.9996	23.1371	96.7362	38.5147	100.2281	109.9217	Glyma.19G146000	Chr19	1	40694415	40700432	5698	30514960	PF03110	PTHR31251;PTHR31251:SF23				GO:0005634;GO:0003677	AT2G42200.1	SPL9	squamosa promoter binding protein-like 9	0.8738376	0.7426113	0.4463075	0.06661326	0.1158906	0.1081155	0	0.00246548	0.009259684	1.010204	0.8126118	0.8972731	0.03520095	0.01855829	0.007513538	0	0	0.002148601
gma-miR156y	458.9764	240.8888	126.6151	266.9986	6.761	118.5579	191.7112	146.5687	158.7777	11.9996	23.1371	96.7362	38.5147	100.2281	109.9217	Glyma.U015800	scaffold_21	1	2398389	2405971	954	30535303	PF03110	PTHR31251;PTHR31251:SF15				GO:0005634;GO:0003677	AT2G42200.1	SPL9	squamosa promoter binding protein-like 9	0	0	0	0	0	0	0	0	0	0	0	0	0	0	0	0	0	0
gma-miR159a-3p	7845.5069	5740.9259	2765.9518	5952.1401	835.3693	10384.0564	9832.6418	7856.4822	6568.7325	2189.1764	2805.4745	9045.6362	4319.3762	8854.7435	9298.428	Glyma.03G115400	Chr03	1	32327082	32329148	936	30518418	PF13921	PTHR10641;PTHR10641:SF488	KOG0048		K09422		AT3G60460.1	DUO1	myb-like HTH transcriptional regulator family protein	0.02763418	0	0.027169447	0	0	0	0	0	0	0	0.027032029	0	0	0	0	0	0	0
gma-miR159a-3p	7845.5069	5740.9259	2765.9518	5952.1401	835.3693	10384.0564	9832.6418	7856.4822	6568.7325	2189.1764	2805.4745	9045.6362	4319.3762	8854.7435	9298.428	Glyma.04G125700	Chr04	1	16709362	16715439	5301	30487145	PF00249	PTHR10641;PTHR10641:SF628	KOG0048		K09422		AT5G06100.3	ATMYB33;MYB33	myb domain protein 33	1.178370239	0.724994764	1.13216791	0.63546797	0.674753201	0.585212578	0	0	0.002488289	0.961101836	1.181331793	1.02277684	0.527018203	0.334131547	0.51957131	0.012789331	0.025991372	0
gma-miR159a-3p	7845.5069	5740.9259	2765.9518	5952.1401	835.3693	10384.0564	9832.6418	7856.4822	6568.7325	2189.1764	2805.4745	9045.6362	4319.3762	8854.7435	9298.428	Glyma.06G312900	Chr06	1	50143602	50150044	4828	30549827	PF00249	PTHR10641;PTHR10641:SF628	KOG0048		K09422		AT3G11440.1	ATMYB65;MYB65	myb domain protein 65	1.690263981	0.913951905	1.524888008	1.120290648	0.930822707	1.212178895	0	0.008729271	0.002732067	1.722409425	1.611507577	1.285690309	1.133561037	0.561250947	1.226666464	0.002808461	0	0
gma-miR159a-3p	7845.5069	5740.9259	2765.9518	5952.1401	835.3693	10384.0564	9832.6418	7856.4822	6568.7325	2189.1764	2805.4745	9045.6362	4319.3762	8854.7435	9298.428	Glyma.07G110700	Chr07	1	11350775	11352788	933	30495305	PF13921	PTHR10641;PTHR10641:SF488	KOG0048		K09422		AT3G60460.1	DUO1	myb-like HTH transcriptional regulator family protein	0.013861518	0	0	0	0	0.023581461	0	0	0	0	0.013559474	0.096621325	0	0	0.015295512	0	0	0
gma-miR159a-3p	7845.5069	5740.9259	2765.9518	5952.1401	835.3693	10384.0564	9832.6418	7856.4822	6568.7325	2189.1764	2805.4745	9045.6362	4319.3762	8854.7435	9298.428	Glyma.09G001500	Chr09	1	118035	120189	921	30483106	PF00249	PTHR10641;PTHR10641:SF488	KOG0048		K09422		AT3G60460.1	DUO1	myb-like HTH transcriptional regulator family protein	0	0	0	0	0	0	0	0	0	0	0	0	0	0	0	0	0	0
gma-miR159a-3p	7845.5069	5740.9259	2765.9518	5952.1401	835.3693	10384.0564	9832.6418	7856.4822	6568.7325	2189.1764	2805.4745	9045.6362	4319.3762	8854.7435	9298.428	Glyma.12G217800	Chr12	1	37757788	37759019	828	30548696		PTHR33388;PTHR33388:SF2								0	0	0	0	0	0	0	0	0	0.014791205	0.061115892	0.015553433	0	0	0	0	0	0.118287256
gma-miR159a-3p	7845.5069	5740.9259	2765.9518	5952.1401	835.3693	10384.0564	9832.6418	7856.4822	6568.7325	2189.1764	2805.4745	9045.6362	4319.3762	8854.7435	9298.428	Glyma.12G228100	Chr12	1	38798304	38803118	4462	30546248		PTHR33388;PTHR33388:SF1								1.727464506	0.768515326	1.174070827	0.739006672	0.764630337	0.759352624	0.259754822	0.264468358	0.3015291	1.709985238	1.910974219	1.760584454	1.476988365	0.690234785	1.240931522	0.130669591	0.185271532	0.068594414
gma-miR159a-3p	7845.5069	5740.9259	2765.9518	5952.1401	835.3693	10384.0564	9832.6418	7856.4822	6568.7325	2189.1764	2805.4745	9045.6362	4319.3762	8854.7435	9298.428	Glyma.12G241400	Chr12	1	39978825	39980985	1233	30546840	PF00249	PTHR10641;PTHR10641:SF488	KOG0048		K09422		AT3G60460.1	DUO1	myb-like HTH transcriptional regulator family protein	0	0.031484326	0.041249963	0	0	0	0	0	0.064186959	0	0.030780996	0.010444641	0	0	0	0	0.089395142	0.039716889
gma-miR159a-3p	7845.5069	5740.9259	2765.9518	5952.1401	835.3693	10384.0564	9832.6418	7856.4822	6568.7325	2189.1764	2805.4745	9045.6362	4319.3762	8854.7435	9298.428	Glyma.13G073400	Chr13	1	17552562	17565710	3609	30501939	PF00249	PTHR10641;PTHR10641:SF540	KOG0048		K09422		AT5G06100.2	ATMYB33;MYB33	myb domain protein 33	3.260971095	2.029391205	2.395789611	1.268625837	1.011426529	0.993694911	0.153592904	0.140132741	0.211982367	2.741942601	2.755244609	3.300740973	0.797917488	0.30765423	1.051817547	0.161553815	0.041994538	0.115337449
gma-miR159a-3p	7845.5069	5740.9259	2765.9518	5952.1401	835.3693	10384.0564	9832.6418	7856.4822	6568.7325	2189.1764	2805.4745	9045.6362	4319.3762	8854.7435	9298.428	Glyma.13G187500	Chr13	1	30128540	30134933	4682	30503443	PF00249	PTHR10641;PTHR10641:SF475			K09422		AT5G06100.2	ATMYB33;MYB33	myb domain protein 33	2.56888095	2.459771821	1.963511886	0.395208538	0.748290281	0.657883463	0.113011656	0.093015277	0.081700594	1.872903898	1.904943964	2.046435777	0.287637333	0.223031481	0.323087468	0.214306801	0.041198712	0.135972236
gma-miR159a-3p	7845.5069	5740.9259	2765.9518	5952.1401	835.3693	10384.0564	9832.6418	7856.4822	6568.7325	2189.1764	2805.4745	9045.6362	4319.3762	8854.7435	9298.428	Glyma.13G271900	Chr13	1	37390282	37400659	8610	30501521		PTHR33388;PTHR33388:SF1								12.35149645	33.88311368	20.22042995	1.226083321	3.470452298	2.13371135	4.1774217	4.110068078	7.86982437	7.742283384	9.268576324	8.735067981	0.374393392	0.548069396	0.653038412	7.33711291	6.256920188	3.904592239
gma-miR159a-3p	7845.5069	5740.9259	2765.9518	5952.1401	835.3693	10384.0564	9832.6418	7856.4822	6568.7325	2189.1764	2805.4745	9045.6362	4319.3762	8854.7435	9298.428	Glyma.13G282800	Chr13	1	38399580	38401261	1208	30501819		PTHR33388;PTHR33388:SF2								0.010705957	0.107119686	0.07368138	0	0	0	0	0.011629393	0.065515331	0.040553369	0	0.010660797	0	0	0	0.482655395	0.068433905	0.131751244
gma-miR159a-3p	7845.5069	5740.9259	2765.9518	5952.1401	835.3693	10384.0564	9832.6418	7856.4822	6568.7325	2189.1764	2805.4745	9045.6362	4319.3762	8854.7435	9298.428	Glyma.15G079800	Chr15	1	6127510	6131208	3444	30499569		PTHR33388;PTHR33388:SF6					AT2G34010.1			4.333463122	2.671423135	3.86923214	0.971223305	1.91737696	1.264894752	0	0	0	2.66705518	2.677866257	2.954068367	0.266235301	0.268661469	0.314917001	0	0.004000588	0
gma-miR159a-3p	7845.5069	5740.9259	2765.9518	5952.1401	835.3693	10384.0564	9832.6418	7856.4822	6568.7325	2189.1764	2805.4745	9045.6362	4319.3762	8854.7435	9298.428	Glyma.15G225300	Chr15	1	41404737	41410264	5077	30499878	PF00249	PTHR10641;PTHR10641:SF475	KOG0048		K09422		AT5G06100.2	ATMYB33;MYB33	myb domain protein 33	1.711806017	1.521610136	1.475145226	0.369133154	0.639490724	0.485359129	0.138958853	0.143886543	0.197453599	1.155479462	1.024139592	1.250536434	0.234217714	0.218696891	0.264220401	0.152231083	0.054276251	0.166387322
gma-miR159a-3p	7845.507	5740.926	2765.952	5952.14	835.3693	10384.06	9832.642	7856.482	6568.733	2189.176	2805.474	9045.636	4319.376	8854.744	9298.428	Glyma.18G095600	Chr18	1	9810093	9814709	2623	30557427	PF00249	PTHR10641;PTHR10641:SF475	KOG0048		K09422		AT2G32460.1	ATM1;ATMYB101;MYB101	myb domain protein 101	0.004930536	0.02959983	0.02423809	0.19897	0.09790343	0.1425946	0.1392852	0.08033725	0.1056038	0	0	0	0.3386431	0.07558985	0.2611491	0.02067747	0.005252774	0.04667454
gma-miR159a-3p	7845.507	5740.926	2765.952	5952.14	835.3693	10384.06	9832.642	7856.482	6568.733	2189.176	2805.474	9045.636	4319.376	8854.744	9298.428	Glyma.20G047600	Chr20	1	8976031	8982838	6421	30523334	PF00249	PTHR10641;PTHR10641:SF540	KOG0048		K09422		AT5G06100.3	ATMYB33;MYB33	myb domain protein 33	1.643539	1.03988	1.025779	0.68349	0.8084477	0.6955778	0.02158218	0.02406656	0.03081394	1.377109	1.442225	1.249516	0.8367147	0.4405362	0.8045473	0.04223407	0.002145776	0.003813341
gma-miR159e-3p	7845.5069	5740.9259	2765.9518	5952.1401	835.3693	10384.0564	9832.6418	7856.4822	6568.7325	2189.1764	2805.4745	9045.6362	4319.3762	8854.7435	9298.428	Glyma.03G115400	Chr03	1	32327082	32329148	936	30518418	PF13921	PTHR10641;PTHR10641:SF488	KOG0048		K09422		AT3G60460.1	DUO1	myb-like HTH transcriptional regulator family protein	0.02763418	0	0.027169447	0	0	0	0	0	0	0	0.027032029	0	0	0	0	0	0	0
gma-miR159e-3p	7845.5069	5740.9259	2765.9518	5952.1401	835.3693	10384.0564	9832.6418	7856.4822	6568.7325	2189.1764	2805.4745	9045.6362	4319.3762	8854.7435	9298.428	Glyma.04G125700	Chr04	1	16709362	16715439	5301	30487145	PF00249	PTHR10641;PTHR10641:SF628	KOG0048		K09422		AT5G06100.3	ATMYB33;MYB33	myb domain protein 33	1.178370239	0.724994764	1.13216791	0.63546797	0.674753201	0.585212578	0	0	0.002488289	0.961101836	1.181331793	1.02277684	0.527018203	0.334131547	0.51957131	0.012789331	0.025991372	0
gma-miR159e-3p	7845.5069	5740.9259	2765.9518	5952.1401	835.3693	10384.0564	9832.6418	7856.4822	6568.7325	2189.1764	2805.4745	9045.6362	4319.3762	8854.7435	9298.428	Glyma.06G312900	Chr06	1	50143602	50150044	4828	30549827	PF00249	PTHR10641;PTHR10641:SF628	KOG0048		K09422		AT3G11440.1	ATMYB65;MYB65	myb domain protein 65	1.690263981	0.913951905	1.524888008	1.120290648	0.930822707	1.212178895	0	0.008729271	0.002732067	1.722409425	1.611507577	1.285690309	1.133561037	0.561250947	1.226666464	0.002808461	0	0
gma-miR159e-3p	7845.5069	5740.9259	2765.9518	5952.1401	835.3693	10384.0564	9832.6418	7856.4822	6568.7325	2189.1764	2805.4745	9045.6362	4319.3762	8854.7435	9298.428	Glyma.07G110700	Chr07	1	11350775	11352788	933	30495305	PF13921	PTHR10641;PTHR10641:SF488	KOG0048		K09422		AT3G60460.1	DUO1	myb-like HTH transcriptional regulator family protein	0.013861518	0	0	0	0	0.023581461	0	0	0	0	0.013559474	0.096621325	0	0	0.015295512	0	0	0
gma-miR159e-3p	7845.5069	5740.9259	2765.9518	5952.1401	835.3693	10384.0564	9832.6418	7856.4822	6568.7325	2189.1764	2805.4745	9045.6362	4319.3762	8854.7435	9298.428	Glyma.09G001500	Chr09	1	118035	120189	921	30483106	PF00249	PTHR10641;PTHR10641:SF488	KOG0048		K09422		AT3G60460.1	DUO1	myb-like HTH transcriptional regulator family protein	0	0	0	0	0	0	0	0	0	0	0	0	0	0	0	0	0	0
gma-miR159e-3p	7845.5069	5740.9259	2765.9518	5952.1401	835.3693	10384.0564	9832.6418	7856.4822	6568.7325	2189.1764	2805.4745	9045.6362	4319.3762	8854.7435	9298.428	Glyma.12G217800	Chr12	1	37757788	37759019	828	30548696		PTHR33388;PTHR33388:SF2								0	0	0	0	0	0	0	0	0	0.014791205	0.061115892	0.015553433	0	0	0	0	0	0.118287256
gma-miR159e-3p	7845.5069	5740.9259	2765.9518	5952.1401	835.3693	10384.0564	9832.6418	7856.4822	6568.7325	2189.1764	2805.4745	9045.6362	4319.3762	8854.7435	9298.428	Glyma.12G228100	Chr12	1	38798304	38803118	4462	30546248		PTHR33388;PTHR33388:SF1								1.727464506	0.768515326	1.174070827	0.739006672	0.764630337	0.759352624	0.259754822	0.264468358	0.3015291	1.709985238	1.910974219	1.760584454	1.476988365	0.690234785	1.240931522	0.130669591	0.185271532	0.068594414
gma-miR159e-3p	7845.5069	5740.9259	2765.9518	5952.1401	835.3693	10384.0564	9832.6418	7856.4822	6568.7325	2189.1764	2805.4745	9045.6362	4319.3762	8854.7435	9298.428	Glyma.12G241400	Chr12	1	39978825	39980985	1233	30546840	PF00249	PTHR10641;PTHR10641:SF488	KOG0048		K09422		AT3G60460.1	DUO1	myb-like HTH transcriptional regulator family protein	0	0.031484326	0.041249963	0	0	0	0	0	0.064186959	0	0.030780996	0.010444641	0	0	0	0	0.089395142	0.039716889
gma-miR159e-3p	7845.5069	5740.9259	2765.9518	5952.1401	835.3693	10384.0564	9832.6418	7856.4822	6568.7325	2189.1764	2805.4745	9045.6362	4319.3762	8854.7435	9298.428	Glyma.13G073400	Chr13	1	17552562	17565710	3609	30501939	PF00249	PTHR10641;PTHR10641:SF540	KOG0048		K09422		AT5G06100.2	ATMYB33;MYB33	myb domain protein 33	3.260971095	2.029391205	2.395789611	1.268625837	1.011426529	0.993694911	0.153592904	0.140132741	0.211982367	2.741942601	2.755244609	3.300740973	0.797917488	0.30765423	1.051817547	0.161553815	0.041994538	0.115337449
gma-miR159e-3p	7845.5069	5740.9259	2765.9518	5952.1401	835.3693	10384.0564	9832.6418	7856.4822	6568.7325	2189.1764	2805.4745	9045.6362	4319.3762	8854.7435	9298.428	Glyma.13G187500	Chr13	1	30128540	30134933	4682	30503443	PF00249	PTHR10641;PTHR10641:SF475			K09422		AT5G06100.2	ATMYB33;MYB33	myb domain protein 33	2.56888095	2.459771821	1.963511886	0.395208538	0.748290281	0.657883463	0.113011656	0.093015277	0.081700594	1.872903898	1.904943964	2.046435777	0.287637333	0.223031481	0.323087468	0.214306801	0.041198712	0.135972236
gma-miR159e-3p	7845.5069	5740.9259	2765.9518	5952.1401	835.3693	10384.0564	9832.6418	7856.4822	6568.7325	2189.1764	2805.4745	9045.6362	4319.3762	8854.7435	9298.428	Glyma.13G271900	Chr13	1	37390282	37400659	8610	30501521		PTHR33388;PTHR33388:SF1								12.35149645	33.88311368	20.22042995	1.226083321	3.470452298	2.13371135	4.1774217	4.110068078	7.86982437	7.742283384	9.268576324	8.735067981	0.374393392	0.548069396	0.653038412	7.33711291	6.256920188	3.904592239
gma-miR159e-3p	7845.5069	5740.9259	2765.9518	5952.1401	835.3693	10384.0564	9832.6418	7856.4822	6568.7325	2189.1764	2805.4745	9045.6362	4319.3762	8854.7435	9298.428	Glyma.13G282800	Chr13	1	38399580	38401261	1208	30501819		PTHR33388;PTHR33388:SF2								0.010705957	0.107119686	0.07368138	0	0	0	0	0.011629393	0.065515331	0.040553369	0	0.010660797	0	0	0	0.482655395	0.068433905	0.131751244
gma-miR159e-3p	7845.5069	5740.9259	2765.9518	5952.1401	835.3693	10384.0564	9832.6418	7856.4822	6568.7325	2189.1764	2805.4745	9045.6362	4319.3762	8854.7435	9298.428	Glyma.15G079800	Chr15	1	6127510	6131208	3444	30499569		PTHR33388;PTHR33388:SF6					AT2G34010.1			4.333463122	2.671423135	3.86923214	0.971223305	1.91737696	1.264894752	0	0	0	2.66705518	2.677866257	2.954068367	0.266235301	0.268661469	0.314917001	0	0.004000588	0
gma-miR159e-3p	7845.5069	5740.9259	2765.9518	5952.1401	835.3693	10384.0564	9832.6418	7856.4822	6568.7325	2189.1764	2805.4745	9045.6362	4319.3762	8854.7435	9298.428	Glyma.15G225300	Chr15	1	41404737	41410264	5077	30499878	PF00249	PTHR10641;PTHR10641:SF475	KOG0048		K09422		AT5G06100.2	ATMYB33;MYB33	myb domain protein 33	1.711806017	1.521610136	1.475145226	0.369133154	0.639490724	0.485359129	0.138958853	0.143886543	0.197453599	1.155479462	1.024139592	1.250536434	0.234217714	0.218696891	0.264220401	0.152231083	0.054276251	0.166387322
gma-miR159e-3p	7845.507	5740.926	2765.952	5952.14	835.3693	10384.06	9832.642	7856.482	6568.733	2189.176	2805.474	9045.636	4319.376	8854.744	9298.428	Glyma.18G095600	Chr18	1	9810093	9814709	2623	30557427	PF00249	PTHR10641;PTHR10641:SF475	KOG0048		K09422		AT2G32460.1	ATM1;ATMYB101;MYB101	myb domain protein 101	0.004930536	0.02959983	0.02423809	0.19897	0.09790343	0.1425946	0.1392852	0.08033725	0.1056038	0	0	0	0.3386431	0.07558985	0.2611491	0.02067747	0.005252774	0.04667454
gma-miR159e-3p	7845.507	5740.926	2765.952	5952.14	835.3693	10384.06	9832.642	7856.482	6568.733	2189.176	2805.474	9045.636	4319.376	8854.744	9298.428	Glyma.20G047600	Chr20	1	8976031	8982838	6421	30523334	PF00249	PTHR10641;PTHR10641:SF540	KOG0048		K09422		AT5G06100.3	ATMYB33;MYB33	myb domain protein 33	1.643539	1.03988	1.025779	0.68349	0.8084477	0.6955778	0.02158218	0.02406656	0.03081394	1.377109	1.442225	1.249516	0.8367147	0.4405362	0.8045473	0.04223407	0.002145776	0.003813341
gma-miR159e-5p	33.8719	30.0724	14.6856	33.6633	5.2658	9.9494	12.0492	34.6912	25.4593	14.2495	0.4736	1.7309	0.2954	1.1057	0.978	Glyma.02G059600	Chr02	1	5370648	5371762	1115	30510491	PF13833;PF13499	PTHR10891;PTHR10891:SF568	KOG0027		K13448		AT3G50770.1	CML41	calmodulin-like 41	0.719133071	0.557060795	1.037751027	0.19148324	0.082255185	0.098661447	0	0	0	0.164759427	0.465193338	0.103949938	0.012849136	0.071129027	0.396764204	0	0	0.010980028
gma-miR159e-5p	33.8719	30.0724	14.6856	33.6633	5.2658	9.9494	12.0492	34.6912	25.4593	14.2495	0.4736	1.7309	0.2954	1.1057	0.978	Glyma.03G181100	Chr03	1	39285963	39287595	1352	30517974	PF04520	PTHR33083;PTHR33083:SF10					AT5G03230.1		Protein of unknown function; DUF584	1.195709722	0.612547127	0.846432762	0	0	0	0.009318128	0.093516839	0.019512456	0.842442246	0.449147558	0.971583372	0	0.078213871	0.010555261	0	0	0
gma-miR159e-5p	33.8719	30.0724	14.6856	33.6633	5.2658	9.9494	12.0492	34.6912	25.4593	14.2495	0.4736	1.7309	0.2954	1.1057	0.978	Glyma.05G029600	Chr05	1	2538598	2544880	4411	30526532	PF00168;PF08372	PTHR10024;PTHR10024:SF201				GO:0005515	AT1G74720.1	QKY	C2 calcium/lipid-binding plant phosphoribosyltransferase family protein	3.377597234	3.121337966	3.312147108	0.984185941	0.844164582	1.077380316	7.437196897	5.58301581	7.114035211	3.626101861	3.980860011	3.947264488	0.883447314	0.776127718	0.718226746	4.527946976	4.947720166	3.957863144
gma-miR159e-5p	33.8719	30.0724	14.6856	33.6633	5.2658	9.9494	12.0492	34.6912	25.4593	14.2495	0.4736	1.7309	0.2954	1.1057	0.978	Glyma.05G169200	Chr05	1	35963015	35966141	1495	30527362	PF00190	PTHR31189;PTHR31189:SF0				GO:0045735	AT1G07750.1		RmlC-like cupins superfamily protein	0.0086507	0	0	0	0.012269503	0.014716724	0	0	0	0.032768207	0	0	0	0	0	0	0	0
gma-miR159e-5p	33.8719	30.0724	14.6856	33.6633	5.2658	9.9494	12.0492	34.6912	25.4593	14.2495	0.4736	1.7309	0.2954	1.1057	0.978	Glyma.06G305800	Chr06	1	49468283	49475323	3557	30549792	PF00899	PTHR10953			K04532	GO:0008641	AT1G05180.1	AXR1	NAD(P)-binding Rossmann-fold superfamily protein	5.98464515	4.107204257	4.836604528	3.474697351	2.753756519	3.234969325	0.400221058	0.781997428	0.730534931	6.087406112	6.284593352	6.444551977	2.642218826	1.616500633	2.860561714	0.747150084	0.364108651	0.419908118
gma-miR159e-5p	33.8719	30.0724	14.6856	33.6633	5.2658	9.9494	12.0492	34.6912	25.4593	14.2495	0.4736	1.7309	0.2954	1.1057	0.978	Glyma.12G219300	Chr12	1	37885936	37888187	1503	30545705	PF00504	PTHR21649;PTHR21649:SF11			K08914	GO:0016020;GO:0009765	AT5G54270.1	LHCB3;LHCB3*1	light-harvesting chlorophyll B-binding protein 3	30.047455	27.23180547	38.04438375	30.47799674	32.60961111	31.76530989	0	0	0	25.20314975	22.83575162	24.92535395	17.35800358	9.805875479	24.05987058	0.054128739	0.119171219	0.032582118
gma-miR159e-5p	33.8719	30.0724	14.6856	33.6633	5.2658	9.9494	12.0492	34.6912	25.4593	14.2495	0.4736	1.7309	0.2954	1.1057	0.978	Glyma.13G282000	Chr13	1	38340450	38342431	1245	30503876	PF00504	PTHR21649;PTHR21649:SF11			K08914	GO:0016020;GO:0009765	AT5G54270.1	LHCB3;LHCB3*1	light-harvesting chlorophyll B-binding protein 3	53.18547577	51.83298756	75.06623506	71.41564384	80.29625628	73.76246755	0.040475852	0.361080991	0.095352434	38.84647917	36.12390995	39.97944311	37.42225845	20.79867036	52.83029232	0	0.166000317	0
gma-miR159e-5p	33.8719	30.0724	14.6856	33.6633	5.2658	9.9494	12.0492	34.6912	25.4593	14.2495	0.4736	1.7309	0.2954	1.1057	0.978	Glyma.16G142500	Chr16	1	30104442	30105541	1100	30561490	PF13833;PF13499	PTHR10891;PTHR10891:SF568	KOG0027		K13448		AT3G50770.1	CML41	calmodulin-like 41	5.996114673	5.834789813	8.519251697	0.582283125	1.083899006	0.500034151	0	0	0	3.36239041	4.151824756	3.980547635	0.494925374	0.708973192	1.608698501	0.123265902	0	0
gma-miR159e-5p	33.8719	30.0724	14.6856	33.6633	5.2658	9.9494	12.0492	34.6912	25.4593	14.2495	0.4736	1.7309	0.2954	1.1057	0.978	Glyma.18G103700	Chr18	1	11309282	11311702	749	30554809	PF00031	PTHR11413;PTHR11413:SF50				GO:0004869	AT3G12490.2	ATCYS6;ATCYSB;CYSB	cystatin B	0	0	0	0	0	0	0	0	0	0	0	0	0	0	0	0	0	0
gma-miR159e-5p	33.8719	30.0724	14.6856	33.6633	5.2658	9.9494	12.0492	34.6912	25.4593	14.2495	0.4736	1.7309	0.2954	1.1057	0.978	Glyma.19G181800	Chr19	1	44032853	44033980	1128	30513025	PF04520	PTHR33083;PTHR33083:SF10					AT5G60680.1		Protein of unknown function; DUF584	0.4242141	0.252377	0.1916313	0	0	0	0	0	0	0.1302885	0.2355237	0.2169207	0	0	0	0	0	0
gma-miR159e-5p	33.8719	30.0724	14.6856	33.6633	5.2658	9.9494	12.0492	34.6912	25.4593	14.2495	0.4736	1.7309	0.2954	1.1057	0.978	Glyma.20G248200	Chr20	1	47745871	47752144	4216	30520911										0.7944958	0.6905866	0.9711402	0.2532066	0.160979	0.09915288	0.002988166	0	0	0.6594155	0.6751595	0.7086699	0.2582628	0.0564342	0.2843311	0.05789053	0	0.01161549
gma-miR160a-5p	32.7976	24.8747	16.7757	29.0907	12.6118	13.0946	16.3525	10.1208	10.7322	11.5621	3.5179	11.0904	7.8565	21.0082	8.9972	Glyma.04G254200	Chr04	1	52092770	52098741	3982	30491156	PF02362;PF06507	PTHR31384;PTHR31384:SF19				GO:0003677;GO:0009725;GO:0006355;GO:0005634	AT1G77850.1	ARF17	auxin response factor 17	5.423849802	3.379623399	3.90527704	1.435750288	1.980775914	1.607844619	1.363582352	1.298286563	2.510883577	5.354653785	5.674200742	5.91519469	1.172911252	0.863063161	1.125314848	1.10666901	0.878859538	0.925429938
gma-miR160a-5p	32.7976	24.8747	16.7757	29.0907	12.6118	13.0946	16.3525	10.1208	10.7322	11.5621	3.5179	11.0904	7.8565	21.0082	8.9972	Glyma.10G053500	Chr10	1	4837381	4843987	4643	30475242	PF02362;PF06507	PTHR31384;PTHR31384:SF26				GO:0003677;GO:0009725;GO:0006355;GO:0005634	AT4G30080.1	ARF16	auxin response factor 16	4.6210444	3.199480217	3.595776495	1.088288512	1.426187628	1.303125831	0.067833884	0.012102785	0.062500375	4.27053264	4.370490471	4.135571687	0.749818926	0.657633281	0.934373595	0.014601819	0.047479737	0.031641777
gma-miR160a-5p	32.7976	24.8747	16.7757	29.0907	12.6118	13.0946	16.3525	10.1208	10.7322	11.5621	3.5179	11.0904	7.8565	21.0082	8.9972	Glyma.10G210600	Chr10	1	44284405	44288046	3576	30475771	PF02362;PF06507	PTHR31384;PTHR31384:SF26				GO:0003677;GO:0009725;GO:0006355;GO:0005634	AT4G30080.1	ARF16	auxin response factor 16	5.945614431	3.897215471	7.662604514	1.293600654	1.072054644	1.033627642	0.701069258	0.656059095	1.390600772	2.575456453	4.454025687	3.579690407	1.017618549	0.742966162	1.292984019	0.2919637	0.134852047	0.229380026
gma-miR160a-5p	32.7976	24.8747	16.7757	29.0907	12.6118	13.0946	16.3525	10.1208	10.7322	11.5621	3.5179	11.0904	7.8565	21.0082	8.9972	Glyma.11G145500	Chr11	1	11195585	11200004	3572	30529002	PF02362;PF06507	PTHR31384;PTHR31384:SF27				GO:0003677;GO:0009725;GO:0006355;GO:0005634	AT2G28350.1	ARF10	auxin response factor 10	10.99215278	7.122103621	9.169825162	6.202953865	5.854119016	5.89457952	0.098753373	0.070792142	0.247412694	13.28942525	12.19056721	11.84351235	4.247499322	3.681985872	5.137776115	0.136655367	0	0.061693493
gma-miR160a-5p	32.7976	24.8747	16.7757	29.0907	12.6118	13.0946	16.3525	10.1208	10.7322	11.5621	3.5179	11.0904	7.8565	21.0082	8.9972	Glyma.12G174100	Chr12	1	33132182	33137628	3851	30548670	PF02362;PF06507	PTHR31384;PTHR31384:SF27				GO:0003677;GO:0009725;GO:0006355;GO:0005634	AT4G30080.1	ARF16	auxin response factor 16	6.924805526	4.835300841	6.035723267	2.815177654	5.191837916	3.970668488	13.96881976	9.915164712	13.56719134	5.896171289	5.712820266	5.795376263	1.834096614	1.572035853	1.78244942	1.756963221	6.386335222	4.01202972
gma-miR160a-5p	32.7976	24.8747	16.7757	29.0907	12.6118	13.0946	16.3525	10.1208	10.7322	11.5621	3.5179	11.0904	7.8565	21.0082	8.9972	Glyma.13G084700	Chr13	1	19586382	19592042	4914	30503790	PF02362;PF06507	PTHR31384;PTHR31384:SF19				GO:0003677;GO:0009725;GO:0006355;GO:0005634	AT1G77850.1	ARF17	auxin response factor 17	2.550240062	1.780113806	1.852697506	0.60827297	1.474450136	0.935757846	0.248680619	0.26873034	0.303320608	2.953364693	2.759841434	2.437274193	0.486889184	0.28243898	0.641804531	0.372506847	0.162622207	0.301459187
gma-miR160a-5p	32.7976	24.8747	16.7757	29.0907	12.6118	13.0946	16.3525	10.1208	10.7322	11.5621	3.5179	11.0904	7.8565	21.0082	8.9972	Glyma.13G140600	Chr13	1	25308345	25312432	4061	30501970	PF02362;PF06507	PTHR31384;PTHR31384:SF26				GO:0003677;GO:0009725;GO:0006355;GO:0005634	AT4G30080.1	ARF16	auxin response factor 16	1.538177946	1.003722799	1.171022553	0.379702531	0.338763351	0.352154069	0.065146586	0.065727121	0.019488432	1.272662777	1.342668432	1.160659123	0.381012807	0.296195796	0.288155239	0.020033365	0	0.033161793
gma-miR160a-5p	32.7976	24.8747	16.7757	29.0907	12.6118	13.0946	16.3525	10.1208	10.7322	11.5621	3.5179	11.0904	7.8565	21.0082	8.9972	Glyma.13G325200	Chr13	1	42036510	42041294	3397	30502615	PF02362;PF06507	PTHR31384;PTHR31384:SF27				GO:0003677;GO:0009725;GO:0006355;GO:0005634	AT2G28350.1	ARF10	auxin response factor 10	16.04702285	10.82972771	12.17629505	3.56153941	4.951558738	3.717651612	1.234963278	0.856049342	1.230898781	15.2250741	13.86506745	15.14529826	2.015956506	1.389130851	1.890438807	0.263441404	0.405593945	0.302734589
gma-miR160a-5p	32.7976	24.8747	16.7757	29.0907	12.6118	13.0946	16.3525	10.1208	10.7322	11.5621	3.5179	11.0904	7.8565	21.0082	8.9972	Glyma.14G166500	Chr14	1	41161552	41166845	4015	30533269	PF02362;PF06507	PTHR31384;PTHR31384:SF19				GO:0003677;GO:0009725;GO:0006355;GO:0005634	AT1G77850.1	ARF17	auxin response factor 17	1.916566334	1.302063127	1.558139007	0.466771861	0.963973405	0.4164668	0.028239846	0.034989557	0.068990989	2.452473818	1.940973741	2.235650042	0.485290922	0.164609518	0.433630617	0.077674404	0.01715819	0.10977293
gma-miR160a-5p	32.7976	24.8747	16.7757	29.0907	12.6118	13.0946	16.3525	10.1208	10.7322	11.5621	3.5179	11.0904	7.8565	21.0082	8.9972	Glyma.20G180000	Chr20	1	41780111	41783555	3425	30521316	PF02362;PF06507	PTHR31384;PTHR31384:SF26				GO:0003677;GO:0009725;GO:0006355;GO:0005634	AT4G30080.1	ARF16	auxin response factor 16	0.8911357	0.3740338	1.184286	0.498695	0.5891152	0.5974131	0.4119674	0.1845763	0.9512507	0.4433993	0.4026154	0.3985675	0.4475814	0.3936498	0.5041624	0.3167124	0.1488429	0.1322572
gma-miR160b	32.8608	24.8747	16.7757	29.0907	12.6118	13.0946	16.3525	10.1208	10.7322	11.5621	3.5179	11.0904	7.8565	21.0082	8.9972	Glyma.04G254200	Chr04	1	52092770	52098741	3982	30491156	PF02362;PF06507	PTHR31384;PTHR31384:SF19				GO:0003677;GO:0009725;GO:0006355;GO:0005634	AT1G77850.1	ARF17	auxin response factor 17	5.423849802	3.379623399	3.90527704	1.435750288	1.980775914	1.607844619	1.363582352	1.298286563	2.510883577	5.354653785	5.674200742	5.91519469	1.172911252	0.863063161	1.125314848	1.10666901	0.878859538	0.925429938
gma-miR160b	32.8608	24.8747	16.7757	29.0907	12.6118	13.0946	16.3525	10.1208	10.7322	11.5621	3.5179	11.0904	7.8565	21.0082	8.9972	Glyma.10G053500	Chr10	1	4837381	4843987	4643	30475242	PF02362;PF06507	PTHR31384;PTHR31384:SF26				GO:0003677;GO:0009725;GO:0006355;GO:0005634	AT4G30080.1	ARF16	auxin response factor 16	4.6210444	3.199480217	3.595776495	1.088288512	1.426187628	1.303125831	0.067833884	0.012102785	0.062500375	4.27053264	4.370490471	4.135571687	0.749818926	0.657633281	0.934373595	0.014601819	0.047479737	0.031641777
gma-miR160b	32.8608	24.8747	16.7757	29.0907	12.6118	13.0946	16.3525	10.1208	10.7322	11.5621	3.5179	11.0904	7.8565	21.0082	8.9972	Glyma.10G210600	Chr10	1	44284405	44288046	3576	30475771	PF02362;PF06507	PTHR31384;PTHR31384:SF26				GO:0003677;GO:0009725;GO:0006355;GO:0005634	AT4G30080.1	ARF16	auxin response factor 16	5.945614431	3.897215471	7.662604514	1.293600654	1.072054644	1.033627642	0.701069258	0.656059095	1.390600772	2.575456453	4.454025687	3.579690407	1.017618549	0.742966162	1.292984019	0.2919637	0.134852047	0.229380026
gma-miR160b	32.8608	24.8747	16.7757	29.0907	12.6118	13.0946	16.3525	10.1208	10.7322	11.5621	3.5179	11.0904	7.8565	21.0082	8.9972	Glyma.11G145500	Chr11	1	11195585	11200004	3572	30529002	PF02362;PF06507	PTHR31384;PTHR31384:SF27				GO:0003677;GO:0009725;GO:0006355;GO:0005634	AT2G28350.1	ARF10	auxin response factor 10	10.99215278	7.122103621	9.169825162	6.202953865	5.854119016	5.89457952	0.098753373	0.070792142	0.247412694	13.28942525	12.19056721	11.84351235	4.247499322	3.681985872	5.137776115	0.136655367	0	0.061693493
gma-miR160b	32.8608	24.8747	16.7757	29.0907	12.6118	13.0946	16.3525	10.1208	10.7322	11.5621	3.5179	11.0904	7.8565	21.0082	8.9972	Glyma.12G174100	Chr12	1	33132182	33137628	3851	30548670	PF02362;PF06507	PTHR31384;PTHR31384:SF27				GO:0003677;GO:0009725;GO:0006355;GO:0005634	AT4G30080.1	ARF16	auxin response factor 16	6.924805526	4.835300841	6.035723267	2.815177654	5.191837916	3.970668488	13.96881976	9.915164712	13.56719134	5.896171289	5.712820266	5.795376263	1.834096614	1.572035853	1.78244942	1.756963221	6.386335222	4.01202972
gma-miR160b	32.8608	24.8747	16.7757	29.0907	12.6118	13.0946	16.3525	10.1208	10.7322	11.5621	3.5179	11.0904	7.8565	21.0082	8.9972	Glyma.13G084700	Chr13	1	19586382	19592042	4914	30503790	PF02362;PF06507	PTHR31384;PTHR31384:SF19				GO:0003677;GO:0009725;GO:0006355;GO:0005634	AT1G77850.1	ARF17	auxin response factor 17	2.550240062	1.780113806	1.852697506	0.60827297	1.474450136	0.935757846	0.248680619	0.26873034	0.303320608	2.953364693	2.759841434	2.437274193	0.486889184	0.28243898	0.641804531	0.372506847	0.162622207	0.301459187
gma-miR160b	32.8608	24.8747	16.7757	29.0907	12.6118	13.0946	16.3525	10.1208	10.7322	11.5621	3.5179	11.0904	7.8565	21.0082	8.9972	Glyma.13G140600	Chr13	1	25308345	25312432	4061	30501970	PF02362;PF06507	PTHR31384;PTHR31384:SF26				GO:0003677;GO:0009725;GO:0006355;GO:0005634	AT4G30080.1	ARF16	auxin response factor 16	1.538177946	1.003722799	1.171022553	0.379702531	0.338763351	0.352154069	0.065146586	0.065727121	0.019488432	1.272662777	1.342668432	1.160659123	0.381012807	0.296195796	0.288155239	0.020033365	0	0.033161793
gma-miR160b	32.8608	24.8747	16.7757	29.0907	12.6118	13.0946	16.3525	10.1208	10.7322	11.5621	3.5179	11.0904	7.8565	21.0082	8.9972	Glyma.13G325200	Chr13	1	42036510	42041294	3397	30502615	PF02362;PF06507	PTHR31384;PTHR31384:SF27				GO:0003677;GO:0009725;GO:0006355;GO:0005634	AT2G28350.1	ARF10	auxin response factor 10	16.04702285	10.82972771	12.17629505	3.56153941	4.951558738	3.717651612	1.234963278	0.856049342	1.230898781	15.2250741	13.86506745	15.14529826	2.015956506	1.389130851	1.890438807	0.263441404	0.405593945	0.302734589
gma-miR160b	32.8608	24.8747	16.7757	29.0907	12.6118	13.0946	16.3525	10.1208	10.7322	11.5621	3.5179	11.0904	7.8565	21.0082	8.9972	Glyma.14G166500	Chr14	1	41161552	41166845	4015	30533269	PF02362;PF06507	PTHR31384;PTHR31384:SF19				GO:0003677;GO:0009725;GO:0006355;GO:0005634	AT1G77850.1	ARF17	auxin response factor 17	1.916566334	1.302063127	1.558139007	0.466771861	0.963973405	0.4164668	0.028239846	0.034989557	0.068990989	2.452473818	1.940973741	2.235650042	0.485290922	0.164609518	0.433630617	0.077674404	0.01715819	0.10977293
gma-miR160b	32.8608	24.8747	16.7757	29.0907	12.6118	13.0946	16.3525	10.1208	10.7322	11.5621	3.5179	11.0904	7.8565	21.0082	8.9972	Glyma.20G180000	Chr20	1	41780111	41783555	3425	30521316	PF02362;PF06507	PTHR31384;PTHR31384:SF26				GO:0003677;GO:0009725;GO:0006355;GO:0005634	AT4G30080.1	ARF16	auxin response factor 16	0.8911357	0.3740338	1.184286	0.498695	0.5891152	0.5974131	0.4119674	0.1845763	0.9512507	0.4433993	0.4026154	0.3985675	0.4475814	0.3936498	0.5041624	0.3167124	0.1488429	0.1322572
gma-miR160c	14.345	6.8684	4.9502	8.9275	3.7705	9.3075	13.7705	6.8285	8.2281	7.7497	3.112	10.3211	7.384	19.6424	8.606	Glyma.04G254200	Chr04	1	52092770	52098741	3982	30491156	PF02362;PF06507	PTHR31384;PTHR31384:SF19				GO:0003677;GO:0009725;GO:0006355;GO:0005634	AT1G77850.1	ARF17	auxin response factor 17	5.423849802	3.379623399	3.90527704	1.435750288	1.980775914	1.607844619	1.363582352	1.298286563	2.510883577	5.354653785	5.674200742	5.91519469	1.172911252	0.863063161	1.125314848	1.10666901	0.878859538	0.925429938
gma-miR160c	14.345	6.8684	4.9502	8.9275	3.7705	9.3075	13.7705	6.8285	8.2281	7.7497	3.112	10.3211	7.384	19.6424	8.606	Glyma.10G053500	Chr10	1	4837381	4843987	4643	30475242	PF02362;PF06507	PTHR31384;PTHR31384:SF26				GO:0003677;GO:0009725;GO:0006355;GO:0005634	AT4G30080.1	ARF16	auxin response factor 16	4.6210444	3.199480217	3.595776495	1.088288512	1.426187628	1.303125831	0.067833884	0.012102785	0.062500375	4.27053264	4.370490471	4.135571687	0.749818926	0.657633281	0.934373595	0.014601819	0.047479737	0.031641777
gma-miR160c	14.345	6.8684	4.9502	8.9275	3.7705	9.3075	13.7705	6.8285	8.2281	7.7497	3.112	10.3211	7.384	19.6424	8.606	Glyma.10G210600	Chr10	1	44284405	44288046	3576	30475771	PF02362;PF06507	PTHR31384;PTHR31384:SF26				GO:0003677;GO:0009725;GO:0006355;GO:0005634	AT4G30080.1	ARF16	auxin response factor 16	5.945614431	3.897215471	7.662604514	1.293600654	1.072054644	1.033627642	0.701069258	0.656059095	1.390600772	2.575456453	4.454025687	3.579690407	1.017618549	0.742966162	1.292984019	0.2919637	0.134852047	0.229380026
gma-miR160c	14.345	6.8684	4.9502	8.9275	3.7705	9.3075	13.7705	6.8285	8.2281	7.7497	3.112	10.3211	7.384	19.6424	8.606	Glyma.11G145500	Chr11	1	11195585	11200004	3572	30529002	PF02362;PF06507	PTHR31384;PTHR31384:SF27				GO:0003677;GO:0009725;GO:0006355;GO:0005634	AT2G28350.1	ARF10	auxin response factor 10	10.99215278	7.122103621	9.169825162	6.202953865	5.854119016	5.89457952	0.098753373	0.070792142	0.247412694	13.28942525	12.19056721	11.84351235	4.247499322	3.681985872	5.137776115	0.136655367	0	0.061693493
gma-miR160c	14.345	6.8684	4.9502	8.9275	3.7705	9.3075	13.7705	6.8285	8.2281	7.7497	3.112	10.3211	7.384	19.6424	8.606	Glyma.12G174100	Chr12	1	33132182	33137628	3851	30548670	PF02362;PF06507	PTHR31384;PTHR31384:SF27				GO:0003677;GO:0009725;GO:0006355;GO:0005634	AT4G30080.1	ARF16	auxin response factor 16	6.924805526	4.835300841	6.035723267	2.815177654	5.191837916	3.970668488	13.96881976	9.915164712	13.56719134	5.896171289	5.712820266	5.795376263	1.834096614	1.572035853	1.78244942	1.756963221	6.386335222	4.01202972
gma-miR160c	14.345	6.8684	4.9502	8.9275	3.7705	9.3075	13.7705	6.8285	8.2281	7.7497	3.112	10.3211	7.384	19.6424	8.606	Glyma.13G084700	Chr13	1	19586382	19592042	4914	30503790	PF02362;PF06507	PTHR31384;PTHR31384:SF19				GO:0003677;GO:0009725;GO:0006355;GO:0005634	AT1G77850.1	ARF17	auxin response factor 17	2.550240062	1.780113806	1.852697506	0.60827297	1.474450136	0.935757846	0.248680619	0.26873034	0.303320608	2.953364693	2.759841434	2.437274193	0.486889184	0.28243898	0.641804531	0.372506847	0.162622207	0.301459187
gma-miR160c	14.345	6.8684	4.9502	8.9275	3.7705	9.3075	13.7705	6.8285	8.2281	7.7497	3.112	10.3211	7.384	19.6424	8.606	Glyma.13G140600	Chr13	1	25308345	25312432	4061	30501970	PF02362;PF06507	PTHR31384;PTHR31384:SF26				GO:0003677;GO:0009725;GO:0006355;GO:0005634	AT4G30080.1	ARF16	auxin response factor 16	1.538177946	1.003722799	1.171022553	0.379702531	0.338763351	0.352154069	0.065146586	0.065727121	0.019488432	1.272662777	1.342668432	1.160659123	0.381012807	0.296195796	0.288155239	0.020033365	0	0.033161793
gma-miR160c	14.345	6.8684	4.9502	8.9275	3.7705	9.3075	13.7705	6.8285	8.2281	7.7497	3.112	10.3211	7.384	19.6424	8.606	Glyma.13G325200	Chr13	1	42036510	42041294	3397	30502615	PF02362;PF06507	PTHR31384;PTHR31384:SF27				GO:0003677;GO:0009725;GO:0006355;GO:0005634	AT2G28350.1	ARF10	auxin response factor 10	16.04702285	10.82972771	12.17629505	3.56153941	4.951558738	3.717651612	1.234963278	0.856049342	1.230898781	15.2250741	13.86506745	15.14529826	2.015956506	1.389130851	1.890438807	0.263441404	0.405593945	0.302734589
gma-miR160c	14.345	6.8684	4.9502	8.9275	3.7705	9.3075	13.7705	6.8285	8.2281	7.7497	3.112	10.3211	7.384	19.6424	8.606	Glyma.14G166500	Chr14	1	41161552	41166845	4015	30533269	PF02362;PF06507	PTHR31384;PTHR31384:SF19				GO:0003677;GO:0009725;GO:0006355;GO:0005634	AT1G77850.1	ARF17	auxin response factor 17	1.916566334	1.302063127	1.558139007	0.466771861	0.963973405	0.4164668	0.028239846	0.034989557	0.068990989	2.452473818	1.940973741	2.235650042	0.485290922	0.164609518	0.433630617	0.077674404	0.01715819	0.10977293
gma-miR160c	14.345	6.8684	4.9502	8.9275	3.7705	9.3075	13.7705	6.8285	8.2281	7.7497	3.112	10.3211	7.384	19.6424	8.606	Glyma.20G180000	Chr20	1	41780111	41783555	3425	30521316	PF02362;PF06507	PTHR31384;PTHR31384:SF26				GO:0003677;GO:0009725;GO:0006355;GO:0005634	AT4G30080.1	ARF16	auxin response factor 16	0.8911357	0.3740338	1.184286	0.498695	0.5891152	0.5974131	0.4119674	0.1845763	0.9512507	0.4433993	0.4026154	0.3985675	0.4475814	0.3936498	0.5041624	0.3167124	0.1488429	0.1322572
gma-miR160d	14.345	6.8684	4.9502	8.9275	3.7705	9.3075	13.6988	6.8285	8.2281	7.7497	3.112	10.3211	7.384	19.6424	8.606	Glyma.04G254200	Chr04	1	52092770	52098741	3982	30491156	PF02362;PF06507	PTHR31384;PTHR31384:SF19				GO:0003677;GO:0009725;GO:0006355;GO:0005634	AT1G77850.1	ARF17	auxin response factor 17	5.423849802	3.379623399	3.90527704	1.435750288	1.980775914	1.607844619	1.363582352	1.298286563	2.510883577	5.354653785	5.674200742	5.91519469	1.172911252	0.863063161	1.125314848	1.10666901	0.878859538	0.925429938
gma-miR160d	14.345	6.8684	4.9502	8.9275	3.7705	9.3075	13.6988	6.8285	8.2281	7.7497	3.112	10.3211	7.384	19.6424	8.606	Glyma.10G053500	Chr10	1	4837381	4843987	4643	30475242	PF02362;PF06507	PTHR31384;PTHR31384:SF26				GO:0003677;GO:0009725;GO:0006355;GO:0005634	AT4G30080.1	ARF16	auxin response factor 16	4.6210444	3.199480217	3.595776495	1.088288512	1.426187628	1.303125831	0.067833884	0.012102785	0.062500375	4.27053264	4.370490471	4.135571687	0.749818926	0.657633281	0.934373595	0.014601819	0.047479737	0.031641777
gma-miR160d	14.345	6.8684	4.9502	8.9275	3.7705	9.3075	13.6988	6.8285	8.2281	7.7497	3.112	10.3211	7.384	19.6424	8.606	Glyma.10G210600	Chr10	1	44284405	44288046	3576	30475771	PF02362;PF06507	PTHR31384;PTHR31384:SF26				GO:0003677;GO:0009725;GO:0006355;GO:0005634	AT4G30080.1	ARF16	auxin response factor 16	5.945614431	3.897215471	7.662604514	1.293600654	1.072054644	1.033627642	0.701069258	0.656059095	1.390600772	2.575456453	4.454025687	3.579690407	1.017618549	0.742966162	1.292984019	0.2919637	0.134852047	0.229380026
gma-miR160d	14.345	6.8684	4.9502	8.9275	3.7705	9.3075	13.6988	6.8285	8.2281	7.7497	3.112	10.3211	7.384	19.6424	8.606	Glyma.11G145500	Chr11	1	11195585	11200004	3572	30529002	PF02362;PF06507	PTHR31384;PTHR31384:SF27				GO:0003677;GO:0009725;GO:0006355;GO:0005634	AT2G28350.1	ARF10	auxin response factor 10	10.99215278	7.122103621	9.169825162	6.202953865	5.854119016	5.89457952	0.098753373	0.070792142	0.247412694	13.28942525	12.19056721	11.84351235	4.247499322	3.681985872	5.137776115	0.136655367	0	0.061693493
gma-miR160d	14.345	6.8684	4.9502	8.9275	3.7705	9.3075	13.6988	6.8285	8.2281	7.7497	3.112	10.3211	7.384	19.6424	8.606	Glyma.12G174100	Chr12	1	33132182	33137628	3851	30548670	PF02362;PF06507	PTHR31384;PTHR31384:SF27				GO:0003677;GO:0009725;GO:0006355;GO:0005634	AT4G30080.1	ARF16	auxin response factor 16	6.924805526	4.835300841	6.035723267	2.815177654	5.191837916	3.970668488	13.96881976	9.915164712	13.56719134	5.896171289	5.712820266	5.795376263	1.834096614	1.572035853	1.78244942	1.756963221	6.386335222	4.01202972
gma-miR160d	14.345	6.8684	4.9502	8.9275	3.7705	9.3075	13.6988	6.8285	8.2281	7.7497	3.112	10.3211	7.384	19.6424	8.606	Glyma.13G084700	Chr13	1	19586382	19592042	4914	30503790	PF02362;PF06507	PTHR31384;PTHR31384:SF19				GO:0003677;GO:0009725;GO:0006355;GO:0005634	AT1G77850.1	ARF17	auxin response factor 17	2.550240062	1.780113806	1.852697506	0.60827297	1.474450136	0.935757846	0.248680619	0.26873034	0.303320608	2.953364693	2.759841434	2.437274193	0.486889184	0.28243898	0.641804531	0.372506847	0.162622207	0.301459187
gma-miR160d	14.345	6.8684	4.9502	8.9275	3.7705	9.3075	13.6988	6.8285	8.2281	7.7497	3.112	10.3211	7.384	19.6424	8.606	Glyma.13G140600	Chr13	1	25308345	25312432	4061	30501970	PF02362;PF06507	PTHR31384;PTHR31384:SF26				GO:0003677;GO:0009725;GO:0006355;GO:0005634	AT4G30080.1	ARF16	auxin response factor 16	1.538177946	1.003722799	1.171022553	0.379702531	0.338763351	0.352154069	0.065146586	0.065727121	0.019488432	1.272662777	1.342668432	1.160659123	0.381012807	0.296195796	0.288155239	0.020033365	0	0.033161793
gma-miR160d	14.345	6.8684	4.9502	8.9275	3.7705	9.3075	13.6988	6.8285	8.2281	7.7497	3.112	10.3211	7.384	19.6424	8.606	Glyma.13G325200	Chr13	1	42036510	42041294	3397	30502615	PF02362;PF06507	PTHR31384;PTHR31384:SF27				GO:0003677;GO:0009725;GO:0006355;GO:0005634	AT2G28350.1	ARF10	auxin response factor 10	16.04702285	10.82972771	12.17629505	3.56153941	4.951558738	3.717651612	1.234963278	0.856049342	1.230898781	15.2250741	13.86506745	15.14529826	2.015956506	1.389130851	1.890438807	0.263441404	0.405593945	0.302734589
gma-miR160d	14.345	6.8684	4.9502	8.9275	3.7705	9.3075	13.6988	6.8285	8.2281	7.7497	3.112	10.3211	7.384	19.6424	8.606	Glyma.14G166500	Chr14	1	41161552	41166845	4015	30533269	PF02362;PF06507	PTHR31384;PTHR31384:SF19				GO:0003677;GO:0009725;GO:0006355;GO:0005634	AT1G77850.1	ARF17	auxin response factor 17	1.916566334	1.302063127	1.558139007	0.466771861	0.963973405	0.4164668	0.028239846	0.034989557	0.068990989	2.452473818	1.940973741	2.235650042	0.485290922	0.164609518	0.433630617	0.077674404	0.01715819	0.10977293
gma-miR160d	14.345	6.8684	4.9502	8.9275	3.7705	9.3075	13.6988	6.8285	8.2281	7.7497	3.112	10.3211	7.384	19.6424	8.606	Glyma.20G180000	Chr20	1	41780111	41783555	3425	30521316	PF02362;PF06507	PTHR31384;PTHR31384:SF26				GO:0003677;GO:0009725;GO:0006355;GO:0005634	AT4G30080.1	ARF16	auxin response factor 16	0.8911357	0.3740338	1.184286	0.498695	0.5891152	0.5974131	0.4119674	0.1845763	0.9512507	0.4433993	0.4026154	0.3985675	0.4475814	0.3936498	0.5041624	0.3167124	0.1488429	0.1322572
gma-miR160e	32.4184	24.0703	16.2807	28.481	11.8967	12.6453	16.1373	9.5721	10.0764	10.9996	3.4503	10.7698	7.6793	20.683	8.8016	Glyma.04G254200	Chr04	1	52092770	52098741	3982	30491156	PF02362;PF06507	PTHR31384;PTHR31384:SF19				GO:0003677;GO:0009725;GO:0006355;GO:0005634	AT1G77850.1	ARF17	auxin response factor 17	5.423849802	3.379623399	3.90527704	1.435750288	1.980775914	1.607844619	1.363582352	1.298286563	2.510883577	5.354653785	5.674200742	5.91519469	1.172911252	0.863063161	1.125314848	1.10666901	0.878859538	0.925429938
gma-miR160e	32.4184	24.0703	16.2807	28.481	11.8967	12.6453	16.1373	9.5721	10.0764	10.9996	3.4503	10.7698	7.6793	20.683	8.8016	Glyma.10G053500	Chr10	1	4837381	4843987	4643	30475242	PF02362;PF06507	PTHR31384;PTHR31384:SF26				GO:0003677;GO:0009725;GO:0006355;GO:0005634	AT4G30080.1	ARF16	auxin response factor 16	4.6210444	3.199480217	3.595776495	1.088288512	1.426187628	1.303125831	0.067833884	0.012102785	0.062500375	4.27053264	4.370490471	4.135571687	0.749818926	0.657633281	0.934373595	0.014601819	0.047479737	0.031641777
gma-miR160e	32.4184	24.0703	16.2807	28.481	11.8967	12.6453	16.1373	9.5721	10.0764	10.9996	3.4503	10.7698	7.6793	20.683	8.8016	Glyma.10G210600	Chr10	1	44284405	44288046	3576	30475771	PF02362;PF06507	PTHR31384;PTHR31384:SF26				GO:0003677;GO:0009725;GO:0006355;GO:0005634	AT4G30080.1	ARF16	auxin response factor 16	5.945614431	3.897215471	7.662604514	1.293600654	1.072054644	1.033627642	0.701069258	0.656059095	1.390600772	2.575456453	4.454025687	3.579690407	1.017618549	0.742966162	1.292984019	0.2919637	0.134852047	0.229380026
gma-miR160e	32.4184	24.0703	16.2807	28.481	11.8967	12.6453	16.1373	9.5721	10.0764	10.9996	3.4503	10.7698	7.6793	20.683	8.8016	Glyma.11G145500	Chr11	1	11195585	11200004	3572	30529002	PF02362;PF06507	PTHR31384;PTHR31384:SF27				GO:0003677;GO:0009725;GO:0006355;GO:0005634	AT2G28350.1	ARF10	auxin response factor 10	10.99215278	7.122103621	9.169825162	6.202953865	5.854119016	5.89457952	0.098753373	0.070792142	0.247412694	13.28942525	12.19056721	11.84351235	4.247499322	3.681985872	5.137776115	0.136655367	0	0.061693493
gma-miR160e	32.4184	24.0703	16.2807	28.481	11.8967	12.6453	16.1373	9.5721	10.0764	10.9996	3.4503	10.7698	7.6793	20.683	8.8016	Glyma.12G174100	Chr12	1	33132182	33137628	3851	30548670	PF02362;PF06507	PTHR31384;PTHR31384:SF27				GO:0003677;GO:0009725;GO:0006355;GO:0005634	AT4G30080.1	ARF16	auxin response factor 16	6.924805526	4.835300841	6.035723267	2.815177654	5.191837916	3.970668488	13.96881976	9.915164712	13.56719134	5.896171289	5.712820266	5.795376263	1.834096614	1.572035853	1.78244942	1.756963221	6.386335222	4.01202972
gma-miR160e	32.4184	24.0703	16.2807	28.481	11.8967	12.6453	16.1373	9.5721	10.0764	10.9996	3.4503	10.7698	7.6793	20.683	8.8016	Glyma.13G084700	Chr13	1	19586382	19592042	4914	30503790	PF02362;PF06507	PTHR31384;PTHR31384:SF19				GO:0003677;GO:0009725;GO:0006355;GO:0005634	AT1G77850.1	ARF17	auxin response factor 17	2.550240062	1.780113806	1.852697506	0.60827297	1.474450136	0.935757846	0.248680619	0.26873034	0.303320608	2.953364693	2.759841434	2.437274193	0.486889184	0.28243898	0.641804531	0.372506847	0.162622207	0.301459187
gma-miR160e	32.4184	24.0703	16.2807	28.481	11.8967	12.6453	16.1373	9.5721	10.0764	10.9996	3.4503	10.7698	7.6793	20.683	8.8016	Glyma.13G140600	Chr13	1	25308345	25312432	4061	30501970	PF02362;PF06507	PTHR31384;PTHR31384:SF26				GO:0003677;GO:0009725;GO:0006355;GO:0005634	AT4G30080.1	ARF16	auxin response factor 16	1.538177946	1.003722799	1.171022553	0.379702531	0.338763351	0.352154069	0.065146586	0.065727121	0.019488432	1.272662777	1.342668432	1.160659123	0.381012807	0.296195796	0.288155239	0.020033365	0	0.033161793
gma-miR160e	32.4184	24.0703	16.2807	28.481	11.8967	12.6453	16.1373	9.5721	10.0764	10.9996	3.4503	10.7698	7.6793	20.683	8.8016	Glyma.13G325200	Chr13	1	42036510	42041294	3397	30502615	PF02362;PF06507	PTHR31384;PTHR31384:SF27				GO:0003677;GO:0009725;GO:0006355;GO:0005634	AT2G28350.1	ARF10	auxin response factor 10	16.04702285	10.82972771	12.17629505	3.56153941	4.951558738	3.717651612	1.234963278	0.856049342	1.230898781	15.2250741	13.86506745	15.14529826	2.015956506	1.389130851	1.890438807	0.263441404	0.405593945	0.302734589
gma-miR160e	32.4184	24.0703	16.2807	28.481	11.8967	12.6453	16.1373	9.5721	10.0764	10.9996	3.4503	10.7698	7.6793	20.683	8.8016	Glyma.14G166500	Chr14	1	41161552	41166845	4015	30533269	PF02362;PF06507	PTHR31384;PTHR31384:SF19				GO:0003677;GO:0009725;GO:0006355;GO:0005634	AT1G77850.1	ARF17	auxin response factor 17	1.916566334	1.302063127	1.558139007	0.466771861	0.963973405	0.4164668	0.028239846	0.034989557	0.068990989	2.452473818	1.940973741	2.235650042	0.485290922	0.164609518	0.433630617	0.077674404	0.01715819	0.10977293
gma-miR160e	32.4184	24.0703	16.2807	28.481	11.8967	12.6453	16.1373	9.5721	10.0764	10.9996	3.4503	10.7698	7.6793	20.683	8.8016	Glyma.20G180000	Chr20	1	41780111	41783555	3425	30521316	PF02362;PF06507	PTHR31384;PTHR31384:SF26				GO:0003677;GO:0009725;GO:0006355;GO:0005634	AT4G30080.1	ARF16	auxin response factor 16	0.8911357	0.3740338	1.184286	0.498695	0.5891152	0.5974131	0.4119674	0.1845763	0.9512507	0.4433993	0.4026154	0.3985675	0.4475814	0.3936498	0.5041624	0.3167124	0.1488429	0.1322572
gma-miR160f	33.1767	24.9985	16.8857	29.0907	12.7418	13.223	16.3525	10.0598	10.7919	11.3746	3.4503	11.0263	7.7975	20.9432	8.932	Glyma.04G254200	Chr04	1	52092770	52098741	3982	30491156	PF02362;PF06507	PTHR31384;PTHR31384:SF19				GO:0003677;GO:0009725;GO:0006355;GO:0005634	AT1G77850.1	ARF17	auxin response factor 17	5.423849802	3.379623399	3.90527704	1.435750288	1.980775914	1.607844619	1.363582352	1.298286563	2.510883577	5.354653785	5.674200742	5.91519469	1.172911252	0.863063161	1.125314848	1.10666901	0.878859538	0.925429938
gma-miR160f	33.1767	24.9985	16.8857	29.0907	12.7418	13.223	16.3525	10.0598	10.7919	11.3746	3.4503	11.0263	7.7975	20.9432	8.932	Glyma.10G053500	Chr10	1	4837381	4843987	4643	30475242	PF02362;PF06507	PTHR31384;PTHR31384:SF26				GO:0003677;GO:0009725;GO:0006355;GO:0005634	AT4G30080.1	ARF16	auxin response factor 16	4.6210444	3.199480217	3.595776495	1.088288512	1.426187628	1.303125831	0.067833884	0.012102785	0.062500375	4.27053264	4.370490471	4.135571687	0.749818926	0.657633281	0.934373595	0.014601819	0.047479737	0.031641777
gma-miR160f	33.1767	24.9985	16.8857	29.0907	12.7418	13.223	16.3525	10.0598	10.7919	11.3746	3.4503	11.0263	7.7975	20.9432	8.932	Glyma.10G210600	Chr10	1	44284405	44288046	3576	30475771	PF02362;PF06507	PTHR31384;PTHR31384:SF26				GO:0003677;GO:0009725;GO:0006355;GO:0005634	AT4G30080.1	ARF16	auxin response factor 16	5.945614431	3.897215471	7.662604514	1.293600654	1.072054644	1.033627642	0.701069258	0.656059095	1.390600772	2.575456453	4.454025687	3.579690407	1.017618549	0.742966162	1.292984019	0.2919637	0.134852047	0.229380026
gma-miR160f	33.1767	24.9985	16.8857	29.0907	12.7418	13.223	16.3525	10.0598	10.7919	11.3746	3.4503	11.0263	7.7975	20.9432	8.932	Glyma.11G145500	Chr11	1	11195585	11200004	3572	30529002	PF02362;PF06507	PTHR31384;PTHR31384:SF27				GO:0003677;GO:0009725;GO:0006355;GO:0005634	AT2G28350.1	ARF10	auxin response factor 10	10.99215278	7.122103621	9.169825162	6.202953865	5.854119016	5.89457952	0.098753373	0.070792142	0.247412694	13.28942525	12.19056721	11.84351235	4.247499322	3.681985872	5.137776115	0.136655367	0	0.061693493
gma-miR160f	33.1767	24.9985	16.8857	29.0907	12.7418	13.223	16.3525	10.0598	10.7919	11.3746	3.4503	11.0263	7.7975	20.9432	8.932	Glyma.12G174100	Chr12	1	33132182	33137628	3851	30548670	PF02362;PF06507	PTHR31384;PTHR31384:SF27				GO:0003677;GO:0009725;GO:0006355;GO:0005634	AT4G30080.1	ARF16	auxin response factor 16	6.924805526	4.835300841	6.035723267	2.815177654	5.191837916	3.970668488	13.96881976	9.915164712	13.56719134	5.896171289	5.712820266	5.795376263	1.834096614	1.572035853	1.78244942	1.756963221	6.386335222	4.01202972
gma-miR160f	33.1767	24.9985	16.8857	29.0907	12.7418	13.223	16.3525	10.0598	10.7919	11.3746	3.4503	11.0263	7.7975	20.9432	8.932	Glyma.13G084700	Chr13	1	19586382	19592042	4914	30503790	PF02362;PF06507	PTHR31384;PTHR31384:SF19				GO:0003677;GO:0009725;GO:0006355;GO:0005634	AT1G77850.1	ARF17	auxin response factor 17	2.550240062	1.780113806	1.852697506	0.60827297	1.474450136	0.935757846	0.248680619	0.26873034	0.303320608	2.953364693	2.759841434	2.437274193	0.486889184	0.28243898	0.641804531	0.372506847	0.162622207	0.301459187
gma-miR160f	33.1767	24.9985	16.8857	29.0907	12.7418	13.223	16.3525	10.0598	10.7919	11.3746	3.4503	11.0263	7.7975	20.9432	8.932	Glyma.13G140600	Chr13	1	25308345	25312432	4061	30501970	PF02362;PF06507	PTHR31384;PTHR31384:SF26				GO:0003677;GO:0009725;GO:0006355;GO:0005634	AT4G30080.1	ARF16	auxin response factor 16	1.538177946	1.003722799	1.171022553	0.379702531	0.338763351	0.352154069	0.065146586	0.065727121	0.019488432	1.272662777	1.342668432	1.160659123	0.381012807	0.296195796	0.288155239	0.020033365	0	0.033161793
gma-miR160f	33.1767	24.9985	16.8857	29.0907	12.7418	13.223	16.3525	10.0598	10.7919	11.3746	3.4503	11.0263	7.7975	20.9432	8.932	Glyma.13G325200	Chr13	1	42036510	42041294	3397	30502615	PF02362;PF06507	PTHR31384;PTHR31384:SF27				GO:0003677;GO:0009725;GO:0006355;GO:0005634	AT2G28350.1	ARF10	auxin response factor 10	16.04702285	10.82972771	12.17629505	3.56153941	4.951558738	3.717651612	1.234963278	0.856049342	1.230898781	15.2250741	13.86506745	15.14529826	2.015956506	1.389130851	1.890438807	0.263441404	0.405593945	0.302734589
gma-miR160f	33.1767	24.9985	16.8857	29.0907	12.7418	13.223	16.3525	10.0598	10.7919	11.3746	3.4503	11.0263	7.7975	20.9432	8.932	Glyma.14G166500	Chr14	1	41161552	41166845	4015	30533269	PF02362;PF06507	PTHR31384;PTHR31384:SF19				GO:0003677;GO:0009725;GO:0006355;GO:0005634	AT1G77850.1	ARF17	auxin response factor 17	1.916566334	1.302063127	1.558139007	0.466771861	0.963973405	0.4164668	0.028239846	0.034989557	0.068990989	2.452473818	1.940973741	2.235650042	0.485290922	0.164609518	0.433630617	0.077674404	0.01715819	0.10977293
gma-miR160f	33.1767	24.9985	16.8857	29.0907	12.7418	13.223	16.3525	10.0598	10.7919	11.3746	3.4503	11.0263	7.7975	20.9432	8.932	Glyma.20G180000	Chr20	1	41780111	41783555	3425	30521316	PF02362;PF06507	PTHR31384;PTHR31384:SF26				GO:0003677;GO:0009725;GO:0006355;GO:0005634	AT4G30080.1	ARF16	auxin response factor 16	0.8911357	0.3740338	1.184286	0.498695	0.5891152	0.5974131	0.4119674	0.1845763	0.9512507	0.4433993	0.4026154	0.3985675	0.4475814	0.3936498	0.5041624	0.3167124	0.1488429	0.1322572
gma-miR162a	58.707	72.3966	35.3114	70.5929	9.8814	104.8856	93.5964	109.4387	122.7054	24.0617	28.8875	179.8178	50.8016	107.968	155.2987	Glyma.01G022800	Chr01	1	2296901	2311011	9304	30543118	PF07093	PTHR13060	KOG2406				AT5G65490.1			1.281603422	2.643922008	1.104252283	0.305967057	1.817729962	0.950623825	11.00574258	15.65637346	14.25370628	1.573012175	1.54330107	1.525346417	0.20172067	0.194635185	0.251547383	20.05177452	17.21660939	12.50195472
gma-miR162a	58.707	72.3966	35.3114	70.5929	9.8814	104.8856	93.5964	109.4387	122.7054	24.0617	28.8875	179.8178	50.8016	107.968	155.2987	Glyma.06G038900	Chr06	1	2943371	2948117	2650	30550690	PF02362	PTHR31391;PTHR31391:SF9				GO:0003677	AT5G42700.1		AP2/B3-like transcriptional factor family protein	2.913539405	2.397573021	2.394315177	0.008951942	0.041531108	0.016604908	0	0	0	3.05946857	2.802313537	3.669084141	0.048657013	0.044891811	0.064622094	0	0	0.046198985
gma-miR164a	539.9908	316.8743	187.7776	429.1314	141.5252	132.7438	207.992	58.347	48.474	47.0609	4.5327	29.0401	9.924	30.114	19.2982	Glyma.05G025500	Chr05	1	2217704	2219970	2163	30523657	PF02365	PTHR31744;PTHR31744:SF7				GO:0006355;GO:0003677	AT5G61430.1	ANAC100;ATNAC5;NAC100	NAC domain containing protein 100	5.38119127	1.274263692	2.974545689	4.167640044	7.734040916	5.665666658	0.023297474	0.097422381	0	4.16164183	5.059226061	4.066500011	1.119383738	3.269397678	1.748376705	0.081493407	0.012739738	0.050940628
gma-miR164a	539.9908	316.8743	187.7776	429.1314	141.5252	132.7438	207.992	58.347	48.474	47.0609	4.5327	29.0401	9.924	30.114	19.2982	Glyma.06G195500	Chr06	1	17486259	17488670	2099	30552694	PF02365	PTHR31744;PTHR31744:SF7				GO:0006355;GO:0003677	AT5G61430.1	ANAC100;ATNAC5;NAC100	NAC domain containing protein 100	4.830544231	3.631107286	6.518181953	3.842639153	5.383149238	4.48625209	0.066021533	0.040157143	0.131967042	7.696020883	6.334535506	6.282668016	1.31050173	1.278362689	1.96485751	0.077518338	0	0.198310077
gma-miR164a	539.9908	316.8743	187.7776	429.1314	141.5252	132.7438	207.992	58.347	48.474	47.0609	4.5327	29.0401	9.924	30.114	19.2982	Glyma.06G236000	Chr06	1	38358744	38361292	1528	30550279	PF02365	PTHR31744;PTHR31744:SF22				GO:0006355;GO:0003677	AT5G53950.1	ANAC098;ATCUC2;CUC2	NAC (No Apical Meristem) domain transcriptional regulator superfamily protein	0.008463872	0	0.008321532	0	0	0.014398889	0	0	0.008632474	0	0.041397217	0.016856338	0	0	0	0.035495417	0	0
gma-miR164a	539.9908	316.8743	187.7776	429.1314	141.5252	132.7438	207.992	58.347	48.474	47.0609	4.5327	29.0401	9.924	30.114	19.2982	Glyma.08G173400	Chr08	1	13802696	13807822	4323	30537599	PF02365	PTHR31744;PTHR31744:SF5				GO:0006355;GO:0003677	AT1G56010.2	anac021;ANAC022;NAC1	NAC domain containing protein 1	0.996211239	0.329263564	0.491199462	0.016462627	0.381878687	0.213755057	0.020399436	0.042245662	0.061024381	1.266357037	1.220324461	1.245224451	0.033140845	0.070325542	0.046215585	0	0	0.042479982
gma-miR164a	539.9908	316.8743	187.7776	429.1314	141.5252	132.7438	207.992	58.347	48.474	47.0609	4.5327	29.0401	9.924	30.114	19.2982	Glyma.12G161700	Chr12	1	30307162	30309990	1569	30548512	PF02365	PTHR31744;PTHR31744:SF22				GO:0006355;GO:0003677	AT5G53950.1	ANAC098;ATCUC2;CUC2	NAC (No Apical Meristem) domain transcriptional regulator superfamily protein	0.0576989	0.008247328	0	0	0	0	0	0	0	0.085862518	0.145135635	0.057455511	0.009131158	0.084245661	0.018190838	0	0	0
gma-miR164a	539.9908	316.8743	187.7776	429.1314	141.5252	132.7438	207.992	58.347	48.474	47.0609	4.5327	29.0401	9.924	30.114	19.2982	Glyma.12G226500	Chr12	1	38629729	38632784	2417	30548468	PF02365	PTHR31744;PTHR31744:SF22				GO:0006355;GO:0003677	AT5G53950.1	ANAC098;ATCUC2;CUC2	NAC (No Apical Meristem) domain transcriptional regulator superfamily protein	0.09631375	0.016061305	0.021043113	0	0	0	0	0	0	0.136810993	0.104683406	0.085251087	0	0	0	0	0	0
gma-miR164a	539.9908	316.8743	187.7776	429.1314	141.5252	132.7438	207.992	58.347	48.474	47.0609	4.5327	29.0401	9.924	30.114	19.2982	Glyma.13G274300	Chr13	1	37580356	37583238	2116	30504001	PF02365	PTHR31744;PTHR31744:SF22				GO:0006355;GO:0003677	AT5G53950.1	ANAC098;ATCUC2;CUC2	NAC (No Apical Meristem) domain transcriptional regulator superfamily protein	0.006111908	0.006115339	0.006009121	0.269065926	0.814855004	0.322328253	0.071444852	0.278841639	0.043635605	0.08681794	0.047829828	0.042602881	0.182808721	0.074961121	0.101162896	0.076895553	0.065113546	0.133073162
gma-miR164a	539.9908	316.8743	187.7776	429.1314	141.5252	132.7438	207.992	58.347	48.474	47.0609	4.5327	29.0401	9.924	30.114	19.2982	Glyma.15G254000	Chr15	1	48295488	48300365	1418	30496056	PF02365	PTHR31744;PTHR31744:SF5				GO:0006355;GO:0003677	AT1G56010.2	anac021;ANAC022;NAC1	NAC domain containing protein 1	0.246252117	0.00912557	0.143473072	0	0	0	0.275417049	0.307120964	0.027906389	0.224559275	0.258729688	0.054491858	0.020207034	0.027965044	0.010063972	0.15299576	0	0.43169009
gma-miR164a	539.9908	316.8743	187.7776	429.1314	141.5252	132.7438	207.992	58.347	48.474	47.0609	4.5327	29.0401	9.924	30.114	19.2982	Glyma.17G101500	Chr17	1	7978281	7980493	2043	30481421	PF02365	PTHR31744;PTHR31744:SF7				GO:0006355;GO:0003677	AT5G61430.1	ANAC100;ATNAC5;NAC100	NAC domain containing protein 100	10.98306	3.559624	5.38362	16.5118	23.34388	18.80305	0.03083238	0.1994131	0.06456397	11.63566	13.27642	12.67653	3.74474	6.288809	5.874532	0.05973237	0.03372008	0
gma-miR164b	540.2436	316.9362	187.8326	429.2185	141.5252	132.7438	208.0637	58.286	48.474	47.0609	4.5327	29.0401	9.924	30.114	19.2982	Glyma.05G025500	Chr05	1	2217704	2219970	2163	30523657	PF02365	PTHR31744;PTHR31744:SF7				GO:0006355;GO:0003677	AT5G61430.1	ANAC100;ATNAC5;NAC100	NAC domain containing protein 100	5.38119127	1.274263692	2.974545689	4.167640044	7.734040916	5.665666658	0.023297474	0.097422381	0	4.16164183	5.059226061	4.066500011	1.119383738	3.269397678	1.748376705	0.081493407	0.012739738	0.050940628
gma-miR164b	540.2436	316.9362	187.8326	429.2185	141.5252	132.7438	208.0637	58.286	48.474	47.0609	4.5327	29.0401	9.924	30.114	19.2982	Glyma.06G195500	Chr06	1	17486259	17488670	2099	30552694	PF02365	PTHR31744;PTHR31744:SF7				GO:0006355;GO:0003677	AT5G61430.1	ANAC100;ATNAC5;NAC100	NAC domain containing protein 100	4.830544231	3.631107286	6.518181953	3.842639153	5.383149238	4.48625209	0.066021533	0.040157143	0.131967042	7.696020883	6.334535506	6.282668016	1.31050173	1.278362689	1.96485751	0.077518338	0	0.198310077
gma-miR164b	540.2436	316.9362	187.8326	429.2185	141.5252	132.7438	208.0637	58.286	48.474	47.0609	4.5327	29.0401	9.924	30.114	19.2982	Glyma.06G236000	Chr06	1	38358744	38361292	1528	30550279	PF02365	PTHR31744;PTHR31744:SF22				GO:0006355;GO:0003677	AT5G53950.1	ANAC098;ATCUC2;CUC2	NAC (No Apical Meristem) domain transcriptional regulator superfamily protein	0.008463872	0	0.008321532	0	0	0.014398889	0	0	0.008632474	0	0.041397217	0.016856338	0	0	0	0.035495417	0	0
gma-miR164b	540.2436	316.9362	187.8326	429.2185	141.5252	132.7438	208.0637	58.286	48.474	47.0609	4.5327	29.0401	9.924	30.114	19.2982	Glyma.08G173400	Chr08	1	13802696	13807822	4323	30537599	PF02365	PTHR31744;PTHR31744:SF5				GO:0006355;GO:0003677	AT1G56010.2	anac021;ANAC022;NAC1	NAC domain containing protein 1	0.996211239	0.329263564	0.491199462	0.016462627	0.381878687	0.213755057	0.020399436	0.042245662	0.061024381	1.266357037	1.220324461	1.245224451	0.033140845	0.070325542	0.046215585	0	0	0.042479982
gma-miR164b	540.2436	316.9362	187.8326	429.2185	141.5252	132.7438	208.0637	58.286	48.474	47.0609	4.5327	29.0401	9.924	30.114	19.2982	Glyma.11G141200	Chr11	1	10783228	10788818	2312	30529355	PF01073	PTHR10366;PTHR10366:SF323		4.1.1.35	K08678	GO:0055114;GO:0016616;GO:0006694;GO:0003854	AT2G28760.1	UXS6	UDP-XYL synthase 6	15.31014862	15.11165949	14.28821458	6.494997756	8.100392423	8.564598786	1.672845772	1.828953505	2.065282033	15.43073224	14.36916029	15.139733	5.924052121	2.624190404	4.104681581	2.46905014	1.245504972	1.419140092
gma-miR164b	540.2436	316.9362	187.8326	429.2185	141.5252	132.7438	208.0637	58.286	48.474	47.0609	4.5327	29.0401	9.924	30.114	19.2982	Glyma.12G161700	Chr12	1	30307162	30309990	1569	30548512	PF02365	PTHR31744;PTHR31744:SF22				GO:0006355;GO:0003677	AT5G53950.1	ANAC098;ATCUC2;CUC2	NAC (No Apical Meristem) domain transcriptional regulator superfamily protein	0.0576989	0.008247328	0	0	0	0	0	0	0	0.085862518	0.145135635	0.057455511	0.009131158	0.084245661	0.018190838	0	0	0
gma-miR164b	540.2436	316.9362	187.8326	429.2185	141.5252	132.7438	208.0637	58.286	48.474	47.0609	4.5327	29.0401	9.924	30.114	19.2982	Glyma.12G226500	Chr12	1	38629729	38632784	2417	30548468	PF02365	PTHR31744;PTHR31744:SF22				GO:0006355;GO:0003677	AT5G53950.1	ANAC098;ATCUC2;CUC2	NAC (No Apical Meristem) domain transcriptional regulator superfamily protein	0.09631375	0.016061305	0.021043113	0	0	0	0	0	0	0.136810993	0.104683406	0.085251087	0	0	0	0	0	0
gma-miR164b	540.2436	316.9362	187.8326	429.2185	141.5252	132.7438	208.0637	58.286	48.474	47.0609	4.5327	29.0401	9.924	30.114	19.2982	Glyma.13G274300	Chr13	1	37580356	37583238	2116	30504001	PF02365	PTHR31744;PTHR31744:SF22				GO:0006355;GO:0003677	AT5G53950.1	ANAC098;ATCUC2;CUC2	NAC (No Apical Meristem) domain transcriptional regulator superfamily protein	0.006111908	0.006115339	0.006009121	0.269065926	0.814855004	0.322328253	0.071444852	0.278841639	0.043635605	0.08681794	0.047829828	0.042602881	0.182808721	0.074961121	0.101162896	0.076895553	0.065113546	0.133073162
gma-miR164b	540.2436	316.9362	187.8326	429.2185	141.5252	132.7438	208.0637	58.286	48.474	47.0609	4.5327	29.0401	9.924	30.114	19.2982	Glyma.15G254000	Chr15	1	48295488	48300365	1418	30496056	PF02365	PTHR31744;PTHR31744:SF5				GO:0006355;GO:0003677	AT1G56010.2	anac021;ANAC022;NAC1	NAC domain containing protein 1	0.246252117	0.00912557	0.143473072	0	0	0	0.275417049	0.307120964	0.027906389	0.224559275	0.258729688	0.054491858	0.020207034	0.027965044	0.010063972	0.15299576	0	0.43169009
gma-miR164b	540.2436	316.9362	187.8326	429.2185	141.5252	132.7438	208.0637	58.286	48.474	47.0609	4.5327	29.0401	9.924	30.114	19.2982	Glyma.17G101500	Chr17	1	7978281	7980493	2043	30481421	PF02365	PTHR31744;PTHR31744:SF7				GO:0006355;GO:0003677	AT5G61430.1	ANAC100;ATNAC5;NAC100	NAC domain containing protein 100	10.98306	3.559624	5.38362	16.5118	23.34388	18.80305	0.03083238	0.1994131	0.06456397	11.63566	13.27642	12.67653	3.74474	6.288809	5.874532	0.05973237	0.03372008	0
gma-miR164c	542.9609	318.9781	188.2726	431.1782	142.0453	133.3215	208.4223	58.286	48.474	47.0609	4.5327	29.0401	9.924	30.114	19.2982	Glyma.05G025500	Chr05	1	2217704	2219970	2163	30523657	PF02365	PTHR31744;PTHR31744:SF7				GO:0006355;GO:0003677	AT5G61430.1	ANAC100;ATNAC5;NAC100	NAC domain containing protein 100	5.38119127	1.274263692	2.974545689	4.167640044	7.734040916	5.665666658	0.023297474	0.097422381	0	4.16164183	5.059226061	4.066500011	1.119383738	3.269397678	1.748376705	0.081493407	0.012739738	0.050940628
gma-miR164c	542.9609	318.9781	188.2726	431.1782	142.0453	133.3215	208.4223	58.286	48.474	47.0609	4.5327	29.0401	9.924	30.114	19.2982	Glyma.06G195500	Chr06	1	17486259	17488670	2099	30552694	PF02365	PTHR31744;PTHR31744:SF7				GO:0006355;GO:0003677	AT5G61430.1	ANAC100;ATNAC5;NAC100	NAC domain containing protein 100	4.830544231	3.631107286	6.518181953	3.842639153	5.383149238	4.48625209	0.066021533	0.040157143	0.131967042	7.696020883	6.334535506	6.282668016	1.31050173	1.278362689	1.96485751	0.077518338	0	0.198310077
gma-miR164c	542.9609	318.9781	188.2726	431.1782	142.0453	133.3215	208.4223	58.286	48.474	47.0609	4.5327	29.0401	9.924	30.114	19.2982	Glyma.06G236000	Chr06	1	38358744	38361292	1528	30550279	PF02365	PTHR31744;PTHR31744:SF22				GO:0006355;GO:0003677	AT5G53950.1	ANAC098;ATCUC2;CUC2	NAC (No Apical Meristem) domain transcriptional regulator superfamily protein	0.008463872	0	0.008321532	0	0	0.014398889	0	0	0.008632474	0	0.041397217	0.016856338	0	0	0	0.035495417	0	0
gma-miR164c	542.9609	318.9781	188.2726	431.1782	142.0453	133.3215	208.4223	58.286	48.474	47.0609	4.5327	29.0401	9.924	30.114	19.2982	Glyma.08G173400	Chr08	1	13802696	13807822	4323	30537599	PF02365	PTHR31744;PTHR31744:SF5				GO:0006355;GO:0003677	AT1G56010.2	anac021;ANAC022;NAC1	NAC domain containing protein 1	0.996211239	0.329263564	0.491199462	0.016462627	0.381878687	0.213755057	0.020399436	0.042245662	0.061024381	1.266357037	1.220324461	1.245224451	0.033140845	0.070325542	0.046215585	0	0	0.042479982
gma-miR164c	542.9609	318.9781	188.2726	431.1782	142.0453	133.3215	208.4223	58.286	48.474	47.0609	4.5327	29.0401	9.924	30.114	19.2982	Glyma.11G141200	Chr11	1	10783228	10788818	2312	30529355	PF01073	PTHR10366;PTHR10366:SF323		4.1.1.35	K08678	GO:0055114;GO:0016616;GO:0006694;GO:0003854	AT2G28760.1	UXS6	UDP-XYL synthase 6	15.31014862	15.11165949	14.28821458	6.494997756	8.100392423	8.564598786	1.672845772	1.828953505	2.065282033	15.43073224	14.36916029	15.139733	5.924052121	2.624190404	4.104681581	2.46905014	1.245504972	1.419140092
gma-miR164c	542.9609	318.9781	188.2726	431.1782	142.0453	133.3215	208.4223	58.286	48.474	47.0609	4.5327	29.0401	9.924	30.114	19.2982	Glyma.12G161700	Chr12	1	30307162	30309990	1569	30548512	PF02365	PTHR31744;PTHR31744:SF22				GO:0006355;GO:0003677	AT5G53950.1	ANAC098;ATCUC2;CUC2	NAC (No Apical Meristem) domain transcriptional regulator superfamily protein	0.0576989	0.008247328	0	0	0	0	0	0	0	0.085862518	0.145135635	0.057455511	0.009131158	0.084245661	0.018190838	0	0	0
gma-miR164c	542.9609	318.9781	188.2726	431.1782	142.0453	133.3215	208.4223	58.286	48.474	47.0609	4.5327	29.0401	9.924	30.114	19.2982	Glyma.12G226500	Chr12	1	38629729	38632784	2417	30548468	PF02365	PTHR31744;PTHR31744:SF22				GO:0006355;GO:0003677	AT5G53950.1	ANAC098;ATCUC2;CUC2	NAC (No Apical Meristem) domain transcriptional regulator superfamily protein	0.09631375	0.016061305	0.021043113	0	0	0	0	0	0	0.136810993	0.104683406	0.085251087	0	0	0	0	0	0
gma-miR164c	542.9609	318.9781	188.2726	431.1782	142.0453	133.3215	208.4223	58.286	48.474	47.0609	4.5327	29.0401	9.924	30.114	19.2982	Glyma.13G274300	Chr13	1	37580356	37583238	2116	30504001	PF02365	PTHR31744;PTHR31744:SF22				GO:0006355;GO:0003677	AT5G53950.1	ANAC098;ATCUC2;CUC2	NAC (No Apical Meristem) domain transcriptional regulator superfamily protein	0.006111908	0.006115339	0.006009121	0.269065926	0.814855004	0.322328253	0.071444852	0.278841639	0.043635605	0.08681794	0.047829828	0.042602881	0.182808721	0.074961121	0.101162896	0.076895553	0.065113546	0.133073162
gma-miR164c	542.9609	318.9781	188.2726	431.1782	142.0453	133.3215	208.4223	58.286	48.474	47.0609	4.5327	29.0401	9.924	30.114	19.2982	Glyma.15G254000	Chr15	1	48295488	48300365	1418	30496056	PF02365	PTHR31744;PTHR31744:SF5				GO:0006355;GO:0003677	AT1G56010.2	anac021;ANAC022;NAC1	NAC domain containing protein 1	0.246252117	0.00912557	0.143473072	0	0	0	0.275417049	0.307120964	0.027906389	0.224559275	0.258729688	0.054491858	0.020207034	0.027965044	0.010063972	0.15299576	0	0.43169009
gma-miR164c	542.9609	318.9781	188.2726	431.1782	142.0453	133.3215	208.4223	58.286	48.474	47.0609	4.5327	29.0401	9.924	30.114	19.2982	Glyma.17G101500	Chr17	1	7978281	7980493	2043	30481421	PF02365	PTHR31744;PTHR31744:SF7				GO:0006355;GO:0003677	AT5G61430.1	ANAC100;ATNAC5;NAC100	NAC domain containing protein 100	10.98306	3.559624	5.38362	16.5118	23.34388	18.80305	0.03083238	0.1994131	0.06456397	11.63566	13.27642	12.67653	3.74474	6.288809	5.874532	0.05973237	0.03372008	0
gma-miR164d	540.2436	316.9362	187.7776	429.1749	141.5252	132.7438	208.0637	58.286	48.4144	47.0609	4.5327	28.976	9.924	30.114	19.2982	Glyma.05G025500	Chr05	1	2217704	2219970	2163	30523657	PF02365	PTHR31744;PTHR31744:SF7				GO:0006355;GO:0003677	AT5G61430.1	ANAC100;ATNAC5;NAC100	NAC domain containing protein 100	5.38119127	1.274263692	2.974545689	4.167640044	7.734040916	5.665666658	0.023297474	0.097422381	0	4.16164183	5.059226061	4.066500011	1.119383738	3.269397678	1.748376705	0.081493407	0.012739738	0.050940628
gma-miR164d	540.2436	316.9362	187.7776	429.1749	141.5252	132.7438	208.0637	58.286	48.4144	47.0609	4.5327	28.976	9.924	30.114	19.2982	Glyma.06G195500	Chr06	1	17486259	17488670	2099	30552694	PF02365	PTHR31744;PTHR31744:SF7				GO:0006355;GO:0003677	AT5G61430.1	ANAC100;ATNAC5;NAC100	NAC domain containing protein 100	4.830544231	3.631107286	6.518181953	3.842639153	5.383149238	4.48625209	0.066021533	0.040157143	0.131967042	7.696020883	6.334535506	6.282668016	1.31050173	1.278362689	1.96485751	0.077518338	0	0.198310077
gma-miR164d	540.2436	316.9362	187.7776	429.1749	141.5252	132.7438	208.0637	58.286	48.4144	47.0609	4.5327	28.976	9.924	30.114	19.2982	Glyma.06G236000	Chr06	1	38358744	38361292	1528	30550279	PF02365	PTHR31744;PTHR31744:SF22				GO:0006355;GO:0003677	AT5G53950.1	ANAC098;ATCUC2;CUC2	NAC (No Apical Meristem) domain transcriptional regulator superfamily protein	0.008463872	0	0.008321532	0	0	0.014398889	0	0	0.008632474	0	0.041397217	0.016856338	0	0	0	0.035495417	0	0
gma-miR164d	540.2436	316.9362	187.7776	429.1749	141.5252	132.7438	208.0637	58.286	48.4144	47.0609	4.5327	28.976	9.924	30.114	19.2982	Glyma.08G173400	Chr08	1	13802696	13807822	4323	30537599	PF02365	PTHR31744;PTHR31744:SF5				GO:0006355;GO:0003677	AT1G56010.2	anac021;ANAC022;NAC1	NAC domain containing protein 1	0.996211239	0.329263564	0.491199462	0.016462627	0.381878687	0.213755057	0.020399436	0.042245662	0.061024381	1.266357037	1.220324461	1.245224451	0.033140845	0.070325542	0.046215585	0	0	0.042479982
gma-miR164d	540.2436	316.9362	187.7776	429.1749	141.5252	132.7438	208.0637	58.286	48.4144	47.0609	4.5327	28.976	9.924	30.114	19.2982	Glyma.11G141200	Chr11	1	10783228	10788818	2312	30529355	PF01073	PTHR10366;PTHR10366:SF323		4.1.1.35	K08678	GO:0055114;GO:0016616;GO:0006694;GO:0003854	AT2G28760.1	UXS6	UDP-XYL synthase 6	15.31014862	15.11165949	14.28821458	6.494997756	8.100392423	8.564598786	1.672845772	1.828953505	2.065282033	15.43073224	14.36916029	15.139733	5.924052121	2.624190404	4.104681581	2.46905014	1.245504972	1.419140092
gma-miR164d	540.2436	316.9362	187.7776	429.1749	141.5252	132.7438	208.0637	58.286	48.4144	47.0609	4.5327	28.976	9.924	30.114	19.2982	Glyma.12G161700	Chr12	1	30307162	30309990	1569	30548512	PF02365	PTHR31744;PTHR31744:SF22				GO:0006355;GO:0003677	AT5G53950.1	ANAC098;ATCUC2;CUC2	NAC (No Apical Meristem) domain transcriptional regulator superfamily protein	0.0576989	0.008247328	0	0	0	0	0	0	0	0.085862518	0.145135635	0.057455511	0.009131158	0.084245661	0.018190838	0	0	0
gma-miR164d	540.2436	316.9362	187.7776	429.1749	141.5252	132.7438	208.0637	58.286	48.4144	47.0609	4.5327	28.976	9.924	30.114	19.2982	Glyma.12G226500	Chr12	1	38629729	38632784	2417	30548468	PF02365	PTHR31744;PTHR31744:SF22				GO:0006355;GO:0003677	AT5G53950.1	ANAC098;ATCUC2;CUC2	NAC (No Apical Meristem) domain transcriptional regulator superfamily protein	0.09631375	0.016061305	0.021043113	0	0	0	0	0	0	0.136810993	0.104683406	0.085251087	0	0	0	0	0	0
gma-miR164d	540.2436	316.9362	187.7776	429.1749	141.5252	132.7438	208.0637	58.286	48.4144	47.0609	4.5327	28.976	9.924	30.114	19.2982	Glyma.13G274300	Chr13	1	37580356	37583238	2116	30504001	PF02365	PTHR31744;PTHR31744:SF22				GO:0006355;GO:0003677	AT5G53950.1	ANAC098;ATCUC2;CUC2	NAC (No Apical Meristem) domain transcriptional regulator superfamily protein	0.006111908	0.006115339	0.006009121	0.269065926	0.814855004	0.322328253	0.071444852	0.278841639	0.043635605	0.08681794	0.047829828	0.042602881	0.182808721	0.074961121	0.101162896	0.076895553	0.065113546	0.133073162
gma-miR164d	540.2436	316.9362	187.7776	429.1749	141.5252	132.7438	208.0637	58.286	48.4144	47.0609	4.5327	28.976	9.924	30.114	19.2982	Glyma.15G254000	Chr15	1	48295488	48300365	1418	30496056	PF02365	PTHR31744;PTHR31744:SF5				GO:0006355;GO:0003677	AT1G56010.2	anac021;ANAC022;NAC1	NAC domain containing protein 1	0.246252117	0.00912557	0.143473072	0	0	0	0.275417049	0.307120964	0.027906389	0.224559275	0.258729688	0.054491858	0.020207034	0.027965044	0.010063972	0.15299576	0	0.43169009
gma-miR164d	540.2436	316.9362	187.7776	429.1749	141.5252	132.7438	208.0637	58.286	48.4144	47.0609	4.5327	28.976	9.924	30.114	19.2982	Glyma.17G101500	Chr17	1	7978281	7980493	2043	30481421	PF02365	PTHR31744;PTHR31744:SF7				GO:0006355;GO:0003677	AT5G61430.1	ANAC100;ATNAC5;NAC100	NAC domain containing protein 100	10.98306	3.559624	5.38362	16.5118	23.34388	18.80305	0.03083238	0.1994131	0.06456397	11.63566	13.27642	12.67653	3.74474	6.288809	5.874532	0.05973237	0.03372008	0
gma-miR164e	540.2436	316.9362	187.8326	429.2185	141.5252	132.7438	208.0637	58.286	48.474	47.0609	4.5327	29.0401	9.924	30.114	19.2982	Glyma.05G025500	Chr05	1	2217704	2219970	2163	30523657	PF02365	PTHR31744;PTHR31744:SF7				GO:0006355;GO:0003677	AT5G61430.1	ANAC100;ATNAC5;NAC100	NAC domain containing protein 100	5.38119127	1.274263692	2.974545689	4.167640044	7.734040916	5.665666658	0.023297474	0.097422381	0	4.16164183	5.059226061	4.066500011	1.119383738	3.269397678	1.748376705	0.081493407	0.012739738	0.050940628
gma-miR164e	540.2436	316.9362	187.8326	429.2185	141.5252	132.7438	208.0637	58.286	48.474	47.0609	4.5327	29.0401	9.924	30.114	19.2982	Glyma.06G195500	Chr06	1	17486259	17488670	2099	30552694	PF02365	PTHR31744;PTHR31744:SF7				GO:0006355;GO:0003677	AT5G61430.1	ANAC100;ATNAC5;NAC100	NAC domain containing protein 100	4.830544231	3.631107286	6.518181953	3.842639153	5.383149238	4.48625209	0.066021533	0.040157143	0.131967042	7.696020883	6.334535506	6.282668016	1.31050173	1.278362689	1.96485751	0.077518338	0	0.198310077
gma-miR164e	540.2436	316.9362	187.8326	429.2185	141.5252	132.7438	208.0637	58.286	48.474	47.0609	4.5327	29.0401	9.924	30.114	19.2982	Glyma.06G236000	Chr06	1	38358744	38361292	1528	30550279	PF02365	PTHR31744;PTHR31744:SF22				GO:0006355;GO:0003677	AT5G53950.1	ANAC098;ATCUC2;CUC2	NAC (No Apical Meristem) domain transcriptional regulator superfamily protein	0.008463872	0	0.008321532	0	0	0.014398889	0	0	0.008632474	0	0.041397217	0.016856338	0	0	0	0.035495417	0	0
gma-miR164e	540.2436	316.9362	187.8326	429.2185	141.5252	132.7438	208.0637	58.286	48.474	47.0609	4.5327	29.0401	9.924	30.114	19.2982	Glyma.08G173400	Chr08	1	13802696	13807822	4323	30537599	PF02365	PTHR31744;PTHR31744:SF5				GO:0006355;GO:0003677	AT1G56010.2	anac021;ANAC022;NAC1	NAC domain containing protein 1	0.996211239	0.329263564	0.491199462	0.016462627	0.381878687	0.213755057	0.020399436	0.042245662	0.061024381	1.266357037	1.220324461	1.245224451	0.033140845	0.070325542	0.046215585	0	0	0.042479982
gma-miR164e	540.2436	316.9362	187.8326	429.2185	141.5252	132.7438	208.0637	58.286	48.474	47.0609	4.5327	29.0401	9.924	30.114	19.2982	Glyma.12G161700	Chr12	1	30307162	30309990	1569	30548512	PF02365	PTHR31744;PTHR31744:SF22				GO:0006355;GO:0003677	AT5G53950.1	ANAC098;ATCUC2;CUC2	NAC (No Apical Meristem) domain transcriptional regulator superfamily protein	0.0576989	0.008247328	0	0	0	0	0	0	0	0.085862518	0.145135635	0.057455511	0.009131158	0.084245661	0.018190838	0	0	0
gma-miR164e	540.2436	316.9362	187.8326	429.2185	141.5252	132.7438	208.0637	58.286	48.474	47.0609	4.5327	29.0401	9.924	30.114	19.2982	Glyma.12G226500	Chr12	1	38629729	38632784	2417	30548468	PF02365	PTHR31744;PTHR31744:SF22				GO:0006355;GO:0003677	AT5G53950.1	ANAC098;ATCUC2;CUC2	NAC (No Apical Meristem) domain transcriptional regulator superfamily protein	0.09631375	0.016061305	0.021043113	0	0	0	0	0	0	0.136810993	0.104683406	0.085251087	0	0	0	0	0	0
gma-miR164e	540.2436	316.9362	187.8326	429.2185	141.5252	132.7438	208.0637	58.286	48.474	47.0609	4.5327	29.0401	9.924	30.114	19.2982	Glyma.13G274300	Chr13	1	37580356	37583238	2116	30504001	PF02365	PTHR31744;PTHR31744:SF22				GO:0006355;GO:0003677	AT5G53950.1	ANAC098;ATCUC2;CUC2	NAC (No Apical Meristem) domain transcriptional regulator superfamily protein	0.006111908	0.006115339	0.006009121	0.269065926	0.814855004	0.322328253	0.071444852	0.278841639	0.043635605	0.08681794	0.047829828	0.042602881	0.182808721	0.074961121	0.101162896	0.076895553	0.065113546	0.133073162
gma-miR164e	540.2436	316.9362	187.8326	429.2185	141.5252	132.7438	208.0637	58.286	48.474	47.0609	4.5327	29.0401	9.924	30.114	19.2982	Glyma.15G254000	Chr15	1	48295488	48300365	1418	30496056	PF02365	PTHR31744;PTHR31744:SF5				GO:0006355;GO:0003677	AT1G56010.2	anac021;ANAC022;NAC1	NAC domain containing protein 1	0.246252117	0.00912557	0.143473072	0	0	0	0.275417049	0.307120964	0.027906389	0.224559275	0.258729688	0.054491858	0.020207034	0.027965044	0.010063972	0.15299576	0	0.43169009
gma-miR164e	540.2436	316.9362	187.8326	429.2185	141.5252	132.7438	208.0637	58.286	48.474	47.0609	4.5327	29.0401	9.924	30.114	19.2982	Glyma.17G101500	Chr17	1	7978281	7980493	2043	30481421	PF02365	PTHR31744;PTHR31744:SF7				GO:0006355;GO:0003677	AT5G61430.1	ANAC100;ATNAC5;NAC100	NAC domain containing protein 100	10.98306	3.559624	5.38362	16.5118	23.34388	18.80305	0.03083238	0.1994131	0.06456397	11.63566	13.27642	12.67653	3.74474	6.288809	5.874532	0.05973237	0.03372008	0
gma-miR164f	540.3068	317.0599	187.7226	429.0443	141.5252	132.808	207.992	58.286	48.4144	47.0609	4.5327	28.976	9.924	30.114	19.2982	Glyma.05G025500	Chr05	1	2217704	2219970	2163	30523657	PF02365	PTHR31744;PTHR31744:SF7				GO:0006355;GO:0003677	AT5G61430.1	ANAC100;ATNAC5;NAC100	NAC domain containing protein 100	5.38119127	1.274263692	2.974545689	4.167640044	7.734040916	5.665666658	0.023297474	0.097422381	0	4.16164183	5.059226061	4.066500011	1.119383738	3.269397678	1.748376705	0.081493407	0.012739738	0.050940628
gma-miR164f	540.3068	317.0599	187.7226	429.0443	141.5252	132.808	207.992	58.286	48.4144	47.0609	4.5327	28.976	9.924	30.114	19.2982	Glyma.06G195500	Chr06	1	17486259	17488670	2099	30552694	PF02365	PTHR31744;PTHR31744:SF7				GO:0006355;GO:0003677	AT5G61430.1	ANAC100;ATNAC5;NAC100	NAC domain containing protein 100	4.830544231	3.631107286	6.518181953	3.842639153	5.383149238	4.48625209	0.066021533	0.040157143	0.131967042	7.696020883	6.334535506	6.282668016	1.31050173	1.278362689	1.96485751	0.077518338	0	0.198310077
gma-miR164f	540.3068	317.0599	187.7226	429.0443	141.5252	132.808	207.992	58.286	48.4144	47.0609	4.5327	28.976	9.924	30.114	19.2982	Glyma.06G236000	Chr06	1	38358744	38361292	1528	30550279	PF02365	PTHR31744;PTHR31744:SF22				GO:0006355;GO:0003677	AT5G53950.1	ANAC098;ATCUC2;CUC2	NAC (No Apical Meristem) domain transcriptional regulator superfamily protein	0.008463872	0	0.008321532	0	0	0.014398889	0	0	0.008632474	0	0.041397217	0.016856338	0	0	0	0.035495417	0	0
gma-miR164f	540.3068	317.0599	187.7226	429.0443	141.5252	132.808	207.992	58.286	48.4144	47.0609	4.5327	28.976	9.924	30.114	19.2982	Glyma.08G173400	Chr08	1	13802696	13807822	4323	30537599	PF02365	PTHR31744;PTHR31744:SF5				GO:0006355;GO:0003677	AT1G56010.2	anac021;ANAC022;NAC1	NAC domain containing protein 1	0.996211239	0.329263564	0.491199462	0.016462627	0.381878687	0.213755057	0.020399436	0.042245662	0.061024381	1.266357037	1.220324461	1.245224451	0.033140845	0.070325542	0.046215585	0	0	0.042479982
gma-miR164f	540.3068	317.0599	187.7226	429.0443	141.5252	132.808	207.992	58.286	48.4144	47.0609	4.5327	28.976	9.924	30.114	19.2982	Glyma.12G161700	Chr12	1	30307162	30309990	1569	30548512	PF02365	PTHR31744;PTHR31744:SF22				GO:0006355;GO:0003677	AT5G53950.1	ANAC098;ATCUC2;CUC2	NAC (No Apical Meristem) domain transcriptional regulator superfamily protein	0.0576989	0.008247328	0	0	0	0	0	0	0	0.085862518	0.145135635	0.057455511	0.009131158	0.084245661	0.018190838	0	0	0
gma-miR164f	540.3068	317.0599	187.7226	429.0443	141.5252	132.808	207.992	58.286	48.4144	47.0609	4.5327	28.976	9.924	30.114	19.2982	Glyma.12G226500	Chr12	1	38629729	38632784	2417	30548468	PF02365	PTHR31744;PTHR31744:SF22				GO:0006355;GO:0003677	AT5G53950.1	ANAC098;ATCUC2;CUC2	NAC (No Apical Meristem) domain transcriptional regulator superfamily protein	0.09631375	0.016061305	0.021043113	0	0	0	0	0	0	0.136810993	0.104683406	0.085251087	0	0	0	0	0	0
gma-miR164f	540.3068	317.0599	187.7226	429.0443	141.5252	132.808	207.992	58.286	48.4144	47.0609	4.5327	28.976	9.924	30.114	19.2982	Glyma.13G274300	Chr13	1	37580356	37583238	2116	30504001	PF02365	PTHR31744;PTHR31744:SF22				GO:0006355;GO:0003677	AT5G53950.1	ANAC098;ATCUC2;CUC2	NAC (No Apical Meristem) domain transcriptional regulator superfamily protein	0.006111908	0.006115339	0.006009121	0.269065926	0.814855004	0.322328253	0.071444852	0.278841639	0.043635605	0.08681794	0.047829828	0.042602881	0.182808721	0.074961121	0.101162896	0.076895553	0.065113546	0.133073162
gma-miR164f	540.3068	317.0599	187.7226	429.0443	141.5252	132.808	207.992	58.286	48.4144	47.0609	4.5327	28.976	9.924	30.114	19.2982	Glyma.15G254000	Chr15	1	48295488	48300365	1418	30496056	PF02365	PTHR31744;PTHR31744:SF5				GO:0006355;GO:0003677	AT1G56010.2	anac021;ANAC022;NAC1	NAC domain containing protein 1	0.246252117	0.00912557	0.143473072	0	0	0	0.275417049	0.307120964	0.027906389	0.224559275	0.258729688	0.054491858	0.020207034	0.027965044	0.010063972	0.15299576	0	0.43169009
gma-miR164f	540.3068	317.0599	187.7226	429.0443	141.5252	132.808	207.992	58.286	48.4144	47.0609	4.5327	28.976	9.924	30.114	19.2982	Glyma.17G101500	Chr17	1	7978281	7980493	2043	30481421	PF02365	PTHR31744;PTHR31744:SF7				GO:0006355;GO:0003677	AT5G61430.1	ANAC100;ATNAC5;NAC100	NAC domain containing protein 100	10.98306	3.559624	5.38362	16.5118	23.34388	18.80305	0.03083238	0.1994131	0.06456397	11.63566	13.27642	12.67653	3.74474	6.288809	5.874532	0.05973237	0.03372008	0
gma-miR164g	539.9908	316.8743	187.7226	429.1314	141.5252	132.7438	207.992	58.347	48.474	47.0609	4.5327	29.0401	9.924	30.114	19.2982	Glyma.05G025500	Chr05	1	2217704	2219970	2163	30523657	PF02365	PTHR31744;PTHR31744:SF7				GO:0006355;GO:0003677	AT5G61430.1	ANAC100;ATNAC5;NAC100	NAC domain containing protein 100	5.38119127	1.274263692	2.974545689	4.167640044	7.734040916	5.665666658	0.023297474	0.097422381	0	4.16164183	5.059226061	4.066500011	1.119383738	3.269397678	1.748376705	0.081493407	0.012739738	0.050940628
gma-miR164g	539.9908	316.8743	187.7226	429.1314	141.5252	132.7438	207.992	58.347	48.474	47.0609	4.5327	29.0401	9.924	30.114	19.2982	Glyma.06G195500	Chr06	1	17486259	17488670	2099	30552694	PF02365	PTHR31744;PTHR31744:SF7				GO:0006355;GO:0003677	AT5G61430.1	ANAC100;ATNAC5;NAC100	NAC domain containing protein 100	4.830544231	3.631107286	6.518181953	3.842639153	5.383149238	4.48625209	0.066021533	0.040157143	0.131967042	7.696020883	6.334535506	6.282668016	1.31050173	1.278362689	1.96485751	0.077518338	0	0.198310077
gma-miR164g	539.9908	316.8743	187.7226	429.1314	141.5252	132.7438	207.992	58.347	48.474	47.0609	4.5327	29.0401	9.924	30.114	19.2982	Glyma.06G236000	Chr06	1	38358744	38361292	1528	30550279	PF02365	PTHR31744;PTHR31744:SF22				GO:0006355;GO:0003677	AT5G53950.1	ANAC098;ATCUC2;CUC2	NAC (No Apical Meristem) domain transcriptional regulator superfamily protein	0.008463872	0	0.008321532	0	0	0.014398889	0	0	0.008632474	0	0.041397217	0.016856338	0	0	0	0.035495417	0	0
gma-miR164g	539.9908	316.8743	187.7226	429.1314	141.5252	132.7438	207.992	58.347	48.474	47.0609	4.5327	29.0401	9.924	30.114	19.2982	Glyma.08G173400	Chr08	1	13802696	13807822	4323	30537599	PF02365	PTHR31744;PTHR31744:SF5				GO:0006355;GO:0003677	AT1G56010.2	anac021;ANAC022;NAC1	NAC domain containing protein 1	0.996211239	0.329263564	0.491199462	0.016462627	0.381878687	0.213755057	0.020399436	0.042245662	0.061024381	1.266357037	1.220324461	1.245224451	0.033140845	0.070325542	0.046215585	0	0	0.042479982
gma-miR164g	539.9908	316.8743	187.7226	429.1314	141.5252	132.7438	207.992	58.347	48.474	47.0609	4.5327	29.0401	9.924	30.114	19.2982	Glyma.12G161700	Chr12	1	30307162	30309990	1569	30548512	PF02365	PTHR31744;PTHR31744:SF22				GO:0006355;GO:0003677	AT5G53950.1	ANAC098;ATCUC2;CUC2	NAC (No Apical Meristem) domain transcriptional regulator superfamily protein	0.0576989	0.008247328	0	0	0	0	0	0	0	0.085862518	0.145135635	0.057455511	0.009131158	0.084245661	0.018190838	0	0	0
gma-miR164g	539.9908	316.8743	187.7226	429.1314	141.5252	132.7438	207.992	58.347	48.474	47.0609	4.5327	29.0401	9.924	30.114	19.2982	Glyma.12G226500	Chr12	1	38629729	38632784	2417	30548468	PF02365	PTHR31744;PTHR31744:SF22				GO:0006355;GO:0003677	AT5G53950.1	ANAC098;ATCUC2;CUC2	NAC (No Apical Meristem) domain transcriptional regulator superfamily protein	0.09631375	0.016061305	0.021043113	0	0	0	0	0	0	0.136810993	0.104683406	0.085251087	0	0	0	0	0	0
gma-miR164g	539.9908	316.8743	187.7226	429.1314	141.5252	132.7438	207.992	58.347	48.474	47.0609	4.5327	29.0401	9.924	30.114	19.2982	Glyma.13G274300	Chr13	1	37580356	37583238	2116	30504001	PF02365	PTHR31744;PTHR31744:SF22				GO:0006355;GO:0003677	AT5G53950.1	ANAC098;ATCUC2;CUC2	NAC (No Apical Meristem) domain transcriptional regulator superfamily protein	0.006111908	0.006115339	0.006009121	0.269065926	0.814855004	0.322328253	0.071444852	0.278841639	0.043635605	0.08681794	0.047829828	0.042602881	0.182808721	0.074961121	0.101162896	0.076895553	0.065113546	0.133073162
gma-miR164g	539.9908	316.8743	187.7226	429.1314	141.5252	132.7438	207.992	58.347	48.474	47.0609	4.5327	29.0401	9.924	30.114	19.2982	Glyma.15G254000	Chr15	1	48295488	48300365	1418	30496056	PF02365	PTHR31744;PTHR31744:SF5				GO:0006355;GO:0003677	AT1G56010.2	anac021;ANAC022;NAC1	NAC domain containing protein 1	0.246252117	0.00912557	0.143473072	0	0	0	0.275417049	0.307120964	0.027906389	0.224559275	0.258729688	0.054491858	0.020207034	0.027965044	0.010063972	0.15299576	0	0.43169009
gma-miR164g	539.9908	316.8743	187.7226	429.1314	141.5252	132.7438	207.992	58.347	48.474	47.0609	4.5327	29.0401	9.924	30.114	19.2982	Glyma.17G101500	Chr17	1	7978281	7980493	2043	30481421	PF02365	PTHR31744;PTHR31744:SF7				GO:0006355;GO:0003677	AT5G61430.1	ANAC100;ATNAC5;NAC100	NAC domain containing protein 100	10.98306	3.559624	5.38362	16.5118	23.34388	18.80305	0.03083238	0.1994131	0.06456397	11.63566	13.27642	12.67653	3.74474	6.288809	5.874532	0.05973237	0.03372008	0
gma-miR164h	542.5817	318.6069	188.1626	431.004	141.9153	133.3215	208.4223	58.286	48.474	47.0609	4.5327	29.0401	9.924	30.114	19.2982	Glyma.05G025500	Chr05	1	2217704	2219970	2163	30523657	PF02365	PTHR31744;PTHR31744:SF7				GO:0006355;GO:0003677	AT5G61430.1	ANAC100;ATNAC5;NAC100	NAC domain containing protein 100	5.38119127	1.274263692	2.974545689	4.167640044	7.734040916	5.665666658	0.023297474	0.097422381	0	4.16164183	5.059226061	4.066500011	1.119383738	3.269397678	1.748376705	0.081493407	0.012739738	0.050940628
gma-miR164h	542.5817	318.6069	188.1626	431.004	141.9153	133.3215	208.4223	58.286	48.474	47.0609	4.5327	29.0401	9.924	30.114	19.2982	Glyma.06G195500	Chr06	1	17486259	17488670	2099	30552694	PF02365	PTHR31744;PTHR31744:SF7				GO:0006355;GO:0003677	AT5G61430.1	ANAC100;ATNAC5;NAC100	NAC domain containing protein 100	4.830544231	3.631107286	6.518181953	3.842639153	5.383149238	4.48625209	0.066021533	0.040157143	0.131967042	7.696020883	6.334535506	6.282668016	1.31050173	1.278362689	1.96485751	0.077518338	0	0.198310077
gma-miR164h	542.5817	318.6069	188.1626	431.004	141.9153	133.3215	208.4223	58.286	48.474	47.0609	4.5327	29.0401	9.924	30.114	19.2982	Glyma.06G236000	Chr06	1	38358744	38361292	1528	30550279	PF02365	PTHR31744;PTHR31744:SF22				GO:0006355;GO:0003677	AT5G53950.1	ANAC098;ATCUC2;CUC2	NAC (No Apical Meristem) domain transcriptional regulator superfamily protein	0.008463872	0	0.008321532	0	0	0.014398889	0	0	0.008632474	0	0.041397217	0.016856338	0	0	0	0.035495417	0	0
gma-miR164h	542.5817	318.6069	188.1626	431.004	141.9153	133.3215	208.4223	58.286	48.474	47.0609	4.5327	29.0401	9.924	30.114	19.2982	Glyma.08G173400	Chr08	1	13802696	13807822	4323	30537599	PF02365	PTHR31744;PTHR31744:SF5				GO:0006355;GO:0003677	AT1G56010.2	anac021;ANAC022;NAC1	NAC domain containing protein 1	0.996211239	0.329263564	0.491199462	0.016462627	0.381878687	0.213755057	0.020399436	0.042245662	0.061024381	1.266357037	1.220324461	1.245224451	0.033140845	0.070325542	0.046215585	0	0	0.042479982
gma-miR164h	542.5817	318.6069	188.1626	431.004	141.9153	133.3215	208.4223	58.286	48.474	47.0609	4.5327	29.0401	9.924	30.114	19.2982	Glyma.12G161700	Chr12	1	30307162	30309990	1569	30548512	PF02365	PTHR31744;PTHR31744:SF22				GO:0006355;GO:0003677	AT5G53950.1	ANAC098;ATCUC2;CUC2	NAC (No Apical Meristem) domain transcriptional regulator superfamily protein	0.0576989	0.008247328	0	0	0	0	0	0	0	0.085862518	0.145135635	0.057455511	0.009131158	0.084245661	0.018190838	0	0	0
gma-miR164h	542.5817	318.6069	188.1626	431.004	141.9153	133.3215	208.4223	58.286	48.474	47.0609	4.5327	29.0401	9.924	30.114	19.2982	Glyma.12G226500	Chr12	1	38629729	38632784	2417	30548468	PF02365	PTHR31744;PTHR31744:SF22				GO:0006355;GO:0003677	AT5G53950.1	ANAC098;ATCUC2;CUC2	NAC (No Apical Meristem) domain transcriptional regulator superfamily protein	0.09631375	0.016061305	0.021043113	0	0	0	0	0	0	0.136810993	0.104683406	0.085251087	0	0	0	0	0	0
gma-miR164h	542.5817	318.6069	188.1626	431.004	141.9153	133.3215	208.4223	58.286	48.474	47.0609	4.5327	29.0401	9.924	30.114	19.2982	Glyma.13G274300	Chr13	1	37580356	37583238	2116	30504001	PF02365	PTHR31744;PTHR31744:SF22				GO:0006355;GO:0003677	AT5G53950.1	ANAC098;ATCUC2;CUC2	NAC (No Apical Meristem) domain transcriptional regulator superfamily protein	0.006111908	0.006115339	0.006009121	0.269065926	0.814855004	0.322328253	0.071444852	0.278841639	0.043635605	0.08681794	0.047829828	0.042602881	0.182808721	0.074961121	0.101162896	0.076895553	0.065113546	0.133073162
gma-miR164h	542.5817	318.6069	188.1626	431.004	141.9153	133.3215	208.4223	58.286	48.474	47.0609	4.5327	29.0401	9.924	30.114	19.2982	Glyma.15G254000	Chr15	1	48295488	48300365	1418	30496056	PF02365	PTHR31744;PTHR31744:SF5				GO:0006355;GO:0003677	AT1G56010.2	anac021;ANAC022;NAC1	NAC domain containing protein 1	0.246252117	0.00912557	0.143473072	0	0	0	0.275417049	0.307120964	0.027906389	0.224559275	0.258729688	0.054491858	0.020207034	0.027965044	0.010063972	0.15299576	0	0.43169009
gma-miR164h	542.5817	318.6069	188.1626	431.004	141.9153	133.3215	208.4223	58.286	48.474	47.0609	4.5327	29.0401	9.924	30.114	19.2982	Glyma.17G101500	Chr17	1	7978281	7980493	2043	30481421	PF02365	PTHR31744;PTHR31744:SF7				GO:0006355;GO:0003677	AT5G61430.1	ANAC100;ATNAC5;NAC100	NAC domain containing protein 100	10.98306	3.559624	5.38362	16.5118	23.34388	18.80305	0.03083238	0.1994131	0.06456397	11.63566	13.27642	12.67653	3.74474	6.288809	5.874532	0.05973237	0.03372008	0
gma-miR164i	542.5817	318.6069	188.1076	431.004	141.9153	133.3215	208.4223	58.286	48.474	47.0609	4.5327	29.0401	9.924	30.114	19.2982	Glyma.05G025500	Chr05	1	2217704	2219970	2163	30523657	PF02365	PTHR31744;PTHR31744:SF7				GO:0006355;GO:0003677	AT5G61430.1	ANAC100;ATNAC5;NAC100	NAC domain containing protein 100	5.38119127	1.274263692	2.974545689	4.167640044	7.734040916	5.665666658	0.023297474	0.097422381	0	4.16164183	5.059226061	4.066500011	1.119383738	3.269397678	1.748376705	0.081493407	0.012739738	0.050940628
gma-miR164i	542.5817	318.6069	188.1076	431.004	141.9153	133.3215	208.4223	58.286	48.474	47.0609	4.5327	29.0401	9.924	30.114	19.2982	Glyma.06G195500	Chr06	1	17486259	17488670	2099	30552694	PF02365	PTHR31744;PTHR31744:SF7				GO:0006355;GO:0003677	AT5G61430.1	ANAC100;ATNAC5;NAC100	NAC domain containing protein 100	4.830544231	3.631107286	6.518181953	3.842639153	5.383149238	4.48625209	0.066021533	0.040157143	0.131967042	7.696020883	6.334535506	6.282668016	1.31050173	1.278362689	1.96485751	0.077518338	0	0.198310077
gma-miR164i	542.5817	318.6069	188.1076	431.004	141.9153	133.3215	208.4223	58.286	48.474	47.0609	4.5327	29.0401	9.924	30.114	19.2982	Glyma.06G236000	Chr06	1	38358744	38361292	1528	30550279	PF02365	PTHR31744;PTHR31744:SF22				GO:0006355;GO:0003677	AT5G53950.1	ANAC098;ATCUC2;CUC2	NAC (No Apical Meristem) domain transcriptional regulator superfamily protein	0.008463872	0	0.008321532	0	0	0.014398889	0	0	0.008632474	0	0.041397217	0.016856338	0	0	0	0.035495417	0	0
gma-miR164i	542.5817	318.6069	188.1076	431.004	141.9153	133.3215	208.4223	58.286	48.474	47.0609	4.5327	29.0401	9.924	30.114	19.2982	Glyma.08G173400	Chr08	1	13802696	13807822	4323	30537599	PF02365	PTHR31744;PTHR31744:SF5				GO:0006355;GO:0003677	AT1G56010.2	anac021;ANAC022;NAC1	NAC domain containing protein 1	0.996211239	0.329263564	0.491199462	0.016462627	0.381878687	0.213755057	0.020399436	0.042245662	0.061024381	1.266357037	1.220324461	1.245224451	0.033140845	0.070325542	0.046215585	0	0	0.042479982
gma-miR164i	542.5817	318.6069	188.1076	431.004	141.9153	133.3215	208.4223	58.286	48.474	47.0609	4.5327	29.0401	9.924	30.114	19.2982	Glyma.12G161700	Chr12	1	30307162	30309990	1569	30548512	PF02365	PTHR31744;PTHR31744:SF22				GO:0006355;GO:0003677	AT5G53950.1	ANAC098;ATCUC2;CUC2	NAC (No Apical Meristem) domain transcriptional regulator superfamily protein	0.0576989	0.008247328	0	0	0	0	0	0	0	0.085862518	0.145135635	0.057455511	0.009131158	0.084245661	0.018190838	0	0	0
gma-miR164i	542.5817	318.6069	188.1076	431.004	141.9153	133.3215	208.4223	58.286	48.474	47.0609	4.5327	29.0401	9.924	30.114	19.2982	Glyma.12G226500	Chr12	1	38629729	38632784	2417	30548468	PF02365	PTHR31744;PTHR31744:SF22				GO:0006355;GO:0003677	AT5G53950.1	ANAC098;ATCUC2;CUC2	NAC (No Apical Meristem) domain transcriptional regulator superfamily protein	0.09631375	0.016061305	0.021043113	0	0	0	0	0	0	0.136810993	0.104683406	0.085251087	0	0	0	0	0	0
gma-miR164i	542.5817	318.6069	188.1076	431.004	141.9153	133.3215	208.4223	58.286	48.474	47.0609	4.5327	29.0401	9.924	30.114	19.2982	Glyma.13G274300	Chr13	1	37580356	37583238	2116	30504001	PF02365	PTHR31744;PTHR31744:SF22				GO:0006355;GO:0003677	AT5G53950.1	ANAC098;ATCUC2;CUC2	NAC (No Apical Meristem) domain transcriptional regulator superfamily protein	0.006111908	0.006115339	0.006009121	0.269065926	0.814855004	0.322328253	0.071444852	0.278841639	0.043635605	0.08681794	0.047829828	0.042602881	0.182808721	0.074961121	0.101162896	0.076895553	0.065113546	0.133073162
gma-miR164i	542.5817	318.6069	188.1076	431.004	141.9153	133.3215	208.4223	58.286	48.474	47.0609	4.5327	29.0401	9.924	30.114	19.2982	Glyma.15G254000	Chr15	1	48295488	48300365	1418	30496056	PF02365	PTHR31744;PTHR31744:SF5				GO:0006355;GO:0003677	AT1G56010.2	anac021;ANAC022;NAC1	NAC domain containing protein 1	0.246252117	0.00912557	0.143473072	0	0	0	0.275417049	0.307120964	0.027906389	0.224559275	0.258729688	0.054491858	0.020207034	0.027965044	0.010063972	0.15299576	0	0.43169009
gma-miR164i	542.5817	318.6069	188.1076	431.004	141.9153	133.3215	208.4223	58.286	48.474	47.0609	4.5327	29.0401	9.924	30.114	19.2982	Glyma.17G101500	Chr17	1	7978281	7980493	2043	30481421	PF02365	PTHR31744;PTHR31744:SF7				GO:0006355;GO:0003677	AT5G61430.1	ANAC100;ATNAC5;NAC100	NAC domain containing protein 100	10.98306	3.559624	5.38362	16.5118	23.34388	18.80305	0.03083238	0.1994131	0.06456397	11.63566	13.27642	12.67653	3.74474	6.288809	5.874532	0.05973237	0.03372008	0
gma-miR164j	540.2436	317.0599	187.7226	429.0443	141.5252	132.808	207.992	58.286	48.4144	47.0609	4.5327	28.976	9.924	30.114	19.2982	Glyma.05G025500	Chr05	1	2217704	2219970	2163	30523657	PF02365	PTHR31744;PTHR31744:SF7				GO:0006355;GO:0003677	AT5G61430.1	ANAC100;ATNAC5;NAC100	NAC domain containing protein 100	5.38119127	1.274263692	2.974545689	4.167640044	7.734040916	5.665666658	0.023297474	0.097422381	0	4.16164183	5.059226061	4.066500011	1.119383738	3.269397678	1.748376705	0.081493407	0.012739738	0.050940628
gma-miR164j	540.2436	317.0599	187.7226	429.0443	141.5252	132.808	207.992	58.286	48.4144	47.0609	4.5327	28.976	9.924	30.114	19.2982	Glyma.06G195500	Chr06	1	17486259	17488670	2099	30552694	PF02365	PTHR31744;PTHR31744:SF7				GO:0006355;GO:0003677	AT5G61430.1	ANAC100;ATNAC5;NAC100	NAC domain containing protein 100	4.830544231	3.631107286	6.518181953	3.842639153	5.383149238	4.48625209	0.066021533	0.040157143	0.131967042	7.696020883	6.334535506	6.282668016	1.31050173	1.278362689	1.96485751	0.077518338	0	0.198310077
gma-miR164j	540.2436	317.0599	187.7226	429.0443	141.5252	132.808	207.992	58.286	48.4144	47.0609	4.5327	28.976	9.924	30.114	19.2982	Glyma.06G236000	Chr06	1	38358744	38361292	1528	30550279	PF02365	PTHR31744;PTHR31744:SF22				GO:0006355;GO:0003677	AT5G53950.1	ANAC098;ATCUC2;CUC2	NAC (No Apical Meristem) domain transcriptional regulator superfamily protein	0.008463872	0	0.008321532	0	0	0.014398889	0	0	0.008632474	0	0.041397217	0.016856338	0	0	0	0.035495417	0	0
gma-miR164j	540.2436	317.0599	187.7226	429.0443	141.5252	132.808	207.992	58.286	48.4144	47.0609	4.5327	28.976	9.924	30.114	19.2982	Glyma.08G173400	Chr08	1	13802696	13807822	4323	30537599	PF02365	PTHR31744;PTHR31744:SF5				GO:0006355;GO:0003677	AT1G56010.2	anac021;ANAC022;NAC1	NAC domain containing protein 1	0.996211239	0.329263564	0.491199462	0.016462627	0.381878687	0.213755057	0.020399436	0.042245662	0.061024381	1.266357037	1.220324461	1.245224451	0.033140845	0.070325542	0.046215585	0	0	0.042479982
gma-miR164j	540.2436	317.0599	187.7226	429.0443	141.5252	132.808	207.992	58.286	48.4144	47.0609	4.5327	28.976	9.924	30.114	19.2982	Glyma.12G161700	Chr12	1	30307162	30309990	1569	30548512	PF02365	PTHR31744;PTHR31744:SF22				GO:0006355;GO:0003677	AT5G53950.1	ANAC098;ATCUC2;CUC2	NAC (No Apical Meristem) domain transcriptional regulator superfamily protein	0.0576989	0.008247328	0	0	0	0	0	0	0	0.085862518	0.145135635	0.057455511	0.009131158	0.084245661	0.018190838	0	0	0
gma-miR164j	540.2436	317.0599	187.7226	429.0443	141.5252	132.808	207.992	58.286	48.4144	47.0609	4.5327	28.976	9.924	30.114	19.2982	Glyma.12G226500	Chr12	1	38629729	38632784	2417	30548468	PF02365	PTHR31744;PTHR31744:SF22				GO:0006355;GO:0003677	AT5G53950.1	ANAC098;ATCUC2;CUC2	NAC (No Apical Meristem) domain transcriptional regulator superfamily protein	0.09631375	0.016061305	0.021043113	0	0	0	0	0	0	0.136810993	0.104683406	0.085251087	0	0	0	0	0	0
gma-miR164j	540.2436	317.0599	187.7226	429.0443	141.5252	132.808	207.992	58.286	48.4144	47.0609	4.5327	28.976	9.924	30.114	19.2982	Glyma.13G274300	Chr13	1	37580356	37583238	2116	30504001	PF02365	PTHR31744;PTHR31744:SF22				GO:0006355;GO:0003677	AT5G53950.1	ANAC098;ATCUC2;CUC2	NAC (No Apical Meristem) domain transcriptional regulator superfamily protein	0.006111908	0.006115339	0.006009121	0.269065926	0.814855004	0.322328253	0.071444852	0.278841639	0.043635605	0.08681794	0.047829828	0.042602881	0.182808721	0.074961121	0.101162896	0.076895553	0.065113546	0.133073162
gma-miR164j	540.2436	317.0599	187.7226	429.0443	141.5252	132.808	207.992	58.286	48.4144	47.0609	4.5327	28.976	9.924	30.114	19.2982	Glyma.15G254000	Chr15	1	48295488	48300365	1418	30496056	PF02365	PTHR31744;PTHR31744:SF5				GO:0006355;GO:0003677	AT1G56010.2	anac021;ANAC022;NAC1	NAC domain containing protein 1	0.246252117	0.00912557	0.143473072	0	0	0	0.275417049	0.307120964	0.027906389	0.224559275	0.258729688	0.054491858	0.020207034	0.027965044	0.010063972	0.15299576	0	0.43169009
gma-miR164j	540.2436	317.0599	187.7226	429.0443	141.5252	132.808	207.992	58.286	48.4144	47.0609	4.5327	28.976	9.924	30.114	19.2982	Glyma.17G101500	Chr17	1	7978281	7980493	2043	30481421	PF02365	PTHR31744;PTHR31744:SF7				GO:0006355;GO:0003677	AT5G61430.1	ANAC100;ATNAC5;NAC100	NAC domain containing protein 100	10.98306	3.559624	5.38362	16.5118	23.34388	18.80305	0.03083238	0.1994131	0.06456397	11.63566	13.27642	12.67653	3.74474	6.288809	5.874532	0.05973237	0.03372008	0
gma-miR164k	540.2436	316.9362	187.7776	429.1749	141.5252	132.7438	208.0637	58.286	48.4144	47.0609	4.5327	28.976	9.924	30.114	19.2982	Glyma.05G025500	Chr05	1	2217704	2219970	2163	30523657	PF02365	PTHR31744;PTHR31744:SF7				GO:0006355;GO:0003677	AT5G61430.1	ANAC100;ATNAC5;NAC100	NAC domain containing protein 100	5.38119127	1.274263692	2.974545689	4.167640044	7.734040916	5.665666658	0.023297474	0.097422381	0	4.16164183	5.059226061	4.066500011	1.119383738	3.269397678	1.748376705	0.081493407	0.012739738	0.050940628
gma-miR164k	540.2436	316.9362	187.7776	429.1749	141.5252	132.7438	208.0637	58.286	48.4144	47.0609	4.5327	28.976	9.924	30.114	19.2982	Glyma.06G195500	Chr06	1	17486259	17488670	2099	30552694	PF02365	PTHR31744;PTHR31744:SF7				GO:0006355;GO:0003677	AT5G61430.1	ANAC100;ATNAC5;NAC100	NAC domain containing protein 100	4.830544231	3.631107286	6.518181953	3.842639153	5.383149238	4.48625209	0.066021533	0.040157143	0.131967042	7.696020883	6.334535506	6.282668016	1.31050173	1.278362689	1.96485751	0.077518338	0	0.198310077
gma-miR164k	540.2436	316.9362	187.7776	429.1749	141.5252	132.7438	208.0637	58.286	48.4144	47.0609	4.5327	28.976	9.924	30.114	19.2982	Glyma.06G236000	Chr06	1	38358744	38361292	1528	30550279	PF02365	PTHR31744;PTHR31744:SF22				GO:0006355;GO:0003677	AT5G53950.1	ANAC098;ATCUC2;CUC2	NAC (No Apical Meristem) domain transcriptional regulator superfamily protein	0.008463872	0	0.008321532	0	0	0.014398889	0	0	0.008632474	0	0.041397217	0.016856338	0	0	0	0.035495417	0	0
gma-miR164k	540.2436	316.9362	187.7776	429.1749	141.5252	132.7438	208.0637	58.286	48.4144	47.0609	4.5327	28.976	9.924	30.114	19.2982	Glyma.08G173400	Chr08	1	13802696	13807822	4323	30537599	PF02365	PTHR31744;PTHR31744:SF5				GO:0006355;GO:0003677	AT1G56010.2	anac021;ANAC022;NAC1	NAC domain containing protein 1	0.996211239	0.329263564	0.491199462	0.016462627	0.381878687	0.213755057	0.020399436	0.042245662	0.061024381	1.266357037	1.220324461	1.245224451	0.033140845	0.070325542	0.046215585	0	0	0.042479982
gma-miR164k	540.2436	316.9362	187.7776	429.1749	141.5252	132.7438	208.0637	58.286	48.4144	47.0609	4.5327	28.976	9.924	30.114	19.2982	Glyma.12G161700	Chr12	1	30307162	30309990	1569	30548512	PF02365	PTHR31744;PTHR31744:SF22				GO:0006355;GO:0003677	AT5G53950.1	ANAC098;ATCUC2;CUC2	NAC (No Apical Meristem) domain transcriptional regulator superfamily protein	0.0576989	0.008247328	0	0	0	0	0	0	0	0.085862518	0.145135635	0.057455511	0.009131158	0.084245661	0.018190838	0	0	0
gma-miR164k	540.2436	316.9362	187.7776	429.1749	141.5252	132.7438	208.0637	58.286	48.4144	47.0609	4.5327	28.976	9.924	30.114	19.2982	Glyma.12G226500	Chr12	1	38629729	38632784	2417	30548468	PF02365	PTHR31744;PTHR31744:SF22				GO:0006355;GO:0003677	AT5G53950.1	ANAC098;ATCUC2;CUC2	NAC (No Apical Meristem) domain transcriptional regulator superfamily protein	0.09631375	0.016061305	0.021043113	0	0	0	0	0	0	0.136810993	0.104683406	0.085251087	0	0	0	0	0	0
gma-miR164k	540.2436	316.9362	187.7776	429.1749	141.5252	132.7438	208.0637	58.286	48.4144	47.0609	4.5327	28.976	9.924	30.114	19.2982	Glyma.13G274300	Chr13	1	37580356	37583238	2116	30504001	PF02365	PTHR31744;PTHR31744:SF22				GO:0006355;GO:0003677	AT5G53950.1	ANAC098;ATCUC2;CUC2	NAC (No Apical Meristem) domain transcriptional regulator superfamily protein	0.006111908	0.006115339	0.006009121	0.269065926	0.814855004	0.322328253	0.071444852	0.278841639	0.043635605	0.08681794	0.047829828	0.042602881	0.182808721	0.074961121	0.101162896	0.076895553	0.065113546	0.133073162
gma-miR164k	540.2436	316.9362	187.7776	429.1749	141.5252	132.7438	208.0637	58.286	48.4144	47.0609	4.5327	28.976	9.924	30.114	19.2982	Glyma.15G254000	Chr15	1	48295488	48300365	1418	30496056	PF02365	PTHR31744;PTHR31744:SF5				GO:0006355;GO:0003677	AT1G56010.2	anac021;ANAC022;NAC1	NAC domain containing protein 1	0.246252117	0.00912557	0.143473072	0	0	0	0.275417049	0.307120964	0.027906389	0.224559275	0.258729688	0.054491858	0.020207034	0.027965044	0.010063972	0.15299576	0	0.43169009
gma-miR164k	540.2436	316.9362	187.7776	429.1749	141.5252	132.7438	208.0637	58.286	48.4144	47.0609	4.5327	28.976	9.924	30.114	19.2982	Glyma.17G101500	Chr17	1	7978281	7980493	2043	30481421	PF02365	PTHR31744;PTHR31744:SF7				GO:0006355;GO:0003677	AT5G61430.1	ANAC100;ATNAC5;NAC100	NAC domain containing protein 100	10.98306	3.559624	5.38362	16.5118	23.34388	18.80305	0.03083238	0.1994131	0.06456397	11.63566	13.27642	12.67653	3.74474	6.288809	5.874532	0.05973237	0.03372008	0
gma-miR166a-3p	2665.071	1487.2859	781.3066	1426.8379	631.0451	2314.6717	2858.025	1217.1783	1290.0163	1006.0912	732.7424	1568.1009	1098.4959	2224.6615	1407.859	Glyma.04G085000	Chr04	1	7226691	7233370	3733	30489021	PF00046;PF08670;PF01852	PTHR24326;PTHR24326:SF238	KOG0483		K09338	GO:0003677;GO:0008289	AT4G32880.1	ATHB-8;ATHB8;HB-8	homeobox gene 8	5.692093332	4.433521096	3.34828313	1.703099138	1.356185943	1.38503968	0.398225783	0.342458068	0.713759671	6.761668613	5.930680882	6.38219886	1.846017844	1.214525443	1.796741194	0.236097294	0.804610161	0.32467998
gma-miR166a-3p	2665.071	1487.2859	781.3066	1426.8379	631.0451	2314.6717	2858.025	1217.1783	1290.0163	1006.0912	732.7424	1568.1009	1098.4959	2224.6615	1407.859	Glyma.05G166400	Chr05	1	35692442	35699753	4868	30523617	PF00046;PF08670;PF01852	PTHR24326;PTHR24326:SF191			K09338	GO:0003677;GO:0008289	AT2G34710.1	ATHB-14;ATHB14;PHB;PHB-1D	Homeobox-leucine zipper family protein / lipid-binding START domain-containing protein	7.303257431	5.260553593	5.555761157	1.413222533	0.719699074	1.093747667	0.049170926	0.089461283	0.422700396	9.165211307	8.103078359	8.095197532	1.706971352	1.246328721	1.70322185	0.292465318	0.005660652	0.065388456
gma-miR166a-3p	2665.071	1487.2859	781.3066	1426.8379	631.0451	2314.6717	2858.025	1217.1783	1290.0163	1006.0912	732.7424	1568.1009	1098.4959	2224.6615	1407.859	Glyma.06G086600	Chr06	1	6702190	6709435	5393	30550170	PF00046;PF08670;PF01852	PTHR24326;PTHR24326:SF238	KOG0483		K09338	GO:0003677;GO:0008289	AT4G32880.1	ATHB-8;ATHB8;HB-8	homeobox gene 8	3.105501813	1.972321105	2.30351365	1.170076727	0.8911258	1.387077861	0.263969276	0.330824222	0.361984455	4.244365362	3.79553145	4.054747915	1.08121683	0.860294573	1.616800545	0.133254257	0.298911381	0.263333356
gma-miR166a-3p	2665.071	1487.2859	781.3066	1426.8379	631.0451	2314.6717	2858.025	1217.1783	1290.0163	1006.0912	732.7424	1568.1009	1098.4959	2224.6615	1407.859	Glyma.07G016500	Chr07	1	1329889	1338823	5644	30495066	PF00046;PF08670;PF01852	PTHR24326;PTHR24326:SF217			K09338	GO:0003677;GO:0008289	AT1G52150.1	ATHB-15;ATHB15;CNA;ICU4	Homeobox-leucine zipper family protein / lipid-binding START domain-containing protein	13.71188047	10.897253	11.06843976	3.656750864	4.488227061	4.334810588	1.473201959	1.351564649	4.833059652	14.15449091	13.45792724	14.64660483	3.675617962	2.426292957	3.772484596	2.536953789	0.519971581	1.151823198
gma-miR166a-3p	2665.071	1487.2859	781.3066	1426.8379	631.0451	2314.6717	2858.025	1217.1783	1290.0163	1006.0912	732.7424	1568.1009	1098.4959	2224.6615	1407.859	Glyma.07G052000	Chr07	1	4502616	4503475	860	30495504										2.330910971	0.857655011	1.508093844	0.468936022	0.895816352	0.48607971	0	0	0.076688489	1.46680592	1.721122998	1.811938749	0.882929905	0.630167342	0.696941773	0	0	0
gma-miR166a-3p	2665.071	1487.2859	781.3066	1426.8379	631.0451	2314.6717	2858.025	1217.1783	1290.0163	1006.0912	732.7424	1568.1009	1098.4959	2224.6615	1407.859	Glyma.08G124400	Chr08	1	9554730	9561600	5748	30537161	PF00046;PF08670;PF01852	PTHR24326;PTHR24326:SF191			K09338	GO:0003677;GO:0008289	AT2G34710.1	ATHB-14;ATHB14;PHB;PHB-1D	Homeobox-leucine zipper family protein / lipid-binding START domain-containing protein	5.314416316	4.169274098	4.643252763	0.586050054	0.293588618	0.44401084	0.056985183	0.107537495	0.231773213	5.62711152	4.943305942	5.023141849	0.832489023	0.436925436	0.849092498	0.103793835	0.136629697	0.061767432
gma-miR166a-3p	2665.071	1487.2859	781.3066	1426.8379	631.0451	2314.6717	2858.025	1217.1783	1290.0163	1006.0912	732.7424	1568.1009	1098.4959	2224.6615	1407.859	Glyma.08G201900	Chr08	1	16362874	16371621	5195	30538070	PF00046;PF08670;PF01852	PTHR24326;PTHR24326:SF217	KOG0483		K09338	GO:0003677;GO:0008289	AT1G52150.1	ATHB-15;ATHB15;CNA;ICU4	Homeobox-leucine zipper family protein / lipid-binding START domain-containing protein	12.07143975	9.143975576	10.30685903	2.666799839	2.930627948	2.795186093	0.339506303	0.362362499	0.680468253	13.12410058	12.06897098	13.53269008	2.385499687	2.055873062	2.562959532	0.657734515	0.127304189	0.275726568
gma-miR166a-3p	2665.071	1487.2859	781.3066	1426.8379	631.0451	2314.6717	2858.025	1217.1783	1290.0163	1006.0912	732.7424	1568.1009	1098.4959	2224.6615	1407.859	Glyma.08G202000	Chr08	1	16374564	16384790	5649	30538774	PF00046;PF08670;PF01852	PTHR24326;PTHR24326:SF217			K09338	GO:0003677;GO:0008289	AT1G52150.1	ATHB-15;ATHB15;CNA;ICU4	Homeobox-leucine zipper family protein / lipid-binding START domain-containing protein	3.033449313	2.063903754	2.367940643	1.419411275	1.730707919	1.729273709	2.152093302	2.001927314	3.226971237	3.007036965	2.86209323	2.810917475	1.247792401	0.903204759	1.470269902	1.634598818	1.239022368	1.309012124
gma-miR166a-3p	2665.071	1487.2859	781.3066	1426.8379	631.0451	2314.6717	2858.025	1217.1783	1290.0163	1006.0912	732.7424	1568.1009	1098.4959	2224.6615	1407.859	Glyma.09G023600	Chr09	1	1916007	1923338	5318	30483150	PF00046;PF08670;PF01852	PTHR24326;PTHR24326:SF191			K09338	GO:0003677;GO:0008289	AT2G34710.1	ATHB-14;ATHB14;PHB;PHB-1D	Homeobox-leucine zipper family protein / lipid-binding START domain-containing protein	3.73538458	3.029404339	2.510542703	0.985841431	0.555323036	0.670222533	0	0	0.039685356	5.105652359	4.006067397	4.070764458	1.136875549	0.760577688	0.917747965	0.025496896	0.005181657	0.004604261
gma-miR166a-3p	2665.071	1487.2859	781.3066	1426.8379	631.0451	2314.6717	2858.025	1217.1783	1290.0163	1006.0912	732.7424	1568.1009	1098.4959	2224.6615	1407.859	Glyma.11G145800	Chr11	1	11228491	11235915	5725	30530229	PF00046;PF01852;PF08670	PTHR24326;PTHR24326:SF279	KOG0483		K09338	GO:0003677;GO:0008289	AT5G60690.1	IFL;IFL1;REV	Homeobox-leucine zipper family protein / lipid-binding START domain-containing protein	15.79269508	11.00074455	11.85354789	6.886818755	5.244949788	6.048972085	4.123817648	5.096652282	6.01114514	16.66891505	15.54138159	14.92976323	7.389869418	3.950435777	6.555803299	3.825010917	3.930046627	2.829193544
gma-miR166a-3p	2665.071	1487.2859	781.3066	1426.8379	631.0451	2314.6717	2858.025	1217.1783	1290.0163	1006.0912	732.7424	1568.1009	1098.4959	2224.6615	1407.859	Glyma.12G075800	Chr12	1	5813099	5821467	5296	30545883	PF00046;PF01852;PF08670	PTHR24326;PTHR24326:SF279	KOG0483		K09338	GO:0003677;GO:0008289	AT5G60690.1	IFL;IFL1;REV	Homeobox-leucine zipper family protein / lipid-binding START domain-containing protein	9.953564565	7.899397222	7.262799405	3.883597798	2.07466028	2.704489847	0.554259699	1.02921889	1.362379111	10.58441395	9.483464606	9.98696022	3.346343597	1.996698528	3.171568848	0.647751143	0.457880028	0.748988827
gma-miR166a-3p	2665.071	1487.2859	781.3066	1426.8379	631.0451	2314.6717	2858.025	1217.1783	1290.0163	1006.0912	732.7424	1568.1009	1098.4959	2224.6615	1407.859	Glyma.15G129700	Chr15	1	10402291	10408860	4665	30496492	PF00046;PF08670;PF01852	PTHR24326;PTHR24326:SF191			K09338	GO:0003677;GO:0008289	AT2G34710.1	ATHB-14;ATHB14;PHB;PHB-1D	Homeobox-leucine zipper family protein / lipid-binding START domain-containing protein	4.837669804	3.334180017	3.208126329	1.693385008	1.262180687	1.386589878	0.016203355	0.024091417	0.05372304	6.017233237	5.228533306	4.637823611	1.910238285	1.745418405	1.786515778	0.063945012	0.038395357	0.078731389
gma-miR166a-5p	746.7608	945.3633	307.9575	822.901	108.1104	191.6055	378.6171	173.0291	178.3342	60.8105	14.4099	79.2352	17.4852	39.1547	30.6425	Glyma.07G052000	Chr07	1	4502616	4503475	860	30495504										2.330910971	0.857655011	1.508093844	0.468936022	0.895816352	0.48607971	0	0	0.076688489	1.46680592	1.721122998	1.811938749	0.882929905	0.630167342	0.696941773	0	0	0
gma-miR166a-5p	746.7608	945.3633	307.9575	822.901	108.1104	191.6055	378.6171	173.0291	178.3342	60.8105	14.4099	79.2352	17.4852	39.1547	30.6425	Glyma.08G004000	Chr08	1	279761	284092	4001	30538454										3.487749879	0.659778016	1.81783359	0.225308808	0.242982762	0.263952044	0	0	0	4.034416575	4.268641816	4.017007361	0.526377833	0.588060404	0.506483673	0.01355586	0	0.033659095
gma-miR166b	2860.2134	1661.2233	852.0395	1582.8302	665.8901	2529.8348	3020.1871	1342.7128	1384.9371	1133.4619	793.7648	1657.9777	1189.4071	2422.191	1518.8239	Glyma.04G085000	Chr04	1	7226691	7233370	3733	30489021	PF00046;PF08670;PF01852	PTHR24326;PTHR24326:SF238	KOG0483		K09338	GO:0003677;GO:0008289	AT4G32880.1	ATHB-8;ATHB8;HB-8	homeobox gene 8	5.692093332	4.433521096	3.34828313	1.703099138	1.356185943	1.38503968	0.398225783	0.342458068	0.713759671	6.761668613	5.930680882	6.38219886	1.846017844	1.214525443	1.796741194	0.236097294	0.804610161	0.32467998
gma-miR166b	2860.2134	1661.2233	852.0395	1582.8302	665.8901	2529.8348	3020.1871	1342.7128	1384.9371	1133.4619	793.7648	1657.9777	1189.4071	2422.191	1518.8239	Glyma.05G166400	Chr05	1	35692442	35699753	4868	30523617	PF00046;PF08670;PF01852	PTHR24326;PTHR24326:SF191			K09338	GO:0003677;GO:0008289	AT2G34710.1	ATHB-14;ATHB14;PHB;PHB-1D	Homeobox-leucine zipper family protein / lipid-binding START domain-containing protein	7.303257431	5.260553593	5.555761157	1.413222533	0.719699074	1.093747667	0.049170926	0.089461283	0.422700396	9.165211307	8.103078359	8.095197532	1.706971352	1.246328721	1.70322185	0.292465318	0.005660652	0.065388456
gma-miR166b	2860.2134	1661.2233	852.0395	1582.8302	665.8901	2529.8348	3020.1871	1342.7128	1384.9371	1133.4619	793.7648	1657.9777	1189.4071	2422.191	1518.8239	Glyma.06G086600	Chr06	1	6702190	6709435	5393	30550170	PF00046;PF08670;PF01852	PTHR24326;PTHR24326:SF238	KOG0483		K09338	GO:0003677;GO:0008289	AT4G32880.1	ATHB-8;ATHB8;HB-8	homeobox gene 8	3.105501813	1.972321105	2.30351365	1.170076727	0.8911258	1.387077861	0.263969276	0.330824222	0.361984455	4.244365362	3.79553145	4.054747915	1.08121683	0.860294573	1.616800545	0.133254257	0.298911381	0.263333356
gma-miR166b	2860.2134	1661.2233	852.0395	1582.8302	665.8901	2529.8348	3020.1871	1342.7128	1384.9371	1133.4619	793.7648	1657.9777	1189.4071	2422.191	1518.8239	Glyma.07G016500	Chr07	1	1329889	1338823	5644	30495066	PF00046;PF08670;PF01852	PTHR24326;PTHR24326:SF217			K09338	GO:0003677;GO:0008289	AT1G52150.1	ATHB-15;ATHB15;CNA;ICU4	Homeobox-leucine zipper family protein / lipid-binding START domain-containing protein	13.71188047	10.897253	11.06843976	3.656750864	4.488227061	4.334810588	1.473201959	1.351564649	4.833059652	14.15449091	13.45792724	14.64660483	3.675617962	2.426292957	3.772484596	2.536953789	0.519971581	1.151823198
gma-miR166b	2860.2134	1661.2233	852.0395	1582.8302	665.8901	2529.8348	3020.1871	1342.7128	1384.9371	1133.4619	793.7648	1657.9777	1189.4071	2422.191	1518.8239	Glyma.07G052000	Chr07	1	4502616	4503475	860	30495504										2.330910971	0.857655011	1.508093844	0.468936022	0.895816352	0.48607971	0	0	0.076688489	1.46680592	1.721122998	1.811938749	0.882929905	0.630167342	0.696941773	0	0	0
gma-miR166b	2860.2134	1661.2233	852.0395	1582.8302	665.8901	2529.8348	3020.1871	1342.7128	1384.9371	1133.4619	793.7648	1657.9777	1189.4071	2422.191	1518.8239	Glyma.08G124400	Chr08	1	9554730	9561600	5748	30537161	PF00046;PF08670;PF01852	PTHR24326;PTHR24326:SF191			K09338	GO:0003677;GO:0008289	AT2G34710.1	ATHB-14;ATHB14;PHB;PHB-1D	Homeobox-leucine zipper family protein / lipid-binding START domain-containing protein	5.314416316	4.169274098	4.643252763	0.586050054	0.293588618	0.44401084	0.056985183	0.107537495	0.231773213	5.62711152	4.943305942	5.023141849	0.832489023	0.436925436	0.849092498	0.103793835	0.136629697	0.061767432
gma-miR166b	2860.2134	1661.2233	852.0395	1582.8302	665.8901	2529.8348	3020.1871	1342.7128	1384.9371	1133.4619	793.7648	1657.9777	1189.4071	2422.191	1518.8239	Glyma.08G201900	Chr08	1	16362874	16371621	5195	30538070	PF00046;PF08670;PF01852	PTHR24326;PTHR24326:SF217	KOG0483		K09338	GO:0003677;GO:0008289	AT1G52150.1	ATHB-15;ATHB15;CNA;ICU4	Homeobox-leucine zipper family protein / lipid-binding START domain-containing protein	12.07143975	9.143975576	10.30685903	2.666799839	2.930627948	2.795186093	0.339506303	0.362362499	0.680468253	13.12410058	12.06897098	13.53269008	2.385499687	2.055873062	2.562959532	0.657734515	0.127304189	0.275726568
gma-miR166b	2860.2134	1661.2233	852.0395	1582.8302	665.8901	2529.8348	3020.1871	1342.7128	1384.9371	1133.4619	793.7648	1657.9777	1189.4071	2422.191	1518.8239	Glyma.08G202000	Chr08	1	16374564	16384790	5649	30538774	PF00046;PF08670;PF01852	PTHR24326;PTHR24326:SF217			K09338	GO:0003677;GO:0008289	AT1G52150.1	ATHB-15;ATHB15;CNA;ICU4	Homeobox-leucine zipper family protein / lipid-binding START domain-containing protein	3.033449313	2.063903754	2.367940643	1.419411275	1.730707919	1.729273709	2.152093302	2.001927314	3.226971237	3.007036965	2.86209323	2.810917475	1.247792401	0.903204759	1.470269902	1.634598818	1.239022368	1.309012124
gma-miR166b	2860.2134	1661.2233	852.0395	1582.8302	665.8901	2529.8348	3020.1871	1342.7128	1384.9371	1133.4619	793.7648	1657.9777	1189.4071	2422.191	1518.8239	Glyma.09G023600	Chr09	1	1916007	1923338	5318	30483150	PF00046;PF08670;PF01852	PTHR24326;PTHR24326:SF191			K09338	GO:0003677;GO:0008289	AT2G34710.1	ATHB-14;ATHB14;PHB;PHB-1D	Homeobox-leucine zipper family protein / lipid-binding START domain-containing protein	3.73538458	3.029404339	2.510542703	0.985841431	0.555323036	0.670222533	0	0	0.039685356	5.105652359	4.006067397	4.070764458	1.136875549	0.760577688	0.917747965	0.025496896	0.005181657	0.004604261
gma-miR166b	2860.2134	1661.2233	852.0395	1582.8302	665.8901	2529.8348	3020.1871	1342.7128	1384.9371	1133.4619	793.7648	1657.9777	1189.4071	2422.191	1518.8239	Glyma.11G145800	Chr11	1	11228491	11235915	5725	30530229	PF00046;PF01852;PF08670	PTHR24326;PTHR24326:SF279	KOG0483		K09338	GO:0003677;GO:0008289	AT5G60690.1	IFL;IFL1;REV	Homeobox-leucine zipper family protein / lipid-binding START domain-containing protein	15.79269508	11.00074455	11.85354789	6.886818755	5.244949788	6.048972085	4.123817648	5.096652282	6.01114514	16.66891505	15.54138159	14.92976323	7.389869418	3.950435777	6.555803299	3.825010917	3.930046627	2.829193544
gma-miR166b	2860.2134	1661.2233	852.0395	1582.8302	665.8901	2529.8348	3020.1871	1342.7128	1384.9371	1133.4619	793.7648	1657.9777	1189.4071	2422.191	1518.8239	Glyma.12G075800	Chr12	1	5813099	5821467	5296	30545883	PF00046;PF01852;PF08670	PTHR24326;PTHR24326:SF279	KOG0483		K09338	GO:0003677;GO:0008289	AT5G60690.1	IFL;IFL1;REV	Homeobox-leucine zipper family protein / lipid-binding START domain-containing protein	9.953564565	7.899397222	7.262799405	3.883597798	2.07466028	2.704489847	0.554259699	1.02921889	1.362379111	10.58441395	9.483464606	9.98696022	3.346343597	1.996698528	3.171568848	0.647751143	0.457880028	0.748988827
gma-miR166b	2860.2134	1661.2233	852.0395	1582.8302	665.8901	2529.8348	3020.1871	1342.7128	1384.9371	1133.4619	793.7648	1657.9777	1189.4071	2422.191	1518.8239	Glyma.15G129700	Chr15	1	10402291	10408860	4665	30496492	PF00046;PF08670;PF01852	PTHR24326;PTHR24326:SF191			K09338	GO:0003677;GO:0008289	AT2G34710.1	ATHB-14;ATHB14;PHB;PHB-1D	Homeobox-leucine zipper family protein / lipid-binding START domain-containing protein	4.837669804	3.334180017	3.208126329	1.693385008	1.262180687	1.386589878	0.016203355	0.024091417	0.05372304	6.017233237	5.228533306	4.637823611	1.910238285	1.745418405	1.786515778	0.063945012	0.038395357	0.078731389
gma-miR166c-3p	2781.6635	1561.9719	819.3681	1498.6501	656.2037	2382.6484	2962.8817	1251.6865	1331.8721	1031.2153	754.2558	1610.0263	1126.1414	2285.0846	1449.3241	Glyma.04G085000	Chr04	1	7226691	7233370	3733	30489021	PF00046;PF08670;PF01852	PTHR24326;PTHR24326:SF238	KOG0483		K09338	GO:0003677;GO:0008289	AT4G32880.1	ATHB-8;ATHB8;HB-8	homeobox gene 8	5.692093332	4.433521096	3.34828313	1.703099138	1.356185943	1.38503968	0.398225783	0.342458068	0.713759671	6.761668613	5.930680882	6.38219886	1.846017844	1.214525443	1.796741194	0.236097294	0.804610161	0.32467998
gma-miR166c-3p	2781.6635	1561.9719	819.3681	1498.6501	656.2037	2382.6484	2962.8817	1251.6865	1331.8721	1031.2153	754.2558	1610.0263	1126.1414	2285.0846	1449.3241	Glyma.05G166400	Chr05	1	35692442	35699753	4868	30523617	PF00046;PF08670;PF01852	PTHR24326;PTHR24326:SF191			K09338	GO:0003677;GO:0008289	AT2G34710.1	ATHB-14;ATHB14;PHB;PHB-1D	Homeobox-leucine zipper family protein / lipid-binding START domain-containing protein	7.303257431	5.260553593	5.555761157	1.413222533	0.719699074	1.093747667	0.049170926	0.089461283	0.422700396	9.165211307	8.103078359	8.095197532	1.706971352	1.246328721	1.70322185	0.292465318	0.005660652	0.065388456
gma-miR166c-3p	2781.6635	1561.9719	819.3681	1498.6501	656.2037	2382.6484	2962.8817	1251.6865	1331.8721	1031.2153	754.2558	1610.0263	1126.1414	2285.0846	1449.3241	Glyma.06G086600	Chr06	1	6702190	6709435	5393	30550170	PF00046;PF08670;PF01852	PTHR24326;PTHR24326:SF238	KOG0483		K09338	GO:0003677;GO:0008289	AT4G32880.1	ATHB-8;ATHB8;HB-8	homeobox gene 8	3.105501813	1.972321105	2.30351365	1.170076727	0.8911258	1.387077861	0.263969276	0.330824222	0.361984455	4.244365362	3.79553145	4.054747915	1.08121683	0.860294573	1.616800545	0.133254257	0.298911381	0.263333356
gma-miR166c-3p	2781.6635	1561.9719	819.3681	1498.6501	656.2037	2382.6484	2962.8817	1251.6865	1331.8721	1031.2153	754.2558	1610.0263	1126.1414	2285.0846	1449.3241	Glyma.07G016500	Chr07	1	1329889	1338823	5644	30495066	PF00046;PF08670;PF01852	PTHR24326;PTHR24326:SF217			K09338	GO:0003677;GO:0008289	AT1G52150.1	ATHB-15;ATHB15;CNA;ICU4	Homeobox-leucine zipper family protein / lipid-binding START domain-containing protein	13.71188047	10.897253	11.06843976	3.656750864	4.488227061	4.334810588	1.473201959	1.351564649	4.833059652	14.15449091	13.45792724	14.64660483	3.675617962	2.426292957	3.772484596	2.536953789	0.519971581	1.151823198
gma-miR166c-3p	2781.6635	1561.9719	819.3681	1498.6501	656.2037	2382.6484	2962.8817	1251.6865	1331.8721	1031.2153	754.2558	1610.0263	1126.1414	2285.0846	1449.3241	Glyma.07G052000	Chr07	1	4502616	4503475	860	30495504										2.330910971	0.857655011	1.508093844	0.468936022	0.895816352	0.48607971	0	0	0.076688489	1.46680592	1.721122998	1.811938749	0.882929905	0.630167342	0.696941773	0	0	0
gma-miR166c-3p	2781.6635	1561.9719	819.3681	1498.6501	656.2037	2382.6484	2962.8817	1251.6865	1331.8721	1031.2153	754.2558	1610.0263	1126.1414	2285.0846	1449.3241	Glyma.08G124400	Chr08	1	9554730	9561600	5748	30537161	PF00046;PF08670;PF01852	PTHR24326;PTHR24326:SF191			K09338	GO:0003677;GO:0008289	AT2G34710.1	ATHB-14;ATHB14;PHB;PHB-1D	Homeobox-leucine zipper family protein / lipid-binding START domain-containing protein	5.314416316	4.169274098	4.643252763	0.586050054	0.293588618	0.44401084	0.056985183	0.107537495	0.231773213	5.62711152	4.943305942	5.023141849	0.832489023	0.436925436	0.849092498	0.103793835	0.136629697	0.061767432
gma-miR166c-3p	2781.6635	1561.9719	819.3681	1498.6501	656.2037	2382.6484	2962.8817	1251.6865	1331.8721	1031.2153	754.2558	1610.0263	1126.1414	2285.0846	1449.3241	Glyma.08G201900	Chr08	1	16362874	16371621	5195	30538070	PF00046;PF08670;PF01852	PTHR24326;PTHR24326:SF217	KOG0483		K09338	GO:0003677;GO:0008289	AT1G52150.1	ATHB-15;ATHB15;CNA;ICU4	Homeobox-leucine zipper family protein / lipid-binding START domain-containing protein	12.07143975	9.143975576	10.30685903	2.666799839	2.930627948	2.795186093	0.339506303	0.362362499	0.680468253	13.12410058	12.06897098	13.53269008	2.385499687	2.055873062	2.562959532	0.657734515	0.127304189	0.275726568
gma-miR166c-3p	2781.6635	1561.9719	819.3681	1498.6501	656.2037	2382.6484	2962.8817	1251.6865	1331.8721	1031.2153	754.2558	1610.0263	1126.1414	2285.0846	1449.3241	Glyma.08G202000	Chr08	1	16374564	16384790	5649	30538774	PF00046;PF08670;PF01852	PTHR24326;PTHR24326:SF217			K09338	GO:0003677;GO:0008289	AT1G52150.1	ATHB-15;ATHB15;CNA;ICU4	Homeobox-leucine zipper family protein / lipid-binding START domain-containing protein	3.033449313	2.063903754	2.367940643	1.419411275	1.730707919	1.729273709	2.152093302	2.001927314	3.226971237	3.007036965	2.86209323	2.810917475	1.247792401	0.903204759	1.470269902	1.634598818	1.239022368	1.309012124
gma-miR166c-3p	2781.6635	1561.9719	819.3681	1498.6501	656.2037	2382.6484	2962.8817	1251.6865	1331.8721	1031.2153	754.2558	1610.0263	1126.1414	2285.0846	1449.3241	Glyma.09G023600	Chr09	1	1916007	1923338	5318	30483150	PF00046;PF08670;PF01852	PTHR24326;PTHR24326:SF191			K09338	GO:0003677;GO:0008289	AT2G34710.1	ATHB-14;ATHB14;PHB;PHB-1D	Homeobox-leucine zipper family protein / lipid-binding START domain-containing protein	3.73538458	3.029404339	2.510542703	0.985841431	0.555323036	0.670222533	0	0	0.039685356	5.105652359	4.006067397	4.070764458	1.136875549	0.760577688	0.917747965	0.025496896	0.005181657	0.004604261
[truncated: 1,756 more rows]
[truncated: 40 more columns]
