# Supplementary material for: Analysis of miRNAs Targeted Storage Regulatory Genes during Soybean Seed Development Based on Transcriptome Sequencing
Source: Genes (Basel). 2019 May 28;10(6):408. doi: 10.3390/genes10060408 (PMC6628032; doi:10.3390/genes10060408)
Supplement: Supplementary file 1 [file genes-10-00408-s001.zip › Table S4 Comparison of miRNA expression.xlsx]

## Sheet: HighProtLowOil_EMvsSN14_EM
pairwise	miR-name	S34-2-total-reads	SN14-2-total-reads	S34-2-expressed	SN14-2-expressed	S34-2-std	SN14-2-std	fold-change(log2 S34-2/SN14-2)	p-value	sig-lable
HighProtLowOil_EMvsSN14_EM	gma-miR482a-3p	18181083	15382418	689	1047	37.8965	68.0647	-0.844842	1.12773e-33
HighProtLowOil_EMvsSN14_EM	gma-miR482c-3p	18181083	15382418	689	1047	37.8965	68.0647	-0.844842	1.12773e-33
HighProtLowOil_EMvsSN14_EM	gma-miR6300	18181083	15382418	5094	7186	280.181	467.157	-0.737546	1.40703e-174
HighProtLowOil_EMvsSN14_EM	gma-miR482b-3p	18181083	15382418	5128	7179	282.051	466.702	-0.726543	6.30082e-170
HighProtLowOil_EMvsSN14_EM	gma-miR482d-3p	18181083	15382418	5158	7203	283.702	468.262	-0.722942	5.02339e-169
HighProtLowOil_EMvsSN14_EM	gma-miR2118b-3p	18181083	15382418	10742	12886	590.834	837.71	-0.503698	3.53904e-158
HighProtLowOil_EMvsSN14_EM	gma-miR2118a-3p	18181083	15382418	10746	12888	591.054	837.84	-0.503385	5.039e-158
HighProtLowOil_EMvsSN14_EM	gma-miR2108a	18181083	15382418	28	32	1.5401	2.0803	-0.433768	0.243313
HighProtLowOil_EMvsSN14_EM	gma-miR5043	18181083	15382418	18	19	0.99	1.2352	-0.319244	0.496354
HighProtLowOil_EMvsSN14_EM	gma-miR408c-3p	18181083	15382418	538	561	29.5912	36.4702	-0.30155	0.000530731
HighProtLowOil_EMvsSN14_EM	gma-miR408b-3p	18181083	15382418	536	558	29.4812	36.2752	-0.299188	0.000604034
HighProtLowOil_EMvsSN14_EM	gma-miR408d	18181083	15382418	536	558	29.4812	36.2752	-0.299188	0.000604034
HighProtLowOil_EMvsSN14_EM	gma-miR408a-3p	18181083	15382418	536	557	29.4812	36.2102	-0.296601	0.00067733
HighProtLowOil_EMvsSN14_EM	gma-miR4416a	18181083	15382418	17	16	0.935	1.0401	-0.153684	0.749388
HighProtLowOil_EMvsSN14_EM	gma-miR171m	18181083	15382418	35	32	1.9251	2.0803	-0.111858	0.743204
HighProtLowOil_EMvsSN14_EM	gma-miR171k-3p	18181083	15382418	49	44	2.6951	2.8604	-0.0858781	0.767115
HighProtLowOil_EMvsSN14_EM	gma-miR171t	18181083	15382418	35	31	1.9251	2.0153	-0.0660612	0.843366
HighProtLowOil_EMvsSN14_EM	gma-miR5671b	18181083	15382418	198	172	10.8904	11.1816	-0.0380697	0.796071
HighProtLowOil_EMvsSN14_EM	gma-miR4996	18181083	15382418	112	79	6.1602	5.1357	0.262416	0.218034
HighProtLowOil_EMvsSN14_EM	gma-miR166g	18181083	15382418	16820	11792	925.137	766.59	0.271213	9.99324e-56
HighProtLowOil_EMvsSN14_EM	gma-miR166i-3p	18181083	15382418	16820	11792	925.137	766.59	0.271213	9.99324e-56
HighProtLowOil_EMvsSN14_EM	gma-miR166p	18181083	15382418	16820	11792	925.137	766.59	0.271213	9.99324e-56
HighProtLowOil_EMvsSN14_EM	gma-miR166e	18181083	15382418	16909	11827	930.033	768.865	0.274551	2.7413e-57
HighProtLowOil_EMvsSN14_EM	gma-miR166r	18181083	15382418	5583	3883	307.077	252.431	0.282713	4.33895e-21
HighProtLowOil_EMvsSN14_EM	gma-miR166s	18181083	15382418	17348	11871	954.179	771.725	0.306172	8.52364e-72
HighProtLowOil_EMvsSN14_EM	gma-miR166t	18181083	15382418	17348	11871	954.179	771.725	0.306172	8.52364e-72
HighProtLowOil_EMvsSN14_EM	gma-miR166a-3p	18181083	15382418	14205	9707	781.307	631.045	0.308146	8.04782e-60
HighProtLowOil_EMvsSN14_EM	gma-miR166c-3p	18181083	15382418	14897	10094	819.368	656.204	0.320368	2.79334e-67
HighProtLowOil_EMvsSN14_EM	gma-miR166u	18181083	15382418	16455	10981	905.062	713.867	0.342361	9.71934e-84
HighProtLowOil_EMvsSN14_EM	gma-miR166d	18181083	15382418	15500	10252	852.534	666.475	0.355207	1.6698e-84
HighProtLowOil_EMvsSN14_EM	gma-miR166f	18181083	15382418	15500	10252	852.534	666.475	0.355207	1.6698e-84
HighProtLowOil_EMvsSN14_EM	gma-miR166n	18181083	15382418	15492	10244	852.095	665.955	0.355589	1.25641e-84
HighProtLowOil_EMvsSN14_EM	gma-miR166b	18181083	15382418	15491	10243	852.039	665.89	0.355636	1.21249e-84
HighProtLowOil_EMvsSN14_EM	gma-miR166o	18181083	15382418	15490	10242	851.984	665.825	0.355684	1.17009e-84
HighProtLowOil_EMvsSN14_EM	gma-miR166q	18181083	15382418	15490	10242	851.984	665.825	0.355684	1.17009e-84
HighProtLowOil_EMvsSN14_EM	gma-miR160c	18181083	15382418	90	58	4.9502	3.7705	0.392731	0.106427
HighProtLowOil_EMvsSN14_EM	gma-miR160d	18181083	15382418	90	58	4.9502	3.7705	0.392731	0.106427
HighProtLowOil_EMvsSN14_EM	gma-miR160f	18181083	15382418	307	196	16.8857	12.7418	0.406233	0.00194665
HighProtLowOil_EMvsSN14_EM	gma-miR164c	18181083	15382418	3423	2185	188.273	142.045	0.406472	3.13545e-25
HighProtLowOil_EMvsSN14_EM	gma-miR164i	18181083	15382418	3420	2183	188.108	141.915	0.406528	3.24299e-25
HighProtLowOil_EMvsSN14_EM	gma-miR164h	18181083	15382418	3421	2183	188.163	141.915	0.40695	2.87483e-25
HighProtLowOil_EMvsSN14_EM	gma-miR164f	18181083	15382418	3413	2177	187.723	141.525	0.407543	2.81916e-25
HighProtLowOil_EMvsSN14_EM	gma-miR164g	18181083	15382418	3413	2177	187.723	141.525	0.407543	2.81916e-25
HighProtLowOil_EMvsSN14_EM	gma-miR164j	18181083	15382418	3413	2177	187.723	141.525	0.407543	2.81916e-25
HighProtLowOil_EMvsSN14_EM	gma-miR164a	18181083	15382418	3414	2177	187.778	141.525	0.407966	2.49843e-25
HighProtLowOil_EMvsSN14_EM	gma-miR164d	18181083	15382418	3414	2177	187.778	141.525	0.407966	2.49843e-25
HighProtLowOil_EMvsSN14_EM	gma-miR164k	18181083	15382418	3414	2177	187.778	141.525	0.407966	2.49843e-25
HighProtLowOil_EMvsSN14_EM	gma-miR164b	18181083	15382418	3415	2177	187.833	141.525	0.408389	2.21394e-25
HighProtLowOil_EMvsSN14_EM	gma-miR164e	18181083	15382418	3415	2177	187.833	141.525	0.408389	2.21394e-25
HighProtLowOil_EMvsSN14_EM	gma-miR160a-5p	18181083	15382418	305	194	16.7757	12.6118	0.411599	0.00177229
HighProtLowOil_EMvsSN14_EM	gma-miR160b	18181083	15382418	305	194	16.7757	12.6118	0.411599	0.00177229
HighProtLowOil_EMvsSN14_EM	gma-miR408a-5p	18181083	15382418	35	22	1.9251	1.4302	0.428716	0.281703
HighProtLowOil_EMvsSN14_EM	gma-miR408c-5p	18181083	15382418	35	22	1.9251	1.4302	0.428716	0.281703
HighProtLowOil_EMvsSN14_EM	gma-miR160e	18181083	15382418	296	183	16.2807	11.8967	0.452601	0.000774573
HighProtLowOil_EMvsSN14_EM	gma-miR1511	18181083	15382418	3333	1945	183.322	126.443	0.535895	9.5363e-40
HighProtLowOil_EMvsSN14_EM	gma-miR408b-5p	18181083	15382418	44	25	2.4201	1.6252	0.574449	0.112564
HighProtLowOil_EMvsSN14_EM	gma-miR9753	18181083	15382418	29	16	1.5951	1.0401	0.616925	0.173338
HighProtLowOil_EMvsSN14_EM	gma-miR394a-5p	18181083	15382418	747	399	41.0867	25.9387	0.663565	4.19023e-14
HighProtLowOil_EMvsSN14_EM	gma-miR394b-5p	18181083	15382418	747	397	41.0867	25.8087	0.670814	2.39029e-14
HighProtLowOil_EMvsSN14_EM	gma-miR394e	18181083	15382418	747	396	41.0867	25.7437	0.674452	1.80094e-14
HighProtLowOil_EMvsSN14_EM	gma-miR394f	18181083	15382418	747	396	41.0867	25.7437	0.674452	1.80094e-14
HighProtLowOil_EMvsSN14_EM	gma-miR394c-5p	18181083	15382418	748	396	41.1417	25.7437	0.676382	1.48814e-14
HighProtLowOil_EMvsSN14_EM	gma-miR394g	18181083	15382418	749	396	41.1967	25.7437	0.678309	1.22912e-14
HighProtLowOil_EMvsSN14_EM	gma-miR394d	18181083	15382418	751	397	41.3067	25.8087	0.678518	1.11519e-14
HighProtLowOil_EMvsSN14_EM	gma-miR390b-5p	18181083	15382418	25	13	1.3751	0.8451	0.702343	0.157602
HighProtLowOil_EMvsSN14_EM	gma-miR390g	18181083	15382418	510	265	28.0511	17.2275	0.703344	5.12404e-11
HighProtLowOil_EMvsSN14_EM	gma-miR390f	18181083	15382418	509	264	27.9961	17.1625	0.705966	4.63441e-11
HighProtLowOil_EMvsSN14_EM	gma-miR390e	18181083	15382418	511	265	28.1061	17.2275	0.70617	4.19994e-11
HighProtLowOil_EMvsSN14_EM	gma-miR166h-3p	18181083	15382418	2280	1181	125.405	76.776	0.707869	2.09649e-44
HighProtLowOil_EMvsSN14_EM	gma-miR166j-3p	18181083	15382418	2280	1181	125.405	76.776	0.707869	2.09649e-44
HighProtLowOil_EMvsSN14_EM	gma-miR390a-5p	18181083	15382418	512	265	28.1611	17.2275	0.70899	3.44028e-11
HighProtLowOil_EMvsSN14_EM	gma-miR390d	18181083	15382418	26	13	1.4301	0.8451	0.758922	0.122569
HighProtLowOil_EMvsSN14_EM	gma-miR168b	18181083	15382418	999	499	54.9472	32.4396	0.76029	7.39521e-23
HighProtLowOil_EMvsSN14_EM	gma-miR168a	18181083	15382418	1002	500	55.1122	32.5046	0.761728	5.4362e-23
HighProtLowOil_EMvsSN14_EM	gma-miR169j-3p	18181083	15382418	55	25	3.0251	1.6252	0.896366	0.00862381
HighProtLowOil_EMvsSN14_EM	gma-miR166k	18181083	15382418	1856	823	102.084	53.5026	0.932077	2.5077e-57
HighProtLowOil_EMvsSN14_EM	gma-miR398c	18181083	15382418	8942	3674	491.83	238.844	1.04209	6.91691904177745e-323	**
HighProtLowOil_EMvsSN14_EM	gma-miR398d	18181083	15382418	8942	3674	491.83	238.844	1.04209	6.91691904177745e-323	**
HighProtLowOil_EMvsSN14_EM	gma-miR4374a	18181083	15382418	49	20	2.6951	1.3002	1.05161	0.00471577	**
HighProtLowOil_EMvsSN14_EM	gma-miR171j-5p	18181083	15382418	35	14	1.9251	0.9101	1.08084	0.0151643	*
HighProtLowOil_EMvsSN14_EM	gma-miR2109-5p	18181083	15382418	1809	712	99.499	46.2866	1.10409	3.10171e-73	**
HighProtLowOil_EMvsSN14_EM	gma-miR166h-5p	18181083	15382418	28	10	1.5401	0.6501	1.24429	0.0156247	*
HighProtLowOil_EMvsSN14_EM	gma-miR166j-5p	18181083	15382418	28	10	1.5401	0.6501	1.24429	0.0156247	*
HighProtLowOil_EMvsSN14_EM	gma-miR1520f-5p	18181083	15382418	32	11	1.7601	0.7151	1.29944	0.00734571	**
HighProtLowOil_EMvsSN14_EM	gma-miR319f	18181083	15382418	1017	333	55.9373	21.6481	1.36957	4.93207e-58	**
HighProtLowOil_EMvsSN14_EM	gma-miR1510a-3p	18181083	15382418	3133	1023	172.322	66.5045	1.37358	1.01281e-175	**
HighProtLowOil_EMvsSN14_EM	gma-miR1507c-3p	18181083	15382418	68	22	3.7402	1.4302	1.3869	3.28133e-05	**
HighProtLowOil_EMvsSN14_EM	gma-miR159a-5p	18181083	15382418	266	81	14.6306	5.2658	1.47426	4.61383e-18	**
HighProtLowOil_EMvsSN14_EM	gma-miR4412-3p	18181083	15382418	299	91	16.4457	5.9158	1.47507	3.91481e-20	**
HighProtLowOil_EMvsSN14_EM	gma-miR159e-5p	18181083	15382418	267	81	14.6856	5.2658	1.47968	3.24813e-18	**
HighProtLowOil_EMvsSN14_EM	gma-miR5781	18181083	15382418	20	6	1.1	0.3901	1.49559	0.0200262	*
HighProtLowOil_EMvsSN14_EM	gma-miR1507b	18181083	15382418	2101	630	115.56	40.9558	1.4965	2.14936e-134	**
HighProtLowOil_EMvsSN14_EM	gma-miR166l	18181083	15382418	5632	1687	309.772	109.671	1.49803	0	**
HighProtLowOil_EMvsSN14_EM	gma-miR1507a	18181083	15382418	2119	632	116.55	41.0859	1.50423	1.51515e-136	**
HighProtLowOil_EMvsSN14_EM	gma-miR166a-5p	18181083	15382418	5599	1663	307.957	108.11	1.51023	0	**
HighProtLowOil_EMvsSN14_EM	gma-miR166c-5p	18181083	15382418	5599	1663	307.957	108.11	1.51023	0	**
HighProtLowOil_EMvsSN14_EM	gma-miR482d-5p	18181083	15382418	629	186	34.5964	12.0917	1.5166	2.9708e-42	**
HighProtLowOil_EMvsSN14_EM	gma-miR482e	18181083	15382418	629	186	34.5964	12.0917	1.5166	2.9708e-42	**
HighProtLowOil_EMvsSN14_EM	gma-miR4346	18181083	15382418	78	23	4.2902	1.4952	1.52071	1.85109e-06	**
HighProtLowOil_EMvsSN14_EM	gma-miR482b-5p	18181083	15382418	616	179	33.8814	11.6367	1.54181	2.21001e-42	**
HighProtLowOil_EMvsSN14_EM	gma-miR171c-3p	18181083	15382418	52	15	2.8601	0.9751	1.55244	8.308e-05	**
HighProtLowOil_EMvsSN14_EM	gma-miR171f	18181083	15382418	52	15	2.8601	0.9751	1.55244	8.308e-05	**
HighProtLowOil_EMvsSN14_EM	gma-miR171o-3p	18181083	15382418	52	15	2.8601	0.9751	1.55244	8.308e-05	**
HighProtLowOil_EMvsSN14_EM	gma-miR171q	18181083	15382418	52	15	2.8601	0.9751	1.55244	8.308e-05	**
HighProtLowOil_EMvsSN14_EM	gma-miR9727	18181083	15382418	46	13	2.5301	0.8451	1.582	0.000179963	**
HighProtLowOil_EMvsSN14_EM	gma-miR393c-3p	18181083	15382418	97	27	5.3352	1.7553	1.60382	3.07735e-08	**
HighProtLowOil_EMvsSN14_EM	gma-miR171e	18181083	15382418	26	7	1.4301	0.4551	1.65186	0.00409698	**
HighProtLowOil_EMvsSN14_EM	gma-miR171g	18181083	15382418	26	7	1.4301	0.4551	1.65186	0.00409698	**
HighProtLowOil_EMvsSN14_EM	gma-miR171u	18181083	15382418	26	7	1.4301	0.4551	1.65186	0.00409698	**
HighProtLowOil_EMvsSN14_EM	gma-miR2118a-5p	18181083	15382418	558	149	30.6912	9.6864	1.66379	8.41972e-43	**
HighProtLowOil_EMvsSN14_EM	gma-miR398a	18181083	15382418	180	48	9.9004	3.1204	1.66576	7.57311e-15	**
HighProtLowOil_EMvsSN14_EM	gma-miR398b	18181083	15382418	180	48	9.9004	3.1204	1.66576	7.57311e-15	**
HighProtLowOil_EMvsSN14_EM	gma-miR4370	18181083	15382418	242	63	13.3105	4.0956	1.70042	5.40722e-20	**
HighProtLowOil_EMvsSN14_EM	gma-miR2118b-5p	18181083	15382418	577	149	31.7363	9.6864	1.7121	6.01942e-46	**
HighProtLowOil_EMvsSN14_EM	gma-miR396j	18181083	15382418	31	8	1.7051	0.5201	1.713	0.00124165	**
HighProtLowOil_EMvsSN14_EM	gma-miR4371b	18181083	15382418	43	11	2.3651	0.7151	1.72568	0.000119648	**
HighProtLowOil_EMvsSN14_EM	gma-miR159a-3p	18181083	15382418	50288	12850	2765.95	835.369	1.72729	0	**
HighProtLowOil_EMvsSN14_EM	gma-miR159e-3p	18181083	15382418	50288	12850	2765.95	835.369	1.72729	0	**
HighProtLowOil_EMvsSN14_EM	gma-miR167e	18181083	15382418	20792	5267	1143.61	342.404	1.73982	0	**
HighProtLowOil_EMvsSN14_EM	gma-miR167f	18181083	15382418	20791	5259	1143.55	341.884	1.74194	0	**
HighProtLowOil_EMvsSN14_EM	gma-miR319h	18181083	15382418	915	229	50.327	14.8871	1.75727	1.89597e-74	**
HighProtLowOil_EMvsSN14_EM	gma-miR171j-3p	18181083	15382418	28	7	1.5401	0.4551	1.75877	0.0018223	**
HighProtLowOil_EMvsSN14_EM	gma-miR9738	18181083	15382418	20	5	1.1	0.325	1.75899	0.00908823	**
HighProtLowOil_EMvsSN14_EM	gma-miR319e	18181083	15382418	938	231	51.5921	15.0171	1.78054	1.22293e-77	**
HighProtLowOil_EMvsSN14_EM	gma-miR2109-3p	18181083	15382418	3031	731	166.712	47.5218	1.81069	2.06372e-252	**
HighProtLowOil_EMvsSN14_EM	gma-miR319k	18181083	15382418	1012	244	55.6623	15.8623	1.8111	1.48789e-85	**
HighProtLowOil_EMvsSN14_EM	gma-miR167c	18181083	15382418	8350	2013	459.269	130.864	1.81127	0	**
HighProtLowOil_EMvsSN14_EM	gma-miR167g	18181083	15382418	8387	2021	461.304	131.384	1.81193	0	**
HighProtLowOil_EMvsSN14_EM	gma-miR167j	18181083	15382418	8387	2021	461.304	131.384	1.81193	0	**
HighProtLowOil_EMvsSN14_EM	gma-miR319a	18181083	15382418	1013	243	55.7173	15.7973	1.81845	4.22325e-86	**
HighProtLowOil_EMvsSN14_EM	gma-miR319j	18181083	15382418	1013	243	55.7173	15.7973	1.81845	4.22325e-86	**
HighProtLowOil_EMvsSN14_EM	gma-miR319b	18181083	15382418	1018	244	55.9923	15.8623	1.81963	1.36362e-86	**
HighProtLowOil_EMvsSN14_EM	gma-miR319m	18181083	15382418	1035	246	56.9273	15.9923	1.83174	8.65267e-89	**
HighProtLowOil_EMvsSN14_EM	gma-miR5380a	18181083	15382418	80	19	4.4002	1.2352	1.83282	3.58073e-08	**
HighProtLowOil_EMvsSN14_EM	gma-miR5380b	18181083	15382418	80	19	4.4002	1.2352	1.83282	3.58073e-08	**
HighProtLowOil_EMvsSN14_EM	gma-miR162a	18181083	15382418	642	152	35.3114	9.8814	1.83735	5.87662e-56	**
HighProtLowOil_EMvsSN14_EM	gma-miR162b	18181083	15382418	638	151	35.0914	9.8164	1.83785	1.22225e-55	**
HighProtLowOil_EMvsSN14_EM	gma-miR162c	18181083	15382418	639	151	35.1464	9.8164	1.84011	8.17805e-56	**
HighProtLowOil_EMvsSN14_EM	gma-miR4997	18181083	15382418	508	120	27.9411	7.8011	1.84064	9.95243e-45	**
HighProtLowOil_EMvsSN14_EM	gma-miR167a	18181083	15382418	7253	1643	398.931	106.81	1.90109	0	**
HighProtLowOil_EMvsSN14_EM	gma-miR167b	18181083	15382418	7254	1643	398.986	106.81	1.90129	0	**
HighProtLowOil_EMvsSN14_EM	gma-miR167d	18181083	15382418	7254	1643	398.986	106.81	1.90129	0	**
HighProtLowOil_EMvsSN14_EM	gma-miR394a-3p	18181083	15382418	999	224	54.9472	14.5621	1.91583	5.5499e-91	**
HighProtLowOil_EMvsSN14_EM	gma-miR399a	18181083	15382418	63	14	3.4651	0.9101	1.9288	4.47909e-07	**
HighProtLowOil_EMvsSN14_EM	gma-miR399c	18181083	15382418	63	14	3.4651	0.9101	1.9288	4.47909e-07	**
HighProtLowOil_EMvsSN14_EM	gma-miR5037a	18181083	15382418	50	11	2.7501	0.7151	1.94327	6.62933e-06	**
HighProtLowOil_EMvsSN14_EM	gma-miR1510b-3p	18181083	15382418	2497	548	137.341	35.6251	1.94679	2.17424e-229	**
HighProtLowOil_EMvsSN14_EM	gma-miR3522	18181083	15382418	1731	374	95.2088	24.3135	1.96934	5.03676e-162	**
HighProtLowOil_EMvsSN14_EM	gma-miR4351	18181083	15382418	51	11	2.8051	0.7151	1.97184	4.32581e-06	**
HighProtLowOil_EMvsSN14_EM	gma-miR319p	18181083	15382418	12218	2563	672.017	166.619	2.01195	0	**
HighProtLowOil_EMvsSN14_EM	gma-miR1509b	18181083	15382418	240	50	13.2005	3.2505	2.02186	1.2124e-24	**
HighProtLowOil_EMvsSN14_EM	gma-miR399b	18181083	15382418	63	13	3.4651	0.8451	2.0357	1.71429e-07	**
HighProtLowOil_EMvsSN14_EM	gma-miR399h	18181083	15382418	63	13	3.4651	0.8451	2.0357	1.71429e-07	**
HighProtLowOil_EMvsSN14_EM	gma-miR1515a	18181083	15382418	107	22	5.8852	1.4302	2.04087	7.0106e-12	**
HighProtLowOil_EMvsSN14_EM	gma-miR1515b	18181083	15382418	107	22	5.8852	1.4302	2.04087	7.0106e-12	**
HighProtLowOil_EMvsSN14_EM	gma-miR5767	18181083	15382418	225	45	12.3755	2.9254	2.08078	5.25506e-24	**
HighProtLowOil_EMvsSN14_EM	gma-miR482a-5p	18181083	15382418	20	4	1.1	0.26	2.08092	0.00358067	**
HighProtLowOil_EMvsSN14_EM	gma-miR4412-5p	18181083	15382418	171	33	9.4054	2.1453	2.13231	3.98703e-19	**
HighProtLowOil_EMvsSN14_EM	gma-miR4409	18181083	15382418	140	27	7.7003	1.7553	2.1332	6.41985e-16	**
HighProtLowOil_EMvsSN14_EM	gma-miR395d	18181083	15382418	26	5	1.4301	0.325	2.1376	0.000659177	**
HighProtLowOil_EMvsSN14_EM	gma-miR395e	18181083	15382418	26	5	1.4301	0.325	2.1376	0.000659177	**
HighProtLowOil_EMvsSN14_EM	gma-miR395g	18181083	15382418	26	5	1.4301	0.325	2.1376	0.000659177	**
HighProtLowOil_EMvsSN14_EM	gma-miR319l	18181083	15382418	37375	6955	2055.71	452.14	2.1848	0	**
HighProtLowOil_EMvsSN14_EM	gma-miR2119	18181083	15382418	124	23	6.8203	1.4952	2.1895	1.12458e-14	**
HighProtLowOil_EMvsSN14_EM	gma-miR319q	18181083	15382418	25742	4601	1415.87	299.108	2.24295	0	**
HighProtLowOil_EMvsSN14_EM	gma-miR319g	18181083	15382418	25762	4603	1416.97	299.238	2.24344	0	**
HighProtLowOil_EMvsSN14_EM	gma-miR395f	18181083	15382418	28	5	1.5401	0.325	2.24451	0.00026315	**
HighProtLowOil_EMvsSN14_EM	gma-miR5670b	18181083	15382418	188	33	10.3404	2.1453	2.26904	1.99906e-22	**
HighProtLowOil_EMvsSN14_EM	gma-miR171b-5p	18181083	15382418	171	30	9.4054	1.9503	2.26979	1.55657e-20	**
HighProtLowOil_EMvsSN14_EM	gma-miR1507c-5p	18181083	15382418	186	32	10.2304	2.0803	2.298	1.60663e-22	**
HighProtLowOil_EMvsSN14_EM	gma-miR5037c	18181083	15382418	90	15	4.9502	0.9751	2.34386	7.81346e-12	**
HighProtLowOil_EMvsSN14_EM	gma-miR390a-3p	18181083	15382418	67	11	3.6851	0.7151	2.36549	3.26094e-09	**
HighProtLowOil_EMvsSN14_EM	gma-miR390c	18181083	15382418	67	11	3.6851	0.7151	2.36549	3.26094e-09	**
HighProtLowOil_EMvsSN14_EM	gma-miR396f	18181083	15382418	43	7	2.3651	0.4551	2.37765	2.3059e-06	**
HighProtLowOil_EMvsSN14_EM	gma-miR1514a-5p	18181083	15382418	37	6	2.0351	0.3901	2.38318	1.21017e-05	**
HighProtLowOil_EMvsSN14_EM	gma-miR159d	18181083	15382418	81	13	4.4552	0.8451	2.3983	4.93869e-11	**
HighProtLowOil_EMvsSN14_EM	gma-miR396b-5p	18181083	15382418	4682	709	257.52	46.0916	2.48211	0	**
HighProtLowOil_EMvsSN14_EM	gma-miR396c	18181083	15382418	4682	709	257.52	46.0916	2.48211	0	**
HighProtLowOil_EMvsSN14_EM	gma-miR396k-5p	18181083	15382418	4682	709	257.52	46.0916	2.48211	0	**
HighProtLowOil_EMvsSN14_EM	gma-miR156b	18181083	15382418	252	38	13.8606	2.4704	2.48817	9.12704e-33	**
HighProtLowOil_EMvsSN14_EM	gma-miR156f	18181083	15382418	252	38	13.8606	2.4704	2.48817	9.12704e-33	**
HighProtLowOil_EMvsSN14_EM	gma-miR5768	18181083	15382418	75	11	4.1252	0.7151	2.52825	7.32432e-11	**
HighProtLowOil_EMvsSN14_EM	gma-miR319d	18181083	15382418	1425	206	78.3782	13.3919	2.54909	1.29702e-182	**
HighProtLowOil_EMvsSN14_EM	gma-miR319i	18181083	15382418	1425	206	78.3782	13.3919	2.54909	1.29702e-182	**
HighProtLowOil_EMvsSN14_EM	gma-miR319o	18181083	15382418	1425	206	78.3782	13.3919	2.54909	1.29702e-182	**
HighProtLowOil_EMvsSN14_EM	gma-miR1512a-3p	18181083	15382418	187	26	10.2854	1.6902	2.60533	6.46634e-26	**
HighProtLowOil_EMvsSN14_EM	gma-miR1509a	18181083	15382418	1347	186	74.088	12.0917	2.61522	1.12346e-177	**
HighProtLowOil_EMvsSN14_EM	gma-miR395i	18181083	15382418	645	84	35.4764	5.4608	2.69968	5.69398e-89	**
HighProtLowOil_EMvsSN14_EM	gma-miR395j	18181083	15382418	645	84	35.4764	5.4608	2.69968	5.69398e-89	**
HighProtLowOil_EMvsSN14_EM	gma-miR395m	18181083	15382418	645	84	35.4764	5.4608	2.69968	5.69398e-89	**
HighProtLowOil_EMvsSN14_EM	gma-miR395l	18181083	15382418	650	84	35.7514	5.4608	2.71082	4.87389e-90	**
HighProtLowOil_EMvsSN14_EM	gma-miR396a-5p	18181083	15382418	1985	256	109.179	16.6424	2.71377	1.29792e-271	**
HighProtLowOil_EMvsSN14_EM	gma-miR396e	18181083	15382418	1986	256	109.234	16.6424	2.71449	7.93585e-272	**
HighProtLowOil_EMvsSN14_EM	gma-miR396h	18181083	15382418	1986	256	109.234	16.6424	2.71449	7.93585e-272	**
HighProtLowOil_EMvsSN14_EM	gma-miR396i-5p	18181083	15382418	1984	255	109.124	16.5774	2.71868	5.28707e-272	**
HighProtLowOil_EMvsSN14_EM	gma-miR393a	18181083	15382418	47	6	2.5851	0.3901	2.7283	9.24589e-08	**
HighProtLowOil_EMvsSN14_EM	gma-miR393c-5p	18181083	15382418	47	6	2.5851	0.3901	2.7283	9.24589e-08	**
HighProtLowOil_EMvsSN14_EM	gma-miR393d	18181083	15382418	47	6	2.5851	0.3901	2.7283	9.24589e-08	**
HighProtLowOil_EMvsSN14_EM	gma-miR393e	18181083	15382418	47	6	2.5851	0.3901	2.7283	9.24589e-08	**
HighProtLowOil_EMvsSN14_EM	gma-miR393f	18181083	15382418	47	6	2.5851	0.3901	2.7283	9.24589e-08	**
HighProtLowOil_EMvsSN14_EM	gma-miR393g	18181083	15382418	47	6	2.5851	0.3901	2.7283	9.24589e-08	**
HighProtLowOil_EMvsSN14_EM	gma-miR393h	18181083	15382418	48	6	2.6401	0.3901	2.75868	5.60399e-08	**
HighProtLowOil_EMvsSN14_EM	gma-miR393i	18181083	15382418	48	6	2.6401	0.3901	2.75868	5.60399e-08	**
HighProtLowOil_EMvsSN14_EM	gma-miR393j	18181083	15382418	48	6	2.6401	0.3901	2.75868	5.60399e-08	**
HighProtLowOil_EMvsSN14_EM	gma-miR393k	18181083	15382418	48	6	2.6401	0.3901	2.75868	5.60399e-08	**
HighProtLowOil_EMvsSN14_EM	gma-miR862a	18181083	15382418	340	42	18.7008	2.7304	2.77592	4.78708e-49	**
HighProtLowOil_EMvsSN14_EM	gma-miR9730	18181083	15382418	1061	130	58.3574	8.4512	2.78769	3.14403e-150	**
HighProtLowOil_EMvsSN14_EM	gma-miR396a-3p	18181083	15382418	1684	203	92.6237	13.1969	2.81118	1.88987e-239	**
HighProtLowOil_EMvsSN14_EM	gma-miR4397-5p	18181083	15382418	108	13	5.9402	0.8451	2.81332	9.55499e-17	**
HighProtLowOil_EMvsSN14_EM	gma-miR396i-3p	18181083	15382418	1682	201	92.5137	13.0669	2.82375	2.81288e-240	**
HighProtLowOil_EMvsSN14_EM	gma-miR482c-5p	18181083	15382418	786	93	43.2317	6.0459	2.83806	7.96594e-114	**
HighProtLowOil_EMvsSN14_EM	gma-miR1512b	18181083	15382418	104	12	5.7202	0.7801	2.87433	1.67825e-16	**
HighProtLowOil_EMvsSN14_EM	gma-miR1510b-5p	18181083	15382418	7800	868	429.017	56.4281	2.92655	0	**
HighProtLowOil_EMvsSN14_EM	gma-miR395a	18181083	15382418	1509	167	82.9984	10.8566	2.93451	2.22086e-224	**
HighProtLowOil_EMvsSN14_EM	gma-miR395b	18181083	15382418	1509	167	82.9984	10.8566	2.93451	2.22086e-224	**
HighProtLowOil_EMvsSN14_EM	gma-miR395c	18181083	15382418	1509	167	82.9984	10.8566	2.93451	2.22086e-224	**
HighProtLowOil_EMvsSN14_EM	gma-miR172c	18181083	15382418	202	22	11.1104	1.4302	2.95762	1.24011e-31	**
HighProtLowOil_EMvsSN14_EM	gma-miR172d	18181083	15382418	202	22	11.1104	1.4302	2.95762	1.24011e-31	**
HighProtLowOil_EMvsSN14_EM	gma-miR172e	18181083	15382418	202	22	11.1104	1.4302	2.95762	1.24011e-31	**
HighProtLowOil_EMvsSN14_EM	gma-miR4399	18181083	15382418	46	5	2.5301	0.325	2.96068	3.65861e-08	**
HighProtLowOil_EMvsSN14_EM	gma-miR395k	18181083	15382418	1466	159	80.6333	10.3365	2.96363	3.37747e-220	**
HighProtLowOil_EMvsSN14_EM	gma-miR5770a	18181083	15382418	242	26	13.3105	1.6902	2.9773	7.53154e-38	**
HighProtLowOil_EMvsSN14_EM	gma-miR156p	18181083	15382418	131	14	7.2053	0.9101	2.98496	3.55374e-21	**
HighProtLowOil_EMvsSN14_EM	gma-miR1512c	18181083	15382418	10308	1093	566.963	71.0551	2.99624	0	**
HighProtLowOil_EMvsSN14_EM	gma-miR5372	18181083	15382418	2432	257	133.765	16.7074	3.00115	0	**
HighProtLowOil_EMvsSN14_EM	gma-miR172i-3p	18181083	15382418	19	2	1.045	0.13	3.00692	0.000513673	**
HighProtLowOil_EMvsSN14_EM	gma-miR172l	18181083	15382418	19	2	1.045	0.13	3.00692	0.000513673	**
HighProtLowOil_EMvsSN14_EM	gma-miR5671a	18181083	15382418	80	8	4.4002	0.5201	3.08071	8.4227e-14	**
HighProtLowOil_EMvsSN14_EM	gma-miR156t	18181083	15382418	130	13	7.1503	0.8451	3.08081	1.23838e-21	**
HighProtLowOil_EMvsSN14_EM	gma-miR1512a-5p	18181083	15382418	50	5	2.7501	0.325	3.08097	4.58341e-09	**
HighProtLowOil_EMvsSN14_EM	gma-miR5373	18181083	15382418	40	4	2.2001	0.26	3.08099	1.78984e-07	**
HighProtLowOil_EMvsSN14_EM	gma-miR4413a	18181083	15382418	81	8	4.4552	0.5201	3.09863	5.00008e-14	**
HighProtLowOil_EMvsSN14_EM	gma-miR5038a	18181083	15382418	107	10	5.8852	0.6501	3.17836	1.56982e-18	**
HighProtLowOil_EMvsSN14_EM	gma-miR171k-5p	18181083	15382418	119	11	6.5453	0.7151	3.19424	1.49362e-20	**
HighProtLowOil_EMvsSN14_EM	gma-miR171l	18181083	15382418	119	11	6.5453	0.7151	3.19424	1.49362e-20	**
HighProtLowOil_EMvsSN14_EM	gma-miR5770b	18181083	15382418	89	8	4.8952	0.5201	3.23451	7.44414e-16	**
HighProtLowOil_EMvsSN14_EM	gma-miR1520l	18181083	15382418	67	6	3.6851	0.3901	3.23979	2.99939e-12	**
HighProtLowOil_EMvsSN14_EM	gma-miR4401b	18181083	15382418	34	3	1.8701	0.195	3.26157	8.61651e-07	**
HighProtLowOil_EMvsSN14_EM	gma-miR396d	18181083	15382418	1166	100	64.1326	6.5009	3.30235	2.07434e-194	**
HighProtLowOil_EMvsSN14_EM	gma-miR396b-3p	18181083	15382418	1196	102	65.7827	6.6309	3.31043	8.37919e-200	**
HighProtLowOil_EMvsSN14_EM	gma-miR396k-3p	18181083	15382418	1196	101	65.7827	6.5659	3.32464	1.43404e-200	**
HighProtLowOil_EMvsSN14_EM	gma-miR4352b	18181083	15382418	83	7	4.5652	0.4551	3.32642	3.28273e-15	**
HighProtLowOil_EMvsSN14_EM	gma-miR4366	18181083	15382418	36	3	1.9801	0.195	3.34403	2.94545e-07	**
HighProtLowOil_EMvsSN14_EM	gma-miR4379	18181083	15382418	121	10	6.6553	0.6501	3.35577	9.28982e-22	**
HighProtLowOil_EMvsSN14_EM	gma-miR5038b	18181083	15382418	97	8	5.3352	0.5201	3.35868	1.0481e-17	**
HighProtLowOil_EMvsSN14_EM	gma-miR4994-5p	18181083	15382418	87	7	4.7852	0.4551	3.39432	3.84079e-16	**
HighProtLowOil_EMvsSN14_EM	gma-miR4374b	18181083	15382418	63	5	3.4651	0.325	3.41439	4.55202e-12	**
HighProtLowOil_EMvsSN14_EM	gma-miR4345	18181083	15382418	1699	133	93.4488	8.6462	3.43404	2.25271e-292	**
HighProtLowOil_EMvsSN14_EM	gma-miR1520n	18181083	15382418	64	5	3.5201	0.325	3.4371	2.65163e-12	**
HighProtLowOil_EMvsSN14_EM	gma-miR4408	18181083	15382418	39	3	2.1451	0.195	3.4595	5.80724e-08	**
HighProtLowOil_EMvsSN14_EM	gma-miR4391	18181083	15382418	48	3	2.6401	0.195	3.75905	4.11039e-10	**
HighProtLowOil_EMvsSN14_EM	gma-miR1508c	18181083	15382418	2547	152	140.091	9.8814	3.8255	0	**
HighProtLowOil_EMvsSN14_EM	gma-miR1508a	18181083	15382418	3254	194	178.977	12.6118	3.82693	0	**
HighProtLowOil_EMvsSN14_EM	gma-miR862b	18181083	15382418	206	11	11.3305	0.7151	3.98592	3.15407e-41	**
HighProtLowOil_EMvsSN14_EM	gma-miR1520c	18181083	15382418	38	2	2.0901	0.13	4.00699	1.51057e-08	**
HighProtLowOil_EMvsSN14_EM	gma-miR1531-5p	18181083	15382418	115	6	6.3253	0.3901	4.01922	1.03925e-23	**
HighProtLowOil_EMvsSN14_EM	gma-miR4344	18181083	15382418	277	14	15.2356	0.9101	4.06528	1.01e-55	**
HighProtLowOil_EMvsSN14_EM	gma-miR156q	18181083	15382418	2467	124	135.69	8.0612	4.07318	0	**
HighProtLowOil_EMvsSN14_EM	gma-miR156s	18181083	15382418	2467	124	135.69	8.0612	4.07318	0	**
HighProtLowOil_EMvsSN14_EM	gma-miR4349	18181083	15382418	20	1	1.1	0.065	4.08092	5.44678e-05	**
HighProtLowOil_EMvsSN14_EM	gma-miR9737	18181083	15382418	109	5	5.9952	0.325	4.2053	3.38154e-23	**
HighProtLowOil_EMvsSN14_EM	gma-miR156n	18181083	15382418	2302	105	126.615	6.826	4.21327	0	**
HighProtLowOil_EMvsSN14_EM	gma-miR156o	18181083	15382418	2302	105	126.615	6.826	4.21327	0	**
HighProtLowOil_EMvsSN14_EM	gma-miR156h	18181083	15382418	2303	105	126.67	6.826	4.21389	0	**
HighProtLowOil_EMvsSN14_EM	gma-miR156k	18181083	15382418	2303	105	126.67	6.826	4.21389	0	**
HighProtLowOil_EMvsSN14_EM	gma-miR156a	18181083	15382418	2294	104	126.175	6.761	4.22205	0	**
HighProtLowOil_EMvsSN14_EM	gma-miR156u	18181083	15382418	2294	104	126.175	6.761	4.22205	0	**
HighProtLowOil_EMvsSN14_EM	gma-miR156w	18181083	15382418	2295	104	126.23	6.761	4.22268	0	**
HighProtLowOil_EMvsSN14_EM	gma-miR156v	18181083	15382418	2302	104	126.615	6.761	4.22707	0	**
HighProtLowOil_EMvsSN14_EM	gma-miR156x	18181083	15382418	2302	104	126.615	6.761	4.22707	0	**
HighProtLowOil_EMvsSN14_EM	gma-miR156y	18181083	15382418	2302	104	126.615	6.761	4.22707	0	**
HighProtLowOil_EMvsSN14_EM	gma-miR4416b	18181083	15382418	24	1	1.3201	0.065	4.34406	5.49895e-06	**
HighProtLowOil_EMvsSN14_EM	gma-miR4998	18181083	15382418	129	5	7.0953	0.325	4.44835	3.58465e-28	**
HighProtLowOil_EMvsSN14_EM	gma-miR1520d	18181083	15382418	56	2	3.0801	0.13	4.56639	4.99087e-13	**
HighProtLowOil_EMvsSN14_EM	gma-miR5376	18181083	15382418	1763	55	96.9689	3.5755	4.76131	0	**
HighProtLowOil_EMvsSN14_EM	gma-miR5370	18181083	15382418	76	2	4.1802	0.13	5.00699	4.20858e-18	**
HighProtLowOil_EMvsSN14_EM	gma-miR1521a	18181083	15382418	40	1	2.2001	0.065	5.08099	4.80111e-10	**
HighProtLowOil_EMvsSN14_EM	gma-miR4397-3p	18181083	15382418	53	1	2.9151	0.065	5.48696	2.15983e-13	**
HighProtLowOil_EMvsSN14_EM	gma-miR1520g	18181083	15382418	62	1	3.4101	0.065	5.71323	1.00629e-15	**
HighProtLowOil_EMvsSN14_EM	gma-miR394b-3p	18181083	15382418	19	0	1.045	0.01	6.70736	9.46411e-06	**
HighProtLowOil_EMvsSN14_EM	gma-miR156g	18181083	15382418	22	0	1.21	0.01	6.91886	1.50431e-06	**
HighProtLowOil_EMvsSN14_EM	gma-miR156c	18181083	15382418	23	0	1.2651	0.01	6.98311	8.14873e-07	**
HighProtLowOil_EMvsSN14_EM	gma-miR156d	18181083	15382418	23	0	1.2651	0.01	6.98311	8.14873e-07	**
HighProtLowOil_EMvsSN14_EM	gma-miR156i	18181083	15382418	23	0	1.2651	0.01	6.98311	8.14873e-07	**
HighProtLowOil_EMvsSN14_EM	gma-miR156j	18181083	15382418	23	0	1.2651	0.01	6.98311	8.14873e-07	**
HighProtLowOil_EMvsSN14_EM	gma-miR156l	18181083	15382418	23	0	1.2651	0.01	6.98311	8.14873e-07	**
HighProtLowOil_EMvsSN14_EM	gma-miR156m	18181083	15382418	23	0	1.2651	0.01	6.98311	8.14873e-07	**
HighProtLowOil_EMvsSN14_EM	gma-miR156e	18181083	15382418	24	0	1.3201	0.01	7.0445	4.4141e-07	**
HighProtLowOil_EMvsSN14_EM	gma-miR4401a	18181083	15382418	27	0	1.4851	0.01	7.21442	7.01617e-08	**
HighProtLowOil_EMvsSN14_EM	gma-miR9735	18181083	15382418	94	0	5.1702	0.01	9.01408	1.01746e-25	**

## Sheet: LowProtHighOil_EMvsSN14_EM
pairwise	miR-name	S58-2-total-reads	SN14-2-total-reads	S58-2-expressed	SN14-2-expressed	S58-2-std	SN14-2-std	fold-change(log2 S58-2/SN14-2)	p-value	sig-lable
LowProtHighOil_EMvsSN14_EM	gma-miR6300	15824344	15382418	2357	7186	148.948	467.157	-1.6491	0	**
LowProtHighOil_EMvsSN14_EM	gma-miR2108a	15824344	15382418	17	32	1.0743	2.0803	-0.953395	0.0254859
LowProtHighOil_EMvsSN14_EM	gma-miR4405	15824344	15382418	17	13	1.0743	0.8451	0.346203	0.523456
LowProtHighOil_EMvsSN14_EM	gma-miR482b-3p	15824344	15382418	12694	7179	802.182	466.702	0.781429	4.58975e-306
LowProtHighOil_EMvsSN14_EM	gma-miR482d-3p	15824344	15382418	12763	7203	806.542	468.262	0.784434	9.47513495144666e-310
LowProtHighOil_EMvsSN14_EM	gma-miR482a-3p	15824344	15382418	1859	1047	117.477	68.0647	0.787402	5.00279e-47
LowProtHighOil_EMvsSN14_EM	gma-miR482c-3p	15824344	15382418	1859	1047	117.477	68.0647	0.787402	5.00279e-47
LowProtHighOil_EMvsSN14_EM	gma-miR5671b	15824344	15382418	363	172	22.9393	11.1816	1.03669	1.09351e-15	**
LowProtHighOil_EMvsSN14_EM	gma-miR4370	15824344	15382418	133	63	8.4048	4.0956	1.03714	1.27674e-06	**
LowProtHighOil_EMvsSN14_EM	gma-miR5368	15824344	15382418	23	10	1.4535	0.6501	1.1608	0.0299964	*
LowProtHighOil_EMvsSN14_EM	gma-miR5043	15824344	15382418	44	19	2.7805	1.2352	1.1706	0.00228404	**
LowProtHighOil_EMvsSN14_EM	gma-miR2118a-3p	15824344	15382418	31019	12888	1960.21	837.84	1.22626	0	**
LowProtHighOil_EMvsSN14_EM	gma-miR2118b-3p	15824344	15382418	31017	12886	1960.08	837.71	1.22639	0	**
LowProtHighOil_EMvsSN14_EM	gma-miR160a-5p	15824344	15382418	519	194	32.7976	12.6118	1.37882	2.87801e-33	**
LowProtHighOil_EMvsSN14_EM	gma-miR160f	15824344	15382418	525	196	33.1767	12.7418	1.3806	1.07256e-33	**
LowProtHighOil_EMvsSN14_EM	gma-miR160b	15824344	15382418	520	194	32.8608	12.6118	1.38159	2.00046e-33	**
LowProtHighOil_EMvsSN14_EM	gma-miR398c	15824344	15382418	10201	3674	644.64	238.844	1.43242	0	**
LowProtHighOil_EMvsSN14_EM	gma-miR398d	15824344	15382418	10202	3674	644.703	238.844	1.43257	0	**
LowProtHighOil_EMvsSN14_EM	gma-miR160e	15824344	15382418	513	183	32.4184	11.8967	1.44625	3.09322e-35	**
LowProtHighOil_EMvsSN14_EM	gma-miR4416a	15824344	15382418	45	16	2.8437	1.0401	1.45105	0.000271604	**
LowProtHighOil_EMvsSN14_EM	gma-miR5780a	15824344	15382418	22	7	1.3903	0.4551	1.61114	0.00659754	**
LowProtHighOil_EMvsSN14_EM	gma-miR4997	15824344	15382418	378	120	23.8872	7.8011	1.61449	9.8796e-31	**
LowProtHighOil_EMvsSN14_EM	gma-miR2111b	15824344	15382418	40	12	2.5278	0.7801	1.69615	0.000123844	**
LowProtHighOil_EMvsSN14_EM	gma-miR2111c	15824344	15382418	40	12	2.5278	0.7801	1.69615	0.000123844	**
LowProtHighOil_EMvsSN14_EM	gma-miR2111e	15824344	15382418	40	12	2.5278	0.7801	1.69615	0.000123844	**
LowProtHighOil_EMvsSN14_EM	gma-miR4367	15824344	15382418	17	5	1.0743	0.325	1.72489	0.0128493	*
LowProtHighOil_EMvsSN14_EM	gma-miR2107	15824344	15382418	21	6	1.3271	0.3901	1.76636	0.00469256	**
LowProtHighOil_EMvsSN14_EM	gma-miR2111f	15824344	15382418	42	12	2.6541	0.7801	1.76649	5.14952e-05	**
LowProtHighOil_EMvsSN14_EM	gma-miR390b-5p	15824344	15382418	48	13	3.0333	0.8451	1.84369	8.04639e-06	**
LowProtHighOil_EMvsSN14_EM	gma-miR390d	15824344	15382418	48	13	3.0333	0.8451	1.84369	8.04639e-06	**
LowProtHighOil_EMvsSN14_EM	gma-miR4994-3p	15824344	15382418	23	6	1.4535	0.3901	1.89762	0.00185547	**
LowProtHighOil_EMvsSN14_EM	gma-miR408a-5p	15824344	15382418	86	22	5.4347	1.4302	1.92598	6.23874e-10	**
LowProtHighOil_EMvsSN14_EM	gma-miR408c-5p	15824344	15382418	86	22	5.4347	1.4302	1.92598	6.23874e-10	**
LowProtHighOil_EMvsSN14_EM	gma-miR160c	15824344	15382418	227	58	14.345	3.7705	1.92772	5.88873e-24	**
LowProtHighOil_EMvsSN14_EM	gma-miR160d	15824344	15382418	227	58	14.345	3.7705	1.92772	5.88873e-24	**
LowProtHighOil_EMvsSN14_EM	gma-miR408b-5p	15824344	15382418	98	25	6.193	1.6252	1.93002	3.68926e-11	**
LowProtHighOil_EMvsSN14_EM	gma-miR164a	15824344	15382418	8545	2177	539.991	141.525	1.93188	0	**
LowProtHighOil_EMvsSN14_EM	gma-miR164g	15824344	15382418	8545	2177	539.991	141.525	1.93188	0	**
LowProtHighOil_EMvsSN14_EM	gma-miR164b	15824344	15382418	8549	2177	540.244	141.525	1.93255	0	**
LowProtHighOil_EMvsSN14_EM	gma-miR164d	15824344	15382418	8549	2177	540.244	141.525	1.93255	0	**
LowProtHighOil_EMvsSN14_EM	gma-miR164e	15824344	15382418	8549	2177	540.244	141.525	1.93255	0	**
LowProtHighOil_EMvsSN14_EM	gma-miR164j	15824344	15382418	8549	2177	540.244	141.525	1.93255	0	**
LowProtHighOil_EMvsSN14_EM	gma-miR164k	15824344	15382418	8549	2177	540.244	141.525	1.93255	0	**
LowProtHighOil_EMvsSN14_EM	gma-miR164f	15824344	15382418	8550	2177	540.307	141.525	1.93272	0	**
LowProtHighOil_EMvsSN14_EM	gma-miR164c	15824344	15382418	8592	2185	542.961	142.045	1.9345	0	**
LowProtHighOil_EMvsSN14_EM	gma-miR164h	15824344	15382418	8586	2183	542.582	141.915	1.93481	0	**
LowProtHighOil_EMvsSN14_EM	gma-miR164i	15824344	15382418	8586	2183	542.582	141.915	1.93481	0	**
LowProtHighOil_EMvsSN14_EM	gma-miR168b	15824344	15382418	2030	499	128.283	32.4396	1.98351	1.0407e-208	**
LowProtHighOil_EMvsSN14_EM	gma-miR168a	15824344	15382418	2041	500	128.978	32.5046	1.98841	1.65348e-210	**
LowProtHighOil_EMvsSN14_EM	gma-miR408c-3p	15824344	15382418	2311	561	146.041	36.4702	2.00158	3.75542e-240	**
LowProtHighOil_EMvsSN14_EM	gma-miR171m	15824344	15382418	132	32	8.3416	2.0803	2.00353	3.21799e-15	**
LowProtHighOil_EMvsSN14_EM	gma-miR408b-3p	15824344	15382418	2308	558	145.851	36.2752	2.00744	9.30536e-241	**
LowProtHighOil_EMvsSN14_EM	gma-miR408d	15824344	15382418	2308	558	145.851	36.2752	2.00744	9.30536e-241	**
LowProtHighOil_EMvsSN14_EM	gma-miR171k-3p	15824344	15382418	182	44	11.5013	2.8604	2.00751	1.72244e-20	**
LowProtHighOil_EMvsSN14_EM	gma-miR408a-3p	15824344	15382418	2306	557	145.725	36.2102	2.00878	9.2712e-241	**
LowProtHighOil_EMvsSN14_EM	gma-miR4414-3p	15824344	15382418	21	5	1.3271	0.325	2.02977	0.00193397	**
LowProtHighOil_EMvsSN14_EM	gma-miR166e	15824344	15382418	50289	11827	3177.95	768.865	2.0473	0	**
LowProtHighOil_EMvsSN14_EM	gma-miR171t	15824344	15382418	132	31	8.3416	2.0153	2.04933	1.25363e-15	**
LowProtHighOil_EMvsSN14_EM	gma-miR166p	15824344	15382418	50212	11792	3173.09	766.59	2.04936	0	**
LowProtHighOil_EMvsSN14_EM	gma-miR166g	15824344	15382418	50226	11792	3173.97	766.59	2.04976	0	**
LowProtHighOil_EMvsSN14_EM	gma-miR166i-3p	15824344	15382418	50226	11792	3173.97	766.59	2.04976	0	**
LowProtHighOil_EMvsSN14_EM	gma-miR171j-5p	15824344	15382418	60	14	3.7916	0.9101	2.05871	7.41158e-08	**
LowProtHighOil_EMvsSN14_EM	gma-miR166s	15824344	15382418	51247	11871	3238.49	771.725	2.06916	0	**
LowProtHighOil_EMvsSN14_EM	gma-miR166t	15824344	15382418	51247	11871	3238.49	771.725	2.06916	0	**
LowProtHighOil_EMvsSN14_EM	gma-miR169f	15824344	15382418	26	6	1.643	0.3901	2.07442	0.000437913	**
LowProtHighOil_EMvsSN14_EM	gma-miR166a-3p	15824344	15382418	42173	9707	2665.07	631.045	2.07836	0	**
LowProtHighOil_EMvsSN14_EM	gma-miR166c-3p	15824344	15382418	44018	10094	2781.66	656.204	2.08373	0	**
LowProtHighOil_EMvsSN14_EM	gma-miR9753	15824344	15382418	70	16	4.4236	1.0401	2.0885	4.26066e-09	**
LowProtHighOil_EMvsSN14_EM	gma-miR166u	15824344	15382418	48066	10981	3037.47	713.867	2.08914	0	**
LowProtHighOil_EMvsSN14_EM	gma-miR166d	15824344	15382418	45293	10252	2862.24	666.475	2.10252	0	**
LowProtHighOil_EMvsSN14_EM	gma-miR166f	15824344	15382418	45293	10252	2862.24	666.475	2.10252	0	**
LowProtHighOil_EMvsSN14_EM	gma-miR166n	15824344	15382418	45261	10244	2860.21	665.955	2.10263	0	**
LowProtHighOil_EMvsSN14_EM	gma-miR166b	15824344	15382418	45261	10243	2860.21	665.89	2.10277	0	**
LowProtHighOil_EMvsSN14_EM	gma-miR166o	15824344	15382418	45259	10242	2860.09	665.825	2.10284	0	**
LowProtHighOil_EMvsSN14_EM	gma-miR166q	15824344	15382418	45259	10242	2860.09	665.825	2.10284	0	**
LowProtHighOil_EMvsSN14_EM	gma-miR2109-5p	15824344	15382418	3149	712	198.997	46.2866	2.10408	0	**
LowProtHighOil_EMvsSN14_EM	gma-miR166r	15824344	15382418	17229	3883	1088.77	252.431	2.10873	0	**
LowProtHighOil_EMvsSN14_EM	gma-miR166j-5p	15824344	15382418	45	10	2.8437	0.6501	2.12904	2.07705e-06	**
LowProtHighOil_EMvsSN14_EM	gma-miR171n	15824344	15382418	18	4	1.1375	0.26	2.12928	0.00322726	**
LowProtHighOil_EMvsSN14_EM	gma-miR171p	15824344	15382418	18	4	1.1375	0.26	2.12928	0.00322726	**
LowProtHighOil_EMvsSN14_EM	gma-miR166h-5p	15824344	15382418	46	10	2.9069	0.6501	2.16075	1.27048e-06	**
LowProtHighOil_EMvsSN14_EM	gma-miR319c	15824344	15382418	23	5	1.4535	0.325	2.16102	0.000717201	**
LowProtHighOil_EMvsSN14_EM	gma-miR4398	15824344	15382418	23	5	1.4535	0.325	2.16102	0.000717201	**
LowProtHighOil_EMvsSN14_EM	gma-miR5380a	15824344	15382418	96	19	6.0666	1.2352	2.29614	2.59183e-13	**
LowProtHighOil_EMvsSN14_EM	gma-miR5380b	15824344	15382418	96	19	6.0666	1.2352	2.29614	2.59183e-13	**
LowProtHighOil_EMvsSN14_EM	gma-miR2118a-5p	15824344	15382418	761	149	48.0905	9.6864	2.31172	5.13028e-96	**
LowProtHighOil_EMvsSN14_EM	gma-miR2118b-5p	15824344	15382418	771	149	48.7224	9.6864	2.33055	3.3889e-98	**
LowProtHighOil_EMvsSN14_EM	gma-miR319f	15824344	15382418	1761	333	111.284	21.6481	2.36194	1.80385e-225	**
LowProtHighOil_EMvsSN14_EM	gma-miR171o-5p	15824344	15382418	16	3	1.0111	0.195	2.37438	0.00315119	**
LowProtHighOil_EMvsSN14_EM	gma-miR390a-5p	15824344	15382418	1433	265	90.5567	17.2275	2.39411	8.53779e-187	**
LowProtHighOil_EMvsSN14_EM	gma-miR390e	15824344	15382418	1433	265	90.5567	17.2275	2.39411	8.53779e-187	**
LowProtHighOil_EMvsSN14_EM	gma-miR390g	15824344	15382418	1433	265	90.5567	17.2275	2.39411	8.53779e-187	**
LowProtHighOil_EMvsSN14_EM	gma-miR390f	15824344	15382418	1431	264	90.4303	17.1625	2.39755	7.48862e-187	**
LowProtHighOil_EMvsSN14_EM	gma-miR166m	15824344	15382418	38	7	2.4014	0.4551	2.39962	2.88461e-06	**
LowProtHighOil_EMvsSN14_EM	gma-miR482d-5p	15824344	15382418	1018	186	64.3313	12.0917	2.4115	2.25812e-134	**
LowProtHighOil_EMvsSN14_EM	gma-miR482e	15824344	15382418	1018	186	64.3313	12.0917	2.4115	2.25812e-134	**
LowProtHighOil_EMvsSN14_EM	gma-miR9730	15824344	15382418	717	130	45.3099	8.4512	2.4226	1.11133e-95	**
LowProtHighOil_EMvsSN14_EM	gma-miR166h-3p	15824344	15382418	6566	1181	414.93	76.776	2.43414	0	**
LowProtHighOil_EMvsSN14_EM	gma-miR166j-3p	15824344	15382418	6566	1181	414.93	76.776	2.43414	0	**
LowProtHighOil_EMvsSN14_EM	gma-miR482b-5p	15824344	15382418	1003	179	63.3834	11.6367	2.44542	1.38835e-134	**
LowProtHighOil_EMvsSN14_EM	gma-miR5036	15824344	15382418	17	3	1.0743	0.195	2.46185	0.00184698	**
LowProtHighOil_EMvsSN14_EM	gma-miR166k	15824344	15382418	4829	823	305.163	53.5026	2.5119	0	**
LowProtHighOil_EMvsSN14_EM	gma-miR1510a-3p	15824344	15382418	6003	1023	379.352	66.5045	2.51201	0	**
LowProtHighOil_EMvsSN14_EM	gma-miR1511	15824344	15382418	11457	1945	724.011	126.443	2.51752	0	**
LowProtHighOil_EMvsSN14_EM	gma-miR395i	15824344	15382418	495	84	31.2809	5.4608	2.5181	1.43633e-69	**
LowProtHighOil_EMvsSN14_EM	gma-miR395j	15824344	15382418	495	84	31.2809	5.4608	2.5181	1.43633e-69	**
LowProtHighOil_EMvsSN14_EM	gma-miR395m	15824344	15382418	495	84	31.2809	5.4608	2.5181	1.43633e-69	**
LowProtHighOil_EMvsSN14_EM	gma-miR395l	15824344	15382418	498	84	31.4705	5.4608	2.52682	2.98554e-70	**
LowProtHighOil_EMvsSN14_EM	gma-miR4394	15824344	15382418	18	3	1.1375	0.195	2.54432	0.00107542	**
LowProtHighOil_EMvsSN14_EM	gma-miR5669	15824344	15382418	18	3	1.1375	0.195	2.54432	0.00107542	**
LowProtHighOil_EMvsSN14_EM	gma-miR319q	15824344	15382418	27614	4601	1745.03	299.108	2.54452	0	**
LowProtHighOil_EMvsSN14_EM	gma-miR319g	15824344	15382418	27661	4603	1748	299.238	2.54634	0	**
LowProtHighOil_EMvsSN14_EM	gma-miR162a	15824344	15382418	929	152	58.707	9.8814	2.57075	4.48175e-132	**
LowProtHighOil_EMvsSN14_EM	gma-miR162b	15824344	15382418	926	151	58.5174	9.8164	2.5756	6.23071e-132	**
LowProtHighOil_EMvsSN14_EM	gma-miR162c	15824344	15382418	926	151	58.5174	9.8164	2.5756	6.23071e-132	**
LowProtHighOil_EMvsSN14_EM	gma-miR169l-5p	15824344	15382418	25	4	1.5798	0.26	2.60316	8.13416e-05	**
LowProtHighOil_EMvsSN14_EM	gma-miR169k	15824344	15382418	19	3	1.2007	0.195	2.62233	0.000622398	**
LowProtHighOil_EMvsSN14_EM	gma-miR169j-3p	15824344	15382418	159	25	10.0478	1.6252	2.62819	1.81422e-24	**
LowProtHighOil_EMvsSN14_EM	gma-miR1520f-5p	15824344	15382418	70	11	4.4236	0.7151	2.629	1.58859e-11	**
LowProtHighOil_EMvsSN14_EM	gma-miR393c-3p	15824344	15382418	173	27	10.9325	1.7553	2.63883	1.31521e-26	**
LowProtHighOil_EMvsSN14_EM	gma-miR5037a	15824344	15382418	72	11	4.55	0.7151	2.66965	5.39237e-12	**
LowProtHighOil_EMvsSN14_EM	gma-miR159a-5p	15824344	15382418	534	81	33.7455	5.2658	2.67997	3.21539e-80	**
LowProtHighOil_EMvsSN14_EM	gma-miR159e-5p	15824344	15382418	536	81	33.8719	5.2658	2.68536	1.09453e-80	**
LowProtHighOil_EMvsSN14_EM	gma-miR395k	15824344	15382418	1057	159	66.7958	10.3365	2.69201	7.90071e-158	**
LowProtHighOil_EMvsSN14_EM	gma-miR5767	15824344	15382418	300	45	18.9581	2.9254	2.69611	4.53964e-46	**
LowProtHighOil_EMvsSN14_EM	gma-miR395a	15824344	15382418	1129	167	71.3458	10.8566	2.71626	4.29733e-170	**
LowProtHighOil_EMvsSN14_EM	gma-miR395b	15824344	15382418	1129	167	71.3458	10.8566	2.71626	4.29733e-170	**
LowProtHighOil_EMvsSN14_EM	gma-miR395c	15824344	15382418	1129	167	71.3458	10.8566	2.71626	4.29733e-170	**
LowProtHighOil_EMvsSN14_EM	gma-miR5768	15824344	15382418	75	11	4.7395	0.7151	2.72852	1.05299e-12	**
LowProtHighOil_EMvsSN14_EM	gma-miR1507c-5p	15824344	15382418	219	32	13.8394	2.0803	2.73392	1.54242e-34	**
LowProtHighOil_EMvsSN14_EM	gma-miR9727	15824344	15382418	91	13	5.7506	0.8451	2.76652	2.42964e-15	**
LowProtHighOil_EMvsSN14_EM	gma-miR166l	15824344	15382418	11859	1687	749.415	109.671	2.77259	0	**
LowProtHighOil_EMvsSN14_EM	gma-miR166a-5p	15824344	15382418	11817	1663	746.761	108.11	2.78814	0	**
LowProtHighOil_EMvsSN14_EM	gma-miR166c-5p	15824344	15382418	11817	1663	746.761	108.11	2.78814	0	**
LowProtHighOil_EMvsSN14_EM	gma-miR1514a-5p	15824344	15382418	43	6	2.7173	0.3901	2.80026	5.55134e-08	**
LowProtHighOil_EMvsSN14_EM	gma-miR4996	15824344	15382418	601	79	37.9795	5.1357	2.88659	2.35162e-97	**
LowProtHighOil_EMvsSN14_EM	gma-miR2119	15824344	15382418	175	23	11.0589	1.4952	2.8868	1.89306e-29	**
LowProtHighOil_EMvsSN14_EM	gma-miR319l	15824344	15382418	53509	6955	3381.44	452.14	2.9028	0	**
LowProtHighOil_EMvsSN14_EM	gma-miR319d	15824344	15382418	1629	206	102.943	13.3919	2.94241	5.83731e-266	**
LowProtHighOil_EMvsSN14_EM	gma-miR319i	15824344	15382418	1629	206	102.943	13.3919	2.94241	5.83731e-266	**
LowProtHighOil_EMvsSN14_EM	gma-miR319o	15824344	15382418	1629	206	102.943	13.3919	2.94241	5.83731e-266	**
LowProtHighOil_EMvsSN14_EM	gma-miR396j	15824344	15382418	64	8	4.0444	0.5201	2.95906	7.21756e-12	**
LowProtHighOil_EMvsSN14_EM	gma-miR4362	15824344	15382418	24	3	1.5167	0.195	2.95939	3.74943e-05	**
LowProtHighOil_EMvsSN14_EM	gma-miR394a-5p	15824344	15382418	3217	399	203.294	25.9387	2.97039	0	**
LowProtHighOil_EMvsSN14_EM	gma-miR394b-5p	15824344	15382418	3217	397	203.294	25.8087	2.97764	0	**
LowProtHighOil_EMvsSN14_EM	gma-miR394f	15824344	15382418	3218	396	203.358	25.7437	2.98173	0	**
LowProtHighOil_EMvsSN14_EM	gma-miR394c-5p	15824344	15382418	3220	396	203.484	25.7437	2.98262	0	**
LowProtHighOil_EMvsSN14_EM	gma-miR394g	15824344	15382418	3220	396	203.484	25.7437	2.98262	0	**
LowProtHighOil_EMvsSN14_EM	gma-miR394e	15824344	15382418	3223	396	203.673	25.7437	2.98397	0	**
LowProtHighOil_EMvsSN14_EM	gma-miR394d	15824344	15382418	3234	397	204.369	25.8087	2.98524	0	**
LowProtHighOil_EMvsSN14_EM	gma-miR1510b-3p	15824344	15382418	4517	548	285.446	35.6251	3.00225	0	**
LowProtHighOil_EMvsSN14_EM	gma-miR4409	15824344	15382418	227	27	14.345	1.7553	3.03076	1.37819e-39	**
LowProtHighOil_EMvsSN14_EM	gma-miR4412-3p	15824344	15382418	773	91	48.8488	5.9158	3.04568	1.36407e-131	**
LowProtHighOil_EMvsSN14_EM	gma-miR4395	15824344	15382418	17	2	1.0743	0.13	3.04681	0.000505302	**
LowProtHighOil_EMvsSN14_EM	gma-miR171c-3p	15824344	15382418	129	15	8.152	0.9751	3.06353	2.42685e-23	**
LowProtHighOil_EMvsSN14_EM	gma-miR171o-3p	15824344	15382418	129	15	8.152	0.9751	3.06353	2.42685e-23	**
LowProtHighOil_EMvsSN14_EM	gma-miR171q	15824344	15382418	129	15	8.152	0.9751	3.06353	2.42685e-23	**
LowProtHighOil_EMvsSN14_EM	gma-miR171f	15824344	15382418	130	15	8.2152	0.9751	3.07467	1.37016e-23	**
LowProtHighOil_EMvsSN14_EM	gma-miR482a-5p	15824344	15382418	35	4	2.2118	0.26	3.08864	2.91949e-07	**
LowProtHighOil_EMvsSN14_EM	gma-miR4352b	15824344	15382418	63	7	3.9812	0.4551	3.12895	2.81317e-12	**
LowProtHighOil_EMvsSN14_EM	gma-miR390a-3p	15824344	15382418	103	11	6.509	0.7151	3.18622	1.41473e-19	**
LowProtHighOil_EMvsSN14_EM	gma-miR390c	15824344	15382418	103	11	6.509	0.7151	3.18622	1.41473e-19	**
LowProtHighOil_EMvsSN14_EM	gma-miR1507a	15824344	15382418	5919	632	374.044	41.0859	3.18649	0	**
LowProtHighOil_EMvsSN14_EM	gma-miR1507b	15824344	15382418	5904	630	373.096	40.9558	3.18741	0	**
LowProtHighOil_EMvsSN14_EM	gma-miR5670b	15824344	15382418	311	33	19.6533	2.1453	3.19552	2.08487e-56	**
LowProtHighOil_EMvsSN14_EM	gma-miR5037c	15824344	15382418	144	15	9.0999	0.9751	3.22223	4.24801e-27	**
LowProtHighOil_EMvsSN14_EM	gma-miR159a-3p	15824344	15382418	124150	12850	7845.51	835.369	3.23138	0	**
LowProtHighOil_EMvsSN14_EM	gma-miR159e-3p	15824344	15382418	124150	12850	7845.51	835.369	3.23138	0	**
LowProtHighOil_EMvsSN14_EM	gma-miR398a	15824344	15382418	469	48	29.6379	3.1204	3.24764	1.60811e-85	**
LowProtHighOil_EMvsSN14_EM	gma-miR398b	15824344	15382418	469	48	29.6379	3.1204	3.24764	1.60811e-85	**
LowProtHighOil_EMvsSN14_EM	gma-miR171b-5p	15824344	15382418	296	30	18.7054	1.9503	3.26169	9.04249e-55	**
LowProtHighOil_EMvsSN14_EM	gma-miR4374a	15824344	15382418	199	20	12.5756	1.3002	3.27382	1.96879e-37	**
LowProtHighOil_EMvsSN14_EM	gma-miR4412-5p	15824344	15382418	338	33	21.3595	2.1453	3.31563	3.04286e-63	**
LowProtHighOil_EMvsSN14_EM	gma-miR1512a-5p	15824344	15382418	52	5	3.2861	0.325	3.33786	6.87936e-11	**
LowProtHighOil_EMvsSN14_EM	gma-miR169j-5p	15824344	15382418	52	5	3.2861	0.325	3.33786	6.87936e-11	**
LowProtHighOil_EMvsSN14_EM	gma-miR4351	15824344	15382418	115	11	7.2673	0.7151	3.3452	1.26297e-22	**
LowProtHighOil_EMvsSN14_EM	gma-miR1520q	15824344	15382418	21	2	1.3271	0.13	3.35169	4.76343e-05	**
LowProtHighOil_EMvsSN14_EM	gma-miR1520r	15824344	15382418	21	2	1.3271	0.13	3.35169	4.76343e-05	**
LowProtHighOil_EMvsSN14_EM	gma-miR171a	15824344	15382418	21	2	1.3271	0.13	3.35169	4.76343e-05	**
LowProtHighOil_EMvsSN14_EM	gma-miR171i-3p	15824344	15382418	21	2	1.3271	0.13	3.35169	4.76343e-05	**
LowProtHighOil_EMvsSN14_EM	gma-miR403a	15824344	15382418	32	3	2.0222	0.195	3.37438	3.47144e-07	**
LowProtHighOil_EMvsSN14_EM	gma-miR403b	15824344	15382418	32	3	2.0222	0.195	3.37438	3.47144e-07	**
LowProtHighOil_EMvsSN14_EM	gma-miR4401b	15824344	15382418	32	3	2.0222	0.195	3.37438	3.47144e-07	**
LowProtHighOil_EMvsSN14_EM	gma-miR9740	15824344	15382418	32	3	2.0222	0.195	3.37438	3.47144e-07	**
LowProtHighOil_EMvsSN14_EM	gma-miR4371b	15824344	15382418	118	11	7.4569	0.7151	3.38236	2.14594e-23	**
LowProtHighOil_EMvsSN14_EM	gma-miR4379	15824344	15382418	108	10	6.8249	0.6501	3.39207	1.41665e-21	**
LowProtHighOil_EMvsSN14_EM	gma-miR395e	15824344	15382418	54	5	3.4125	0.325	3.39232	2.10085e-11	**
LowProtHighOil_EMvsSN14_EM	gma-miR395g	15824344	15382418	54	5	3.4125	0.325	3.39232	2.10085e-11	**
LowProtHighOil_EMvsSN14_EM	gma-miR4399	15824344	15382418	54	5	3.4125	0.325	3.39232	2.10085e-11	**
LowProtHighOil_EMvsSN14_EM	gma-miR319p	15824344	15382418	27698	2563	1750.34	166.619	3.39301	0	**
LowProtHighOil_EMvsSN14_EM	gma-miR4994-5p	15824344	15382418	76	7	4.8027	0.4551	3.39959	1.37667e-15	**
LowProtHighOil_EMvsSN14_EM	gma-miR5781	15824344	15382418	66	6	4.1708	0.3901	3.41841	9.32107e-14	**
LowProtHighOil_EMvsSN14_EM	gma-miR395d	15824344	15382418	55	5	3.4757	0.325	3.41879	1.15845e-11	**
LowProtHighOil_EMvsSN14_EM	gma-miR395f	15824344	15382418	56	5	3.5389	0.325	3.44479	6.37915e-12	**
LowProtHighOil_EMvsSN14_EM	gma-miR1507c-3p	15824344	15382418	247	22	15.6089	1.4302	3.44808	3.16059e-48	**
LowProtHighOil_EMvsSN14_EM	gma-miR1509b	15824344	15382418	580	50	36.6524	3.2505	3.49517	1.91416e-112	**
LowProtHighOil_EMvsSN14_EM	gma-miR171e	15824344	15382418	82	7	5.1819	0.4551	3.50923	3.83365e-17	**
LowProtHighOil_EMvsSN14_EM	gma-miR171u	15824344	15382418	82	7	5.1819	0.4551	3.50923	3.83365e-17	**
LowProtHighOil_EMvsSN14_EM	gma-miR396f	15824344	15382418	82	7	5.1819	0.4551	3.50923	3.83365e-17	**
LowProtHighOil_EMvsSN14_EM	gma-miR4397-5p	15824344	15382418	153	13	9.6686	0.8451	3.51611	6.61879e-31	**
LowProtHighOil_EMvsSN14_EM	gma-miR1512a-3p	15824344	15382418	306	26	19.3373	1.6902	3.51612	2.25919e-60	**
LowProtHighOil_EMvsSN14_EM	gma-miR171g	15824344	15382418	85	7	5.3715	0.4551	3.56107	6.31829e-18	**
LowProtHighOil_EMvsSN14_EM	gma-miR171j-3p	15824344	15382418	88	7	5.5611	0.4551	3.61111	1.03346e-18	**
LowProtHighOil_EMvsSN14_EM	gma-miR396a-5p	15824344	15382418	3230	256	204.116	16.6424	3.61645	0	**
LowProtHighOil_EMvsSN14_EM	gma-miR396e	15824344	15382418	3233	256	204.305	16.6424	3.61779	0	**
LowProtHighOil_EMvsSN14_EM	gma-miR396h	15824344	15382418	3233	256	204.305	16.6424	3.61779	0	**
LowProtHighOil_EMvsSN14_EM	gma-miR396i-5p	15824344	15382418	3230	255	204.116	16.5774	3.6221	0	**
LowProtHighOil_EMvsSN14_EM	gma-miR171k-5p	15824344	15382418	140	11	8.8471	0.7151	3.62899	4.08702e-29	**
LowProtHighOil_EMvsSN14_EM	gma-miR171l	15824344	15382418	140	11	8.8471	0.7151	3.62899	4.08702e-29	**
LowProtHighOil_EMvsSN14_EM	gma-miR393a	15824344	15382418	79	6	4.9923	0.3901	3.67779	3.71539e-17	**
LowProtHighOil_EMvsSN14_EM	gma-miR393c-5p	15824344	15382418	79	6	4.9923	0.3901	3.67779	3.71539e-17	**
LowProtHighOil_EMvsSN14_EM	gma-miR393d	15824344	15382418	79	6	4.9923	0.3901	3.67779	3.71539e-17	**
LowProtHighOil_EMvsSN14_EM	gma-miR393e	15824344	15382418	79	6	4.9923	0.3901	3.67779	3.71539e-17	**
LowProtHighOil_EMvsSN14_EM	gma-miR393f	15824344	15382418	79	6	4.9923	0.3901	3.67779	3.71539e-17	**
LowProtHighOil_EMvsSN14_EM	gma-miR393g	15824344	15382418	79	6	4.9923	0.3901	3.67779	3.71539e-17	**
LowProtHighOil_EMvsSN14_EM	gma-miR1515a	15824344	15382418	290	22	18.3262	1.4302	3.67962	1.89447e-59	**
LowProtHighOil_EMvsSN14_EM	gma-miR1515b	15824344	15382418	290	22	18.3262	1.4302	3.67962	1.89447e-59	**
LowProtHighOil_EMvsSN14_EM	gma-miR4346	15824344	15382418	307	23	19.4005	1.4952	3.69768	4.33372e-63	**
LowProtHighOil_EMvsSN14_EM	gma-miR5038b	15824344	15382418	107	8	6.7617	0.5201	3.70053	6.73366e-23	**
LowProtHighOil_EMvsSN14_EM	gma-miR319k	15824344	15382418	3309	244	209.108	15.8623	3.72058	0	**
LowProtHighOil_EMvsSN14_EM	gma-miR319b	15824344	15382418	3319	244	209.74	15.8623	3.72493	0	**
LowProtHighOil_EMvsSN14_EM	gma-miR319a	15824344	15382418	3311	243	209.235	15.7973	3.72737	0	**
LowProtHighOil_EMvsSN14_EM	gma-miR319j	15824344	15382418	3311	243	209.235	15.7973	3.72737	0	**
LowProtHighOil_EMvsSN14_EM	gma-miR396b-5p	15824344	15382418	9664	709	610.705	46.0916	3.7279	0	**
LowProtHighOil_EMvsSN14_EM	gma-miR396c	15824344	15382418	9664	709	610.705	46.0916	3.7279	0	**
LowProtHighOil_EMvsSN14_EM	gma-miR396k-5p	15824344	15382418	9664	709	610.705	46.0916	3.7279	0	**
LowProtHighOil_EMvsSN14_EM	gma-miR319m	15824344	15382418	3359	246	212.268	15.9923	3.73044	0	**
LowProtHighOil_EMvsSN14_EM	gma-miR319h	15824344	15382418	3181	229	201.019	14.8871	3.7552	0	**
LowProtHighOil_EMvsSN14_EM	gma-miR319e	15824344	15382418	3231	231	204.179	15.0171	3.76516	0	**
LowProtHighOil_EMvsSN14_EM	gma-miR1509a	15824344	15382418	2620	186	165.568	12.0917	3.77533	0	**
LowProtHighOil_EMvsSN14_EM	gma-miR156p	15824344	15382418	200	14	12.6388	0.9101	3.79569	1.89776e-42	**
LowProtHighOil_EMvsSN14_EM	gma-miR2109-3p	15824344	15382418	10661	731	673.709	47.5218	3.82546	0	**
LowProtHighOil_EMvsSN14_EM	gma-miR5038a	15824344	15382418	147	10	9.2895	0.6501	3.83687	8.15769e-32	**
LowProtHighOil_EMvsSN14_EM	gma-miR167e	15824344	15382418	79134	5267	5000.78	342.404	3.86838	0	**
LowProtHighOil_EMvsSN14_EM	gma-miR394a-3p	15824344	15382418	3366	224	212.71	14.5621	3.8686	0	**
LowProtHighOil_EMvsSN14_EM	gma-miR167f	15824344	15382418	79134	5259	5000.78	341.884	3.87057	0	**
LowProtHighOil_EMvsSN14_EM	gma-miR4344	15824344	15382418	212	14	13.3971	0.9101	3.87975	1.19586e-45	**
LowProtHighOil_EMvsSN14_EM	gma-miR4374b	15824344	15382418	76	5	4.8027	0.325	3.88533	3.3186e-17	**
LowProtHighOil_EMvsSN14_EM	gma-miR156t	15824344	15382418	199	13	12.5756	0.8451	3.89536	4.62013e-43	**
LowProtHighOil_EMvsSN14_EM	gma-miR393h	15824344	15382418	92	6	5.8138	0.3901	3.89757	1.28351e-20	**
LowProtHighOil_EMvsSN14_EM	gma-miR393i	15824344	15382418	92	6	5.8138	0.3901	3.89757	1.28351e-20	**
LowProtHighOil_EMvsSN14_EM	gma-miR393j	15824344	15382418	92	6	5.8138	0.3901	3.89757	1.28351e-20	**
LowProtHighOil_EMvsSN14_EM	gma-miR393k	15824344	15382418	92	6	5.8138	0.3901	3.89757	1.28351e-20	**
LowProtHighOil_EMvsSN14_EM	gma-miR9737	15824344	15382418	77	5	4.8659	0.325	3.9042	1.78912e-17	**
LowProtHighOil_EMvsSN14_EM	gma-miR396a-3p	15824344	15382418	3187	203	201.399	13.1969	3.93178	0	**
LowProtHighOil_EMvsSN14_EM	gma-miR396i-3p	15824344	15382418	3189	201	201.525	13.0669	3.94697	0	**
LowProtHighOil_EMvsSN14_EM	gma-miR3522	15824344	15382418	6181	374	390.601	24.3135	4.00587	0	**
LowProtHighOil_EMvsSN14_EM	gma-miR4345	15824344	15382418	2231	133	140.985	8.6462	4.02733	0	**
LowProtHighOil_EMvsSN14_EM	gma-miR4408	15824344	15382418	51	3	3.2229	0.195	4.04681	3.07432e-12	**
LowProtHighOil_EMvsSN14_EM	gma-miR5373	15824344	15382418	68	4	4.2972	0.26	4.04681	6.09723e-16	**
LowProtHighOil_EMvsSN14_EM	gma-miR167g	15824344	15382418	34369	2021	2171.91	131.384	4.0471	0	**
LowProtHighOil_EMvsSN14_EM	gma-miR167j	15824344	15382418	34369	2021	2171.91	131.384	4.0471	0	**
LowProtHighOil_EMvsSN14_EM	gma-miR167c	15824344	15382418	34309	2013	2168.12	130.864	4.0503	0	**
LowProtHighOil_EMvsSN14_EM	gma-miR5372	15824344	15382418	4385	257	277.105	16.7074	4.05187	0	**
LowProtHighOil_EMvsSN14_EM	gma-miR9738	15824344	15382418	86	5	5.4347	0.325	4.06369	6.67097e-20	**
LowProtHighOil_EMvsSN14_EM	gma-miR4342	15824344	15382418	18	1	1.1375	0.065	4.12928	5.16514e-05	**
LowProtHighOil_EMvsSN14_EM	gma-miR4349	15824344	15382418	18	1	1.1375	0.065	4.12928	5.16514e-05	**
LowProtHighOil_EMvsSN14_EM	gma-miR9725	15824344	15382418	18	1	1.1375	0.065	4.12928	5.16514e-05	**
LowProtHighOil_EMvsSN14_EM	gma-miR167b	15824344	15382418	30535	1643	1929.62	106.81	4.1752	0	**
LowProtHighOil_EMvsSN14_EM	gma-miR167d	15824344	15382418	30535	1643	1929.62	106.81	4.1752	0	**
LowProtHighOil_EMvsSN14_EM	gma-miR167a	15824344	15382418	30536	1643	1929.68	106.81	4.17524	0	**
LowProtHighOil_EMvsSN14_EM	gma-miR159d	15824344	15382418	246	13	15.5457	0.8451	4.20125	8.97521e-56	**
LowProtHighOil_EMvsSN14_EM	gma-miR1508b	15824344	15382418	19	1	1.2007	0.065	4.20729	2.74369e-05	**
LowProtHighOil_EMvsSN14_EM	gma-miR5773	15824344	15382418	19	1	1.2007	0.065	4.20729	2.74369e-05	**
LowProtHighOil_EMvsSN14_EM	gma-miR5671a	15824344	15382418	155	8	9.795	0.5201	4.23518	7.87751e-36	**
LowProtHighOil_EMvsSN14_EM	gma-miR4366	15824344	15382418	60	3	3.7916	0.195	4.28126	1.07299e-14	**
LowProtHighOil_EMvsSN14_EM	gma-miR862a	15824344	15382418	885	42	55.9265	2.7304	4.35635	1.57673e-201	**
LowProtHighOil_EMvsSN14_EM	gma-miR4353	15824344	15382418	22	1	1.3903	0.065	4.41881	4.06458e-06	**
LowProtHighOil_EMvsSN14_EM	gma-miR4416b	15824344	15382418	22	1	1.3903	0.065	4.41881	4.06458e-06	**
LowProtHighOil_EMvsSN14_EM	gma-miR1510b-5p	15824344	15382418	19264	868	1217.36	56.4281	4.4312	0	**
LowProtHighOil_EMvsSN14_EM	gma-miR396d	15824344	15382418	2246	100	141.933	6.5009	4.44843	0	**
LowProtHighOil_EMvsSN14_EM	gma-miR396b-3p	15824344	15382418	2345	102	148.189	6.6309	4.48209	0	**
LowProtHighOil_EMvsSN14_EM	gma-miR482c-5p	15824344	15382418	2159	93	136.435	6.0459	4.49612	0	**
LowProtHighOil_EMvsSN14_EM	gma-miR396k-3p	15824344	15382418	2345	101	148.189	6.5659	4.49631	0	**
LowProtHighOil_EMvsSN14_EM	gma-miR1513c	15824344	15382418	47	2	2.9701	0.13	4.51393	4.33149e-12	**
LowProtHighOil_EMvsSN14_EM	gma-miR5678	15824344	15382418	71	3	4.4868	0.195	4.52414	9.83662e-18	**
LowProtHighOil_EMvsSN14_EM	gma-miR862b	15824344	15382418	263	11	16.62	0.7151	4.53863	1.67604e-62	**
LowProtHighOil_EMvsSN14_EM	gma-miR1521a	15824344	15382418	24	1	1.5167	0.065	4.54435	1.12864e-06	**
LowProtHighOil_EMvsSN14_EM	gma-miR9762	15824344	15382418	24	1	1.5167	0.065	4.54435	1.12864e-06	**
LowProtHighOil_EMvsSN14_EM	gma-miR172i-3p	15824344	15382418	49	2	3.0965	0.13	4.57405	1.20361e-12	**
LowProtHighOil_EMvsSN14_EM	gma-miR172l	15824344	15382418	49	2	3.0965	0.13	4.57405	1.20361e-12	**
LowProtHighOil_EMvsSN14_EM	gma-miR399a	15824344	15382418	344	14	21.7387	0.9101	4.5781	9.75631e-82	**
LowProtHighOil_EMvsSN14_EM	gma-miR399c	15824344	15382418	344	14	21.7387	0.9101	4.5781	9.75631e-82	**
LowProtHighOil_EMvsSN14_EM	gma-miR1512c	15824344	15382418	27196	1093	1718.62	71.0551	4.59617	0	**
LowProtHighOil_EMvsSN14_EM	gma-miR1513b	15824344	15382418	50	2	3.1597	0.13	4.6032	6.3377e-13	**
LowProtHighOil_EMvsSN14_EM	gma-miR399b	15824344	15382418	331	13	20.9171	0.8451	4.62942	3.22401e-79	**
LowProtHighOil_EMvsSN14_EM	gma-miR399h	15824344	15382418	331	13	20.9171	0.8451	4.62942	3.22401e-79	**
LowProtHighOil_EMvsSN14_EM	gma-miR156b	15824344	15382418	987	38	62.3723	2.4704	4.65809	4.61217e-234	**
LowProtHighOil_EMvsSN14_EM	gma-miR156f	15824344	15382418	987	38	62.3723	2.4704	4.65809	4.61217e-234	**
LowProtHighOil_EMvsSN14_EM	gma-miR1518	15824344	15382418	26	1	1.643	0.065	4.65975	3.11683e-07	**
LowProtHighOil_EMvsSN14_EM	gma-miR4364a	15824344	15382418	26	1	1.643	0.065	4.65975	3.11683e-07	**
LowProtHighOil_EMvsSN14_EM	gma-miR1513a-5p	15824344	15382418	52	2	3.2861	0.13	4.65979	1.75359e-13	**
LowProtHighOil_EMvsSN14_EM	gma-miR1508a	15824344	15382418	5209	194	329.176	12.6118	4.70601	0	**
LowProtHighOil_EMvsSN14_EM	gma-miR4387e	15824344	15382418	27	1	1.7062	0.065	4.7142	1.63493e-07	**
LowProtHighOil_EMvsSN14_EM	gma-miR172c	15824344	15382418	599	22	37.8531	1.4302	4.72612	7.15129e-144	**
LowProtHighOil_EMvsSN14_EM	gma-miR172d	15824344	15382418	599	22	37.8531	1.4302	4.72612	7.15129e-144	**
LowProtHighOil_EMvsSN14_EM	gma-miR172e	15824344	15382418	599	22	37.8531	1.4302	4.72612	7.15129e-144	**
LowProtHighOil_EMvsSN14_EM	gma-miR1512b	15824344	15382418	329	12	20.7908	0.7801	4.73614	8.90049e-80	**
LowProtHighOil_EMvsSN14_EM	gma-miR1508c	15824344	15382418	4184	152	264.403	9.8814	4.74188	0	**
LowProtHighOil_EMvsSN14_EM	gma-miR4415a-3p	15824344	15382418	29	1	1.8326	0.065	4.81731	4.4839e-08	**
LowProtHighOil_EMvsSN14_EM	gma-miR4415b-3p	15824344	15382418	29	1	1.8326	0.065	4.81731	4.4839e-08	**
LowProtHighOil_EMvsSN14_EM	gma-miR1510a-5p	15824344	15382418	30	1	1.8958	0.065	4.86622	2.34469e-08	**
LowProtHighOil_EMvsSN14_EM	gma-miR4391	15824344	15382418	91	3	5.7506	0.195	4.88217	2.52413e-23	**
LowProtHighOil_EMvsSN14_EM	gma-miR4998	15824344	15382418	158	5	9.9846	0.325	4.94119	7.15416e-40	**
LowProtHighOil_EMvsSN14_EM	gma-miR5376	15824344	15382418	1795	55	113.433	3.5755	4.98755	0	**
LowProtHighOil_EMvsSN14_EM	gma-miR4411	15824344	15382418	33	1	2.0854	0.065	5.00374	3.33483e-09	**
LowProtHighOil_EMvsSN14_EM	gma-miR1531-5p	15824344	15382418	205	6	12.9547	0.3901	5.05349	6.1138e-52	**
LowProtHighOil_EMvsSN14_EM	gma-miR4413a	15824344	15382418	284	8	17.947	0.5201	5.10881	7.76918e-72	**
LowProtHighOil_EMvsSN14_EM	gma-miR1520l	15824344	15382418	218	6	13.7762	0.3901	5.14219	1.28357e-55	**
LowProtHighOil_EMvsSN14_EM	gma-miR1520c	15824344	15382418	73	2	4.6131	0.13	5.14915	2.13322e-19	**
LowProtHighOil_EMvsSN14_EM	gma-miR5370	15824344	15382418	81	2	5.1187	0.13	5.29919	1.13759e-21	**
LowProtHighOil_EMvsSN14_EM	gma-miR160a-3p	15824344	15382418	41	1	2.5909	0.065	5.31687	1.78146e-11	**
LowProtHighOil_EMvsSN14_EM	gma-miR5770a	15824344	15382418	1086	26	68.6284	1.6902	5.34354	1.6526e-276	**
LowProtHighOil_EMvsSN14_EM	gma-miR5770b	15824344	15382418	338	8	21.3595	0.5201	5.35995	3.60385e-87	**
LowProtHighOil_EMvsSN14_EM	gma-miR1523a	15824344	15382418	43	1	2.7173	0.065	5.38559	4.78876e-12	**
LowProtHighOil_EMvsSN14_EM	gma-miR1520d	15824344	15382418	101	2	6.3826	0.13	5.61756	2.19761e-27	**
LowProtHighOil_EMvsSN14_EM	gma-miR1520n	15824344	15382418	261	5	16.4936	0.325	5.66532	3.47253e-69	**
LowProtHighOil_EMvsSN14_EM	gma-miR4397-3p	15824344	15382418	58	1	3.6652	0.065	5.81731	2.39267e-16	**
LowProtHighOil_EMvsSN14_EM	gma-miR156q	15824344	15382418	7770	124	491.016	8.0612	5.92863	0	**
LowProtHighOil_EMvsSN14_EM	gma-miR156s	15824344	15382418	7770	124	491.016	8.0612	5.92863	0	**
LowProtHighOil_EMvsSN14_EM	gma-miR156n	15824344	15382418	7279	105	459.988	6.826	6.07441	0	**
LowProtHighOil_EMvsSN14_EM	gma-miR156o	15824344	15382418	7279	105	459.988	6.826	6.07441	0	**
LowProtHighOil_EMvsSN14_EM	gma-miR156h	15824344	15382418	7281	105	460.114	6.826	6.07481	0	**
LowProtHighOil_EMvsSN14_EM	gma-miR156k	15824344	15382418	7281	105	460.114	6.826	6.07481	0	**
LowProtHighOil_EMvsSN14_EM	gma-miR156a	15824344	15382418	7251	104	458.218	6.761	6.08265	0	**
LowProtHighOil_EMvsSN14_EM	gma-miR156u	15824344	15382418	7251	104	458.218	6.761	6.08265	0	**
LowProtHighOil_EMvsSN14_EM	gma-miR156w	15824344	15382418	7253	104	458.344	6.761	6.08305	0	**
LowProtHighOil_EMvsSN14_EM	gma-miR156v	15824344	15382418	7262	104	458.913	6.761	6.08484	0	**
LowProtHighOil_EMvsSN14_EM	gma-miR156x	15824344	15382418	7262	104	458.913	6.761	6.08484	0	**
LowProtHighOil_EMvsSN14_EM	gma-miR156y	15824344	15382418	7263	104	458.976	6.761	6.08504	0	**
LowProtHighOil_EMvsSN14_EM	gma-miR397b-3p	15824344	15382418	16	0	1.0111	0.01	6.65978	1.93793e-05	**
LowProtHighOil_EMvsSN14_EM	gma-miR399d	15824344	15382418	16	0	1.0111	0.01	6.65978	1.93793e-05	**
LowProtHighOil_EMvsSN14_EM	gma-miR399e	15824344	15382418	16	0	1.0111	0.01	6.65978	1.93793e-05	**
LowProtHighOil_EMvsSN14_EM	gma-miR399f	15824344	15382418	16	0	1.0111	0.01	6.65978	1.93793e-05	**
LowProtHighOil_EMvsSN14_EM	gma-miR399g	15824344	15382418	16	0	1.0111	0.01	6.65978	1.93793e-05	**
LowProtHighOil_EMvsSN14_EM	gma-miR9757	15824344	15382418	16	0	1.0111	0.01	6.65978	1.93793e-05	**
LowProtHighOil_EMvsSN14_EM	gma-miR4387a	15824344	15382418	20	0	1.2639	0.01	6.98174	1.28129e-06	**
LowProtHighOil_EMvsSN14_EM	gma-miR5044	15824344	15382418	20	0	1.2639	0.01	6.98174	1.28129e-06	**
LowProtHighOil_EMvsSN14_EM	gma-miR5559	15824344	15382418	20	0	1.2639	0.01	6.98174	1.28129e-06	**
LowProtHighOil_EMvsSN14_EM	gma-miR1520g	15824344	15382418	131	1	8.2784	0.065	6.99277	1.55299e-37	**
LowProtHighOil_EMvsSN14_EM	gma-miR4385	15824344	15382418	21	0	1.3271	0.01	7.05213	6.49717e-07	**
LowProtHighOil_EMvsSN14_EM	gma-miR9724	15824344	15382418	21	0	1.3271	0.01	7.05213	6.49717e-07	**
LowProtHighOil_EMvsSN14_EM	gma-miR9760	15824344	15382418	21	0	1.3271	0.01	7.05213	6.49717e-07	**
LowProtHighOil_EMvsSN14_EM	gma-miR9723	15824344	15382418	23	0	1.4535	0.01	7.18339	1.67062e-07	**
LowProtHighOil_EMvsSN14_EM	gma-miR9734	15824344	15382418	23	0	1.4535	0.01	7.18339	1.67062e-07	**
LowProtHighOil_EMvsSN14_EM	gma-miR397a	15824344	15382418	24	0	1.5167	0.01	7.24479	8.4714e-08	**
LowProtHighOil_EMvsSN14_EM	gma-miR4401a	15824344	15382418	25	0	1.5798	0.01	7.3036	4.29568e-08	**
LowProtHighOil_EMvsSN14_EM	gma-miR1520k	15824344	15382418	26	0	1.643	0.01	7.36019	2.17826e-08	**
LowProtHighOil_EMvsSN14_EM	gma-miR1520f-3p	15824344	15382418	28	0	1.7694	0.01	7.46712	5.60097e-09	**
LowProtHighOil_EMvsSN14_EM	gma-miR397b-5p	15824344	15382418	28	0	1.7694	0.01	7.46712	5.60097e-09	**
LowProtHighOil_EMvsSN14_EM	gma-miR4413b	15824344	15382418	30	0	1.8958	0.01	7.56666	1.44018e-09	**
LowProtHighOil_EMvsSN14_EM	gma-miR394b-3p	15824344	15382418	32	0	2.0222	0.01	7.65978	3.70315e-10	**
LowProtHighOil_EMvsSN14_EM	gma-miR9733	15824344	15382418	49	0	3.0965	0.01	8.27449	3.58823e-15	**
LowProtHighOil_EMvsSN14_EM	gma-miR156c	15824344	15382418	67	0	4.234	0.01	8.72588	1.76306e-20	**
LowProtHighOil_EMvsSN14_EM	gma-miR156d	15824344	15382418	67	0	4.234	0.01	8.72588	1.76306e-20	**
LowProtHighOil_EMvsSN14_EM	gma-miR156e	15824344	15382418	67	0	4.234	0.01	8.72588	1.76306e-20	**
LowProtHighOil_EMvsSN14_EM	gma-miR156g	15824344	15382418	67	0	4.234	0.01	8.72588	1.76306e-20	**
LowProtHighOil_EMvsSN14_EM	gma-miR156i	15824344	15382418	67	0	4.234	0.01	8.72588	1.76306e-20	**
LowProtHighOil_EMvsSN14_EM	gma-miR156j	15824344	15382418	67	0	4.234	0.01	8.72588	1.76306e-20	**
LowProtHighOil_EMvsSN14_EM	gma-miR156l	15824344	15382418	67	0	4.234	0.01	8.72588	1.76306e-20	**
LowProtHighOil_EMvsSN14_EM	gma-miR156m	15824344	15382418	67	0	4.234	0.01	8.72588	1.76306e-20	**

## Sheet: HighProtHighOil_EMvsSN14_EM
pairwise	miR-name	S73-2-total-reads	SN14-2-total-reads	S73-2-expressed	SN14-2-expressed	S73-2-std	SN14-2-std	fold-change(log2 S73-2/SN14-2)	p-value	sig-lable
HighProtHighOil_EMvsSN14_EM	gma-miR6300	22962665	15382418	4401	7186	191.659	467.157	-1.28537	0	**
HighProtHighOil_EMvsSN14_EM	gma-miR408a-5p	22962665	15382418	15	22	0.6532	1.4302	-1.13062	0.0175304	*
HighProtHighOil_EMvsSN14_EM	gma-miR408c-5p	22962665	15382418	15	22	0.6532	1.4302	-1.13062	0.0175304	*
HighProtHighOil_EMvsSN14_EM	gma-miR398c	22962665	15382418	2886	3674	125.682	238.844	-0.926288	3.40782e-148
HighProtHighOil_EMvsSN14_EM	gma-miR398d	22962665	15382418	2886	3674	125.682	238.844	-0.926288	3.40782e-148
HighProtHighOil_EMvsSN14_EM	gma-miR2108a	22962665	15382418	27	32	1.1758	2.0803	-0.823149	0.0278624
HighProtHighOil_EMvsSN14_EM	gma-miR482b-3p	22962665	15382418	8402	7179	365.898	466.702	-0.351058	2.35126e-51
HighProtHighOil_EMvsSN14_EM	gma-miR482d-3p	22962665	15382418	8456	7203	368.25	468.262	-0.346631	2.41291e-50
HighProtHighOil_EMvsSN14_EM	gma-miR408c-3p	22962665	15382418	670	561	29.1778	36.4702	-0.321847	0.000101394
HighProtHighOil_EMvsSN14_EM	gma-miR408b-3p	22962665	15382418	671	558	29.2213	36.2752	-0.311963	0.000167225
HighProtHighOil_EMvsSN14_EM	gma-miR408d	22962665	15382418	671	558	29.2213	36.2752	-0.311963	0.000167225
HighProtHighOil_EMvsSN14_EM	gma-miR408a-3p	22962665	15382418	671	557	29.2213	36.2102	-0.309376	0.000190685
HighProtHighOil_EMvsSN14_EM	gma-miR482a-3p	22962665	15382418	1395	1047	60.7508	68.0647	-0.164003	0.00549162
HighProtHighOil_EMvsSN14_EM	gma-miR482c-3p	22962665	15382418	1395	1047	60.7508	68.0647	-0.164003	0.00549162
HighProtHighOil_EMvsSN14_EM	gma-miR5043	22962665	15382418	27	19	1.1758	1.2352	-0.071102	0.840451
HighProtHighOil_EMvsSN14_EM	gma-miR4416a	22962665	15382418	26	16	1.1323	1.0401	0.122534	0.823529
HighProtHighOil_EMvsSN14_EM	gma-miR2118a-3p	22962665	15382418	21758	12888	947.538	837.84	0.17751	9.71364e-29
HighProtHighOil_EMvsSN14_EM	gma-miR2118b-3p	22962665	15382418	21759	12886	947.582	837.71	0.1778	7.951e-29
HighProtHighOil_EMvsSN14_EM	gma-miR5671b	22962665	15382418	320	172	13.9357	11.1816	0.317659	0.0194145
HighProtHighOil_EMvsSN14_EM	gma-miR5037c	22962665	15382418	33	15	1.4371	0.9751	0.559538	0.223486
HighProtHighOil_EMvsSN14_EM	gma-miR408b-5p	22962665	15382418	60	25	2.6129	1.6252	0.685035	0.0446037
HighProtHighOil_EMvsSN14_EM	gma-miR4996	22962665	15382418	210	79	9.1453	5.1357	0.83247	6.28174e-06
HighProtHighOil_EMvsSN14_EM	gma-miR171k-3p	22962665	15382418	131	44	5.7049	2.8604	0.995985	3.63261e-05
HighProtHighOil_EMvsSN14_EM	gma-miR171b-5p	22962665	15382418	93	30	4.0501	1.9503	1.05426	0.000281626	**
HighProtHighOil_EMvsSN14_EM	gma-miR166p	22962665	15382418	37917	11792	1651.25	766.59	1.10703	0	**
HighProtHighOil_EMvsSN14_EM	gma-miR166g	22962665	15382418	37920	11792	1651.38	766.59	1.10714	0	**
HighProtHighOil_EMvsSN14_EM	gma-miR166i-3p	22962665	15382418	37920	11792	1651.38	766.59	1.10714	0	**
HighProtHighOil_EMvsSN14_EM	gma-miR166e	22962665	15382418	38052	11827	1657.12	768.865	1.10788	0	**
HighProtHighOil_EMvsSN14_EM	gma-miR166s	22962665	15382418	39684	11871	1728.2	771.725	1.16311	0	**
HighProtHighOil_EMvsSN14_EM	gma-miR166t	22962665	15382418	39684	11871	1728.2	771.725	1.16311	0	**
HighProtHighOil_EMvsSN14_EM	gma-miR166a-3p	22962665	15382418	32764	9707	1426.84	631.045	1.17701	0	**
HighProtHighOil_EMvsSN14_EM	gma-miR160f	22962665	15382418	668	196	29.0907	12.7418	1.19099	2.2778e-27	**
HighProtHighOil_EMvsSN14_EM	gma-miR166c-3p	22962665	15382418	34413	10094	1498.65	656.204	1.19145	0	**
HighProtHighOil_EMvsSN14_EM	gma-miR166m	22962665	15382418	24	7	1.0452	0.4551	1.19952	0.0481511	*
HighProtHighOil_EMvsSN14_EM	gma-miR160a-5p	22962665	15382418	668	194	29.0907	12.6118	1.20578	7.18242e-28	**
HighProtHighOil_EMvsSN14_EM	gma-miR160b	22962665	15382418	668	194	29.0907	12.6118	1.20578	7.18242e-28	**
HighProtHighOil_EMvsSN14_EM	gma-miR166u	22962665	15382418	38226	10981	1664.7	713.867	1.22154	0	**
HighProtHighOil_EMvsSN14_EM	gma-miR160c	22962665	15382418	205	58	8.9275	3.7705	1.2435	6.17591e-10	**
HighProtHighOil_EMvsSN14_EM	gma-miR160d	22962665	15382418	205	58	8.9275	3.7705	1.2435	6.17591e-10	**
HighProtHighOil_EMvsSN14_EM	gma-miR166d	22962665	15382418	36358	10252	1583.35	666.475	1.24836	0	**
HighProtHighOil_EMvsSN14_EM	gma-miR166f	22962665	15382418	36358	10252	1583.35	666.475	1.24836	0	**
HighProtHighOil_EMvsSN14_EM	gma-miR166n	22962665	15382418	36347	10244	1582.87	665.955	1.24905	0	**
HighProtHighOil_EMvsSN14_EM	gma-miR166b	22962665	15382418	36346	10243	1582.83	665.89	1.24915	0	**
HighProtHighOil_EMvsSN14_EM	gma-miR166o	22962665	15382418	36345	10242	1582.79	665.825	1.24925	0	**
HighProtHighOil_EMvsSN14_EM	gma-miR166q	22962665	15382418	36345	10242	1582.79	665.825	1.24925	0	**
HighProtHighOil_EMvsSN14_EM	gma-miR160e	22962665	15382418	654	183	28.481	11.8967	1.25944	4.11794e-29	**
HighProtHighOil_EMvsSN14_EM	gma-miR171j-5p	22962665	15382418	52	14	2.2645	0.9101	1.3151	0.00136577	**
HighProtHighOil_EMvsSN14_EM	gma-miR166r	22962665	15382418	14515	3883	632.113	252.431	1.32429	0	**
HighProtHighOil_EMvsSN14_EM	gma-miR171m	22962665	15382418	125	32	5.4436	2.0803	1.38777	1.66105e-07	**
HighProtHighOil_EMvsSN14_EM	gma-miR171t	22962665	15382418	125	31	5.4436	2.0153	1.43357	8.23846e-08	**
HighProtHighOil_EMvsSN14_EM	gma-miR390b-5p	22962665	15382418	57	13	2.4823	0.8451	1.55448	0.000143644	**
HighProtHighOil_EMvsSN14_EM	gma-miR390d	22962665	15382418	57	13	2.4823	0.8451	1.55448	0.000143644	**
HighProtHighOil_EMvsSN14_EM	gma-miR168b	22962665	15382418	2193	499	95.5029	32.4396	1.55779	7.18218e-128	**
HighProtHighOil_EMvsSN14_EM	gma-miR169j-3p	22962665	15382418	110	25	4.7904	1.6252	1.55953	9.18831e-08	**
HighProtHighOil_EMvsSN14_EM	gma-miR168a	22962665	15382418	2207	500	96.1125	32.5046	1.56408	2.07407e-129	**
HighProtHighOil_EMvsSN14_EM	gma-miR164f	22962665	15382418	9852	2177	429.044	141.525	1.60007	0	**
HighProtHighOil_EMvsSN14_EM	gma-miR164j	22962665	15382418	9852	2177	429.044	141.525	1.60007	0	**
HighProtHighOil_EMvsSN14_EM	gma-miR164a	22962665	15382418	9854	2177	429.131	141.525	1.60036	0	**
HighProtHighOil_EMvsSN14_EM	gma-miR164g	22962665	15382418	9854	2177	429.131	141.525	1.60036	0	**
HighProtHighOil_EMvsSN14_EM	gma-miR164d	22962665	15382418	9855	2177	429.175	141.525	1.60051	0	**
HighProtHighOil_EMvsSN14_EM	gma-miR164k	22962665	15382418	9855	2177	429.175	141.525	1.60051	0	**
HighProtHighOil_EMvsSN14_EM	gma-miR164b	22962665	15382418	9856	2177	429.219	141.525	1.60065	0	**
HighProtHighOil_EMvsSN14_EM	gma-miR164e	22962665	15382418	9856	2177	429.219	141.525	1.60065	0	**
HighProtHighOil_EMvsSN14_EM	gma-miR164c	22962665	15382418	9901	2185	431.178	142.045	1.60193	0	**
HighProtHighOil_EMvsSN14_EM	gma-miR4997	22962665	15382418	544	120	23.6906	7.8011	1.60257	2.80941e-34	**
HighProtHighOil_EMvsSN14_EM	gma-miR164h	22962665	15382418	9897	2183	431.004	141.915	1.60267	0	**
HighProtHighOil_EMvsSN14_EM	gma-miR164i	22962665	15382418	9897	2183	431.004	141.915	1.60267	0	**
HighProtHighOil_EMvsSN14_EM	gma-miR4398	22962665	15382418	23	5	1.0016	0.325	1.62379	0.0154016	*
HighProtHighOil_EMvsSN14_EM	gma-miR2107	22962665	15382418	28	6	1.2194	0.3901	1.64426	0.00653221	**
HighProtHighOil_EMvsSN14_EM	gma-miR4370	22962665	15382418	294	63	12.8034	4.0956	1.64438	7.21478e-20	**
HighProtHighOil_EMvsSN14_EM	gma-miR3522	22962665	15382418	1880	374	81.872	24.3135	1.75161	3.45401e-129	**
HighProtHighOil_EMvsSN14_EM	gma-miR319f	22962665	15382418	1698	333	73.9461	21.6481	1.77223	1.03729e-118	**
HighProtHighOil_EMvsSN14_EM	gma-miR862a	22962665	15382418	222	42	9.6679	2.7304	1.82409	1.81702e-17	**
HighProtHighOil_EMvsSN14_EM	gma-miR399a	22962665	15382418	76	14	3.3097	0.9101	1.8626	5.75678e-07	**
HighProtHighOil_EMvsSN14_EM	gma-miR399c	22962665	15382418	76	14	3.3097	0.9101	1.8626	5.75678e-07	**
HighProtHighOil_EMvsSN14_EM	gma-miR166j-3p	22962665	15382418	6565	1181	285.899	76.776	1.89678	0	**
HighProtHighOil_EMvsSN14_EM	gma-miR166h-3p	22962665	15382418	6566	1181	285.942	76.776	1.897	0	**
HighProtHighOil_EMvsSN14_EM	gma-miR399b	22962665	15382418	73	13	3.1791	0.8451	1.91142	6.32361e-07	**
HighProtHighOil_EMvsSN14_EM	gma-miR399h	22962665	15382418	73	13	3.1791	0.8451	1.91142	6.32361e-07	**
HighProtHighOil_EMvsSN14_EM	gma-miR390a-5p	22962665	15382418	1620	265	70.5493	17.2275	2.03392	1.58368e-135	**
HighProtHighOil_EMvsSN14_EM	gma-miR390e	22962665	15382418	1620	265	70.5493	17.2275	2.03392	1.58368e-135	**
HighProtHighOil_EMvsSN14_EM	gma-miR390g	22962665	15382418	1620	265	70.5493	17.2275	2.03392	1.58368e-135	**
HighProtHighOil_EMvsSN14_EM	gma-miR390f	22962665	15382418	1622	264	70.6364	17.1625	2.04115	2.6849e-136	**
HighProtHighOil_EMvsSN14_EM	gma-miR1511	22962665	15382418	12043	1945	524.46	126.443	2.05234	0	**
HighProtHighOil_EMvsSN14_EM	gma-miR5380a	22962665	15382418	119	19	5.1823	1.2352	2.06885	1.68922e-11	**
HighProtHighOil_EMvsSN14_EM	gma-miR5380b	22962665	15382418	119	19	5.1823	1.2352	2.06885	1.68922e-11	**
HighProtHighOil_EMvsSN14_EM	gma-miR394a-5p	22962665	15382418	2612	399	113.75	25.9387	2.13269	1.32621e-230	**
HighProtHighOil_EMvsSN14_EM	gma-miR394b-5p	22962665	15382418	2612	397	113.75	25.8087	2.13994	1.44089e-231	**
HighProtHighOil_EMvsSN14_EM	gma-miR394f	22962665	15382418	2609	396	113.619	25.7437	2.14192	1.44382e-231	**
HighProtHighOil_EMvsSN14_EM	gma-miR394c-5p	22962665	15382418	2612	396	113.75	25.7437	2.14357	4.73391e-232	**
HighProtHighOil_EMvsSN14_EM	gma-miR394e	22962665	15382418	2612	396	113.75	25.7437	2.14357	4.73391e-232	**
HighProtHighOil_EMvsSN14_EM	gma-miR394d	22962665	15382418	2619	397	114.055	25.8087	2.1438	1.0687e-232	**
HighProtHighOil_EMvsSN14_EM	gma-miR394g	22962665	15382418	2613	396	113.793	25.7437	2.14413	3.26397e-232	**
HighProtHighOil_EMvsSN14_EM	gma-miR1510a-3p	22962665	15382418	6806	1023	296.394	66.5045	2.15599	0	**
HighProtHighOil_EMvsSN14_EM	gma-miR166k	22962665	15382418	5478	823	238.561	53.5026	2.15668	0	**
HighProtHighOil_EMvsSN14_EM	gma-miR169l-5p	22962665	15382418	27	4	1.1758	0.26	2.17706	0.00134336	**
HighProtHighOil_EMvsSN14_EM	gma-miR482d-5p	22962665	15382418	1279	186	55.6991	12.0917	2.20364	1.87625e-118	**
HighProtHighOil_EMvsSN14_EM	gma-miR482e	22962665	15382418	1282	186	55.8298	12.0917	2.20702	6.04592e-119	**
HighProtHighOil_EMvsSN14_EM	gma-miR5670b	22962665	15382418	230	33	10.0163	2.1453	2.2231	8.70716e-23	**
HighProtHighOil_EMvsSN14_EM	gma-miR482b-5p	22962665	15382418	1249	179	54.3926	11.6367	2.22473	4.84727e-117	**
HighProtHighOil_EMvsSN14_EM	gma-miR2109-5p	22962665	15382418	5002	712	217.832	46.2866	2.23455	0	**
HighProtHighOil_EMvsSN14_EM	gma-miR4351	22962665	15382418	79	11	3.4404	0.7151	2.26636	7.82191e-09	**
HighProtHighOil_EMvsSN14_EM	gma-miR862b	22962665	15382418	79	11	3.4404	0.7151	2.26636	7.82191e-09	**
HighProtHighOil_EMvsSN14_EM	gma-miR9753	22962665	15382418	115	16	5.0081	1.0401	2.26754	2.61156e-12	**
HighProtHighOil_EMvsSN14_EM	gma-miR4394	22962665	15382418	23	3	1.0016	0.195	2.36076	0.00205158	**
HighProtHighOil_EMvsSN14_EM	gma-miR169j-5p	22962665	15382418	39	5	1.6984	0.325	2.38566	3.8034e-05	**
HighProtHighOil_EMvsSN14_EM	gma-miR171o-5p	22962665	15382418	25	3	1.0887	0.195	2.48106	0.000906551	**
HighProtHighOil_EMvsSN14_EM	gma-miR5669	22962665	15382418	25	3	1.0887	0.195	2.48106	0.000906551	**
HighProtHighOil_EMvsSN14_EM	gma-miR171c-3p	22962665	15382418	131	15	5.7049	0.9751	2.54858	1.27979e-15	**
HighProtHighOil_EMvsSN14_EM	gma-miR171o-3p	22962665	15382418	131	15	5.7049	0.9751	2.54858	1.27979e-15	**
HighProtHighOil_EMvsSN14_EM	gma-miR171q	22962665	15382418	131	15	5.7049	0.9751	2.54858	1.27979e-15	**
HighProtHighOil_EMvsSN14_EM	gma-miR171f	22962665	15382418	135	15	5.8791	0.9751	2.59197	2.49806e-16	**
HighProtHighOil_EMvsSN14_EM	gma-miR2118a-5p	22962665	15382418	1365	149	59.4443	9.6864	2.61751	1.29497e-153	**
HighProtHighOil_EMvsSN14_EM	gma-miR1520f-5p	22962665	15382418	101	11	4.3984	0.7151	2.62076	1.15285e-12	**
HighProtHighOil_EMvsSN14_EM	gma-miR1507b	22962665	15382418	5869	630	255.589	40.9558	2.64168	0	**
HighProtHighOil_EMvsSN14_EM	gma-miR2118b-5p	22962665	15382418	1389	149	60.4895	9.6864	2.64265	6.85687e-158	**
HighProtHighOil_EMvsSN14_EM	gma-miR319h	22962665	15382418	2146	229	93.4561	14.8871	2.65023	1.08086e-243	**
HighProtHighOil_EMvsSN14_EM	gma-miR1507a	22962665	15382418	5938	632	258.594	41.0859	2.65397	0	**
HighProtHighOil_EMvsSN14_EM	gma-miR319c	22962665	15382418	47	5	2.0468	0.325	2.65486	1.43037e-06	**
HighProtHighOil_EMvsSN14_EM	gma-miR319k	22962665	15382418	2301	244	100.206	15.8623	2.6593	4.10261e-262	**
HighProtHighOil_EMvsSN14_EM	gma-miR319b	22962665	15382418	2314	244	100.772	15.8623	2.66743	1.92672e-264	**
HighProtHighOil_EMvsSN14_EM	gma-miR319a	22962665	15382418	2307	243	100.467	15.7973	2.66898	8.23616e-264	**
HighProtHighOil_EMvsSN14_EM	gma-miR319j	22962665	15382418	2307	243	100.467	15.7973	2.66898	8.23616e-264	**
HighProtHighOil_EMvsSN14_EM	gma-miR5781	22962665	15382418	57	6	2.4823	0.3901	2.66976	8.89496e-08	**
HighProtHighOil_EMvsSN14_EM	gma-miR159a-5p	22962665	15382418	771	81	33.5762	5.2658	2.67271	1.854e-89	**
HighProtHighOil_EMvsSN14_EM	gma-miR159e-5p	22962665	15382418	773	81	33.6633	5.2658	2.67645	8.1102e-90	**
HighProtHighOil_EMvsSN14_EM	gma-miR171e	22962665	15382418	67	7	2.9178	0.4551	2.68063	5.60437e-09	**
HighProtHighOil_EMvsSN14_EM	gma-miR319e	22962665	15382418	2220	231	96.6787	15.0171	2.68659	1.04028e-255	**
HighProtHighOil_EMvsSN14_EM	gma-miR319m	22962665	15382418	2375	246	103.429	15.9923	2.69319	3.84149e-274	**
HighProtHighOil_EMvsSN14_EM	gma-miR1510b-3p	22962665	15382418	5297	548	230.679	35.6251	2.69492	0	**
HighProtHighOil_EMvsSN14_EM	gma-miR171u	22962665	15382418	68	7	2.9613	0.4551	2.70198	3.68777e-09	**
HighProtHighOil_EMvsSN14_EM	gma-miR171g	22962665	15382418	69	7	3.0049	0.4551	2.72306	2.4236e-09	**
HighProtHighOil_EMvsSN14_EM	gma-miR1515b	22962665	15382418	219	22	9.5372	1.4302	2.73735	4.14688e-27	**
HighProtHighOil_EMvsSN14_EM	gma-miR1515a	22962665	15382418	220	22	9.5808	1.4302	2.74393	2.72843e-27	**
HighProtHighOil_EMvsSN14_EM	gma-miR1507c-3p	22962665	15382418	225	22	9.7985	1.4302	2.77634	3.34422e-28	**
HighProtHighOil_EMvsSN14_EM	gma-miR5768	22962665	15382418	113	11	4.921	0.7151	2.78273	7.67501e-15	**
HighProtHighOil_EMvsSN14_EM	gma-miR171j-3p	22962665	15382418	72	7	3.1355	0.4551	2.78444	6.83032e-10	**
HighProtHighOil_EMvsSN14_EM	gma-miR9740	22962665	15382418	31	3	1.35	0.195	2.79141	7.25905e-05	**
HighProtHighOil_EMvsSN14_EM	gma-miR398a	22962665	15382418	504	48	21.9487	3.1204	2.81433	3.26272e-62	**
HighProtHighOil_EMvsSN14_EM	gma-miR398b	22962665	15382418	504	48	21.9487	3.1204	2.81433	3.26272e-62	**
HighProtHighOil_EMvsSN14_EM	gma-miR2119	22962665	15382418	242	23	10.5388	1.4952	2.8173	1.15906e-30	**
HighProtHighOil_EMvsSN14_EM	gma-miR4371b	22962665	15382418	116	11	5.0517	0.7151	2.82055	2.15422e-15	**
HighProtHighOil_EMvsSN14_EM	gma-miR159a-3p	22962665	15382418	136677	12850	5952.14	835.369	2.83292	0	**
HighProtHighOil_EMvsSN14_EM	gma-miR159e-3p	22962665	15382418	136677	12850	5952.14	835.369	2.83292	0	**
HighProtHighOil_EMvsSN14_EM	gma-miR162a	22962665	15382418	1621	152	70.5929	9.8814	2.83674	5.02897e-198	**
HighProtHighOil_EMvsSN14_EM	gma-miR4408	22962665	15382418	32	3	1.3936	0.195	2.83727	4.72274e-05	**
HighProtHighOil_EMvsSN14_EM	gma-miR5678	22962665	15382418	32	3	1.3936	0.195	2.83727	4.72274e-05	**
HighProtHighOil_EMvsSN14_EM	gma-miR162b	22962665	15382418	1614	151	70.288	9.8164	2.84001	2.08267e-197	**
HighProtHighOil_EMvsSN14_EM	gma-miR162c	22962665	15382418	1614	151	70.288	9.8164	2.84001	2.08267e-197	**
HighProtHighOil_EMvsSN14_EM	gma-miR395d	22962665	15382418	55	5	2.3952	0.325	2.88163	4.79249e-08	**
HighProtHighOil_EMvsSN14_EM	gma-miR5767	22962665	15382418	496	45	21.6003	2.9254	2.88435	9.4077e-63	**
HighProtHighOil_EMvsSN14_EM	gma-miR166l	22962665	15382418	18947	1687	825.122	109.671	2.91143	0	**
HighProtHighOil_EMvsSN14_EM	gma-miR319q	22962665	15382418	51913	4601	2260.76	299.108	2.91807	0	**
HighProtHighOil_EMvsSN14_EM	gma-miR319g	22962665	15382418	51987	4603	2263.98	299.238	2.9195	0	**
HighProtHighOil_EMvsSN14_EM	gma-miR166h-5p	22962665	15382418	113	10	4.921	0.6501	2.92022	1.65905e-15	**
HighProtHighOil_EMvsSN14_EM	gma-miR166j-5p	22962665	15382418	113	10	4.921	0.6501	2.92022	1.65905e-15	**
HighProtHighOil_EMvsSN14_EM	gma-miR166a-5p	22962665	15382418	18896	1663	822.901	108.11	2.92821	0	**
HighProtHighOil_EMvsSN14_EM	gma-miR166c-5p	22962665	15382418	18896	1663	822.901	108.11	2.92821	0	**
HighProtHighOil_EMvsSN14_EM	gma-miR9731	22962665	15382418	23	2	1.0016	0.13	2.94572	0.000532957	**
HighProtHighOil_EMvsSN14_EM	gma-miR395e	22962665	15382418	58	5	2.5258	0.325	2.95823	1.30982e-08	**
HighProtHighOil_EMvsSN14_EM	gma-miR395g	22962665	15382418	58	5	2.5258	0.325	2.95823	1.30982e-08	**
HighProtHighOil_EMvsSN14_EM	gma-miR4409	22962665	15382418	316	27	13.7615	1.7553	2.97085	1.12785e-41	**
HighProtHighOil_EMvsSN14_EM	gma-miR319l	22962665	15382418	81558	6955	3551.77	452.14	2.9737	0	**
HighProtHighOil_EMvsSN14_EM	gma-miR167e	22962665	15382418	62356	5267	2715.54	342.404	2.98747	0	**
HighProtHighOil_EMvsSN14_EM	gma-miR167f	22962665	15382418	62356	5259	2715.54	341.884	2.98966	0	**
HighProtHighOil_EMvsSN14_EM	gma-miR319p	22962665	15382418	30623	2563	1333.6	166.619	3.0007	0	**
HighProtHighOil_EMvsSN14_EM	gma-miR395f	22962665	15382418	60	5	2.6129	0.325	3.00714	5.48215e-09	**
HighProtHighOil_EMvsSN14_EM	gma-miR396f	22962665	15382418	85	7	3.7017	0.4551	3.02393	2.5353e-12	**
HighProtHighOil_EMvsSN14_EM	gma-miR156b	22962665	15382418	470	38	20.468	2.4704	3.05055	8.2842e-63	**
HighProtHighOil_EMvsSN14_EM	gma-miR156f	22962665	15382418	470	38	20.468	2.4704	3.05055	8.2842e-63	**
HighProtHighOil_EMvsSN14_EM	gma-miR1512a-3p	22962665	15382418	325	26	14.1534	1.6902	3.06588	4.3565e-44	**
HighProtHighOil_EMvsSN14_EM	gma-miR1514a-5p	22962665	15382418	76	6	3.3097	0.3901	3.08478	2.52692e-11	**
HighProtHighOil_EMvsSN14_EM	gma-miR167g	22962665	15382418	25746	2021	1121.21	131.384	3.0932	0	**
HighProtHighOil_EMvsSN14_EM	gma-miR167j	22962665	15382418	25746	2021	1121.21	131.384	3.0932	0	**
HighProtHighOil_EMvsSN14_EM	gma-miR167c	22962665	15382418	25691	2013	1118.82	130.864	3.09584	0	**
HighProtHighOil_EMvsSN14_EM	gma-miR4374a	22962665	15382418	257	20	11.1921	1.3002	3.10568	1.43728e-35	**
HighProtHighOil_EMvsSN14_EM	gma-miR1509b	22962665	15382418	660	50	28.7423	3.2505	3.14444	4.63838e-90	**
HighProtHighOil_EMvsSN14_EM	gma-miR2109-3p	22962665	15382418	9660	731	420.683	47.5218	3.14607	0	**
HighProtHighOil_EMvsSN14_EM	gma-miR4346	22962665	15382418	306	23	13.326	1.4952	3.15583	1.0859e-42	**
HighProtHighOil_EMvsSN14_EM	gma-miR394a-3p	22962665	15382418	2989	224	130.168	14.5621	3.16008	0	**
HighProtHighOil_EMvsSN14_EM	gma-miR167a	22962665	15382418	22881	1643	996.444	106.81	3.22174	0	**
HighProtHighOil_EMvsSN14_EM	gma-miR167b	22962665	15382418	22882	1643	996.487	106.81	3.2218	0	**
HighProtHighOil_EMvsSN14_EM	gma-miR167d	22962665	15382418	22882	1643	996.487	106.81	3.2218	0	**
HighProtHighOil_EMvsSN14_EM	gma-miR393b	22962665	15382418	28	2	1.2194	0.13	3.22959	5.75798e-05	**
HighProtHighOil_EMvsSN14_EM	gma-miR1507c-5p	22962665	15382418	456	32	19.8583	2.0803	3.25488	1.18587e-64	**
HighProtHighOil_EMvsSN14_EM	gma-miR4379	22962665	15382418	143	10	6.2275	0.6501	3.25992	3.15962e-21	**
HighProtHighOil_EMvsSN14_EM	gma-miR9730	22962665	15382418	1909	130	83.1349	8.4512	3.29823	1.15516e-268	**
HighProtHighOil_EMvsSN14_EM	gma-miR393c-3p	22962665	15382418	403	27	17.5502	1.7553	3.3217	2.52863e-58	**
HighProtHighOil_EMvsSN14_EM	gma-miR390a-3p	22962665	15382418	172	11	7.4904	0.7151	3.38883	4.31186e-26	**
HighProtHighOil_EMvsSN14_EM	gma-miR390c	22962665	15382418	172	11	7.4904	0.7151	3.38883	4.31186e-26	**
HighProtHighOil_EMvsSN14_EM	gma-miR1509a	22962665	15382418	2946	186	128.295	12.0917	3.40738	0	**
HighProtHighOil_EMvsSN14_EM	gma-miR4412-3p	22962665	15382418	1451	91	63.1895	5.9158	3.41704	5.46625e-211	**
HighProtHighOil_EMvsSN14_EM	gma-miR482a-5p	22962665	15382418	66	4	2.8742	0.26	3.46658	6.61697e-11	**
HighProtHighOil_EMvsSN14_EM	gma-miR319d	22962665	15382418	3403	206	148.197	13.3919	3.46808	0	**
HighProtHighOil_EMvsSN14_EM	gma-miR319o	22962665	15382418	3403	206	148.197	13.3919	3.46808	0	**
HighProtHighOil_EMvsSN14_EM	gma-miR319i	22962665	15382418	3404	206	148.241	13.3919	3.46851	0	**
HighProtHighOil_EMvsSN14_EM	gma-miR5770a	22962665	15382418	436	26	18.9873	1.6902	3.48977	1.26427e-65	**
HighProtHighOil_EMvsSN14_EM	gma-miR9727	22962665	15382418	218	13	9.4937	0.8451	3.48978	1.67387e-33	**
HighProtHighOil_EMvsSN14_EM	gma-miR4352b	22962665	15382418	124	7	5.4001	0.4551	3.56873	6.26218e-20	**
HighProtHighOil_EMvsSN14_EM	gma-miR4397-5p	22962665	15382418	234	13	10.1905	0.8451	3.59196	1.10719e-36	**
HighProtHighOil_EMvsSN14_EM	gma-miR5038a	22962665	15382418	184	10	8.013	0.6501	3.62361	2.58047e-29	**
HighProtHighOil_EMvsSN14_EM	gma-miR4374b	22962665	15382418	93	5	4.0501	0.325	3.63945	1.88079e-15	**
HighProtHighOil_EMvsSN14_EM	gma-miR1512c	22962665	15382418	20441	1093	890.184	71.0551	3.64709	0	**
HighProtHighOil_EMvsSN14_EM	gma-miR396b-5p	22962665	15382418	13319	709	580.029	46.0916	3.65355	0	**
HighProtHighOil_EMvsSN14_EM	gma-miR396c	22962665	15382418	13319	709	580.029	46.0916	3.65355	0	**
HighProtHighOil_EMvsSN14_EM	gma-miR396k-5p	22962665	15382418	13319	709	580.029	46.0916	3.65355	0	**
HighProtHighOil_EMvsSN14_EM	gma-miR4412-5p	22962665	15382418	622	33	27.0874	2.1453	3.65837	1.49781e-96	**
HighProtHighOil_EMvsSN14_EM	gma-miR5770b	22962665	15382418	152	8	6.6194	0.5201	3.66984	1.15718e-24	**
HighProtHighOil_EMvsSN14_EM	gma-miR5373	22962665	15382418	76	4	3.3097	0.26	3.67012	6.64194e-13	**
HighProtHighOil_EMvsSN14_EM	gma-miR1512a-5p	22962665	15382418	96	5	4.1807	0.325	3.68523	4.69183e-16	**
HighProtHighOil_EMvsSN14_EM	gma-miR5038b	22962665	15382418	156	8	6.7936	0.5201	3.70732	1.8151e-25	**
HighProtHighOil_EMvsSN14_EM	gma-miR4399	22962665	15382418	98	5	4.2678	0.325	3.71498	1.85475e-16	**
HighProtHighOil_EMvsSN14_EM	gma-miR396j	22962665	15382418	163	8	7.0985	0.5201	3.77065	7.01563e-27	**
HighProtHighOil_EMvsSN14_EM	gma-miR403a	22962665	15382418	63	3	2.7436	0.195	3.81452	3.71186e-11	**
HighProtHighOil_EMvsSN14_EM	gma-miR403b	22962665	15382418	63	3	2.7436	0.195	3.81452	3.71186e-11	**
HighProtHighOil_EMvsSN14_EM	gma-miR159d	22962665	15382418	274	13	11.9324	0.8451	3.81962	9.88595e-45	**
HighProtHighOil_EMvsSN14_EM	gma-miR396a-5p	22962665	15382418	5446	256	237.168	16.6424	3.83297	0	**
HighProtHighOil_EMvsSN14_EM	gma-miR5372	22962665	15382418	5481	257	238.692	16.7074	3.83659	0	**
HighProtHighOil_EMvsSN14_EM	gma-miR396e	22962665	15382418	5460	256	237.777	16.6424	3.83668	0	**
HighProtHighOil_EMvsSN14_EM	gma-miR396h	22962665	15382418	5460	256	237.777	16.6424	3.83668	0	**
HighProtHighOil_EMvsSN14_EM	gma-miR4366	22962665	15382418	64	3	2.7871	0.195	3.83722	2.32294e-11	**
HighProtHighOil_EMvsSN14_EM	gma-miR396i-5p	22962665	15382418	5445	255	237.124	16.5774	3.83835	0	**
HighProtHighOil_EMvsSN14_EM	gma-miR395m	22962665	15382418	1834	84	79.8688	5.4608	3.87045	6.85649e-294	**
HighProtHighOil_EMvsSN14_EM	gma-miR395i	22962665	15382418	1835	84	79.9123	5.4608	3.87123	4.29364e-294	**
HighProtHighOil_EMvsSN14_EM	gma-miR395j	22962665	15382418	1835	84	79.9123	5.4608	3.87123	4.29364e-294	**
HighProtHighOil_EMvsSN14_EM	gma-miR395l	22962665	15382418	1841	84	80.1736	5.4608	3.87594	2.58793e-295	**
HighProtHighOil_EMvsSN14_EM	gma-miR166i-5p	22962665	15382418	44	2	1.9162	0.13	3.88166	3.53755e-08	**
HighProtHighOil_EMvsSN14_EM	gma-miR1510b-5p	22962665	15382418	19832	868	863.663	56.4281	3.93598	0	**
HighProtHighOil_EMvsSN14_EM	gma-miR5782	22962665	15382418	23	1	1.0016	0.065	3.94572	9.61557e-05	**
HighProtHighOil_EMvsSN14_EM	gma-miR4344	22962665	15382418	327	14	14.2405	0.9101	3.96783	1.42291e-54	**
HighProtHighOil_EMvsSN14_EM	gma-miR4364a	22962665	15382418	24	1	1.0452	0.065	4.0072	5.97556e-05	**
HighProtHighOil_EMvsSN14_EM	gma-miR156p	22962665	15382418	350	14	15.2421	0.9101	4.06589	2.70817e-59	**
HighProtHighOil_EMvsSN14_EM	gma-miR395c	22962665	15382418	4182	167	182.122	10.8566	4.06826	0	**
HighProtHighOil_EMvsSN14_EM	gma-miR395a	22962665	15382418	4183	167	182.165	10.8566	4.0686	0	**
HighProtHighOil_EMvsSN14_EM	gma-miR395b	22962665	15382418	4183	167	182.165	10.8566	4.0686	0	**
HighProtHighOil_EMvsSN14_EM	gma-miR4998	22962665	15382418	126	5	5.4872	0.325	4.07756	3.56838e-22	**
HighProtHighOil_EMvsSN14_EM	gma-miR395k	22962665	15382418	4081	159	177.723	10.3365	4.10381	0	**
HighProtHighOil_EMvsSN14_EM	gma-miR9738	22962665	15382418	129	5	5.6178	0.325	4.11149	8.57743e-23	**
HighProtHighOil_EMvsSN14_EM	gma-miR4413a	22962665	15382418	208	8	9.0582	0.5201	4.12236	4.37093e-36	**
HighProtHighOil_EMvsSN14_EM	gma-miR5672	22962665	15382418	26	1	1.1323	0.065	4.12267	2.2988e-05	**
HighProtHighOil_EMvsSN14_EM	gma-miR171k-5p	22962665	15382418	287	11	12.4985	0.7151	4.12747	2.39427e-49	**
HighProtHighOil_EMvsSN14_EM	gma-miR171l	22962665	15382418	287	11	12.4985	0.7151	4.12747	2.39427e-49	**
HighProtHighOil_EMvsSN14_EM	gma-miR4345	22962665	15382418	3504	133	152.595	8.6462	4.1415	0	**
HighProtHighOil_EMvsSN14_EM	gma-miR156t	22962665	15382418	347	13	15.1115	0.8451	4.16038	1.0765e-59	**
HighProtHighOil_EMvsSN14_EM	gma-miR160a-3p	22962665	15382418	27	1	1.1758	0.065	4.17706	1.4233e-05	**
HighProtHighOil_EMvsSN14_EM	gma-miR172c	22962665	15382418	607	22	26.4342	1.4302	4.20812	3.78159e-104	**
HighProtHighOil_EMvsSN14_EM	gma-miR172d	22962665	15382418	607	22	26.4342	1.4302	4.20812	3.78159e-104	**
HighProtHighOil_EMvsSN14_EM	gma-miR172e	22962665	15382418	607	22	26.4342	1.4302	4.20812	3.78159e-104	**
HighProtHighOil_EMvsSN14_EM	gma-miR4349	22962665	15382418	28	1	1.2194	0.065	4.22959	8.80282e-06	**
HighProtHighOil_EMvsSN14_EM	gma-miR396a-3p	22962665	15382418	5726	203	249.361	13.1969	4.23997	0	**
HighProtHighOil_EMvsSN14_EM	gma-miR5671a	22962665	15382418	226	8	9.8421	0.5201	4.24211	8.15503e-40	**
HighProtHighOil_EMvsSN14_EM	gma-miR396i-3p	22962665	15382418	5726	201	249.361	13.0669	4.25425	0	**
HighProtHighOil_EMvsSN14_EM	gma-miR393a	22962665	15382418	171	6	7.4469	0.3901	4.25472	1.77732e-30	**
HighProtHighOil_EMvsSN14_EM	gma-miR393c-5p	22962665	15382418	171	6	7.4469	0.3901	4.25472	1.77732e-30	**
HighProtHighOil_EMvsSN14_EM	gma-miR393d	22962665	15382418	171	6	7.4469	0.3901	4.25472	1.77732e-30	**
HighProtHighOil_EMvsSN14_EM	gma-miR393e	22962665	15382418	171	6	7.4469	0.3901	4.25472	1.77732e-30	**
HighProtHighOil_EMvsSN14_EM	gma-miR393f	22962665	15382418	171	6	7.4469	0.3901	4.25472	1.77732e-30	**
HighProtHighOil_EMvsSN14_EM	gma-miR393g	22962665	15382418	171	6	7.4469	0.3901	4.25472	1.77732e-30	**
HighProtHighOil_EMvsSN14_EM	gma-miR393h	22962665	15382418	186	6	8.1001	0.3901	4.37602	1.32229e-33	**
HighProtHighOil_EMvsSN14_EM	gma-miR393i	22962665	15382418	186	6	8.1001	0.3901	4.37602	1.32229e-33	**
HighProtHighOil_EMvsSN14_EM	gma-miR393j	22962665	15382418	186	6	8.1001	0.3901	4.37602	1.32229e-33	**
HighProtHighOil_EMvsSN14_EM	gma-miR393k	22962665	15382418	186	6	8.1001	0.3901	4.37602	1.32229e-33	**
HighProtHighOil_EMvsSN14_EM	gma-miR4387e	22962665	15382418	32	1	1.3936	0.065	4.42223	1.27585e-06	**
HighProtHighOil_EMvsSN14_EM	gma-miR4994-5p	22962665	15382418	227	7	9.8856	0.4551	4.44107	4.24152e-41	**
HighProtHighOil_EMvsSN14_EM	gma-miR4391	22962665	15382418	102	3	4.442	0.195	4.50966	3.00869e-19	**
HighProtHighOil_EMvsSN14_EM	gma-miR1531-5p	22962665	15382418	208	6	9.0582	0.3901	4.53731	3.19725e-38	**
HighProtHighOil_EMvsSN14_EM	gma-miR396d	22962665	15382418	3722	100	162.089	6.5009	4.64	0	**
HighProtHighOil_EMvsSN14_EM	gma-miR396b-3p	22962665	15382418	3800	102	165.486	6.6309	4.64136	0	**
HighProtHighOil_EMvsSN14_EM	gma-miR396k-3p	22962665	15382418	3800	101	165.486	6.5659	4.65557	0	**
HighProtHighOil_EMvsSN14_EM	gma-miR1508a	22962665	15382418	7463	194	325.006	12.6118	4.68762	0	**
HighProtHighOil_EMvsSN14_EM	gma-miR1520l	22962665	15382418	233	6	10.1469	0.3901	4.70105	1.6804e-43	**
HighProtHighOil_EMvsSN14_EM	gma-miR172i-3p	22962665	15382418	78	2	3.3968	0.13	4.70759	2.76759e-15	**
HighProtHighOil_EMvsSN14_EM	gma-miR172l	22962665	15382418	78	2	3.3968	0.13	4.70759	2.76759e-15	**
HighProtHighOil_EMvsSN14_EM	gma-miR1508c	22962665	15382418	6022	152	262.252	9.8814	4.73009	0	**
HighProtHighOil_EMvsSN14_EM	gma-miR5376	22962665	15382418	2189	55	95.3287	3.5755	4.73669	0	**
HighProtHighOil_EMvsSN14_EM	gma-miR482c-5p	22962665	15382418	3740	93	162.873	6.0459	4.75165	0	**
HighProtHighOil_EMvsSN14_EM	gma-miR9737	22962665	15382418	204	5	8.884	0.325	4.7727	1.56199e-38	**
HighProtHighOil_EMvsSN14_EM	gma-miR1508b	22962665	15382418	43	1	1.8726	0.065	4.84846	5.93588e-09	**
HighProtHighOil_EMvsSN14_EM	gma-miR9725	22962665	15382418	43	1	1.8726	0.065	4.84846	5.93588e-09	**
HighProtHighOil_EMvsSN14_EM	gma-miR1512b	22962665	15382418	547	12	23.8213	0.7801	4.93245	5.87306e-103	**
HighProtHighOil_EMvsSN14_EM	gma-miR1510a-5p	22962665	15382418	46	1	2.0033	0.065	4.94579	1.357e-09	**
HighProtHighOil_EMvsSN14_EM	gma-miR1523a	22962665	15382418	47	1	2.0468	0.065	4.97679	8.29048e-10	**
HighProtHighOil_EMvsSN14_EM	gma-miR1518	22962665	15382418	48	1	2.0903	0.065	5.00713	5.06301e-10	**
HighProtHighOil_EMvsSN14_EM	gma-miR4401b	22962665	15382418	149	3	6.4888	0.195	5.05641	3.07728e-29	**
HighProtHighOil_EMvsSN14_EM	gma-miR1520n	22962665	15382418	262	5	11.4098	0.325	5.13369	6.43278e-51	**
HighProtHighOil_EMvsSN14_EM	gma-miR156q	22962665	15382418	6904	124	300.662	8.0612	5.221	0	**
HighProtHighOil_EMvsSN14_EM	gma-miR156s	22962665	15382418	6904	124	300.662	8.0612	5.221	0	**
HighProtHighOil_EMvsSN14_EM	gma-miR1513c	22962665	15382418	113	2	4.921	0.13	5.24237	9.05098e-23	**
HighProtHighOil_EMvsSN14_EM	gma-miR156n	22962665	15382418	6137	105	267.26	6.826	5.29106	0	**
HighProtHighOil_EMvsSN14_EM	gma-miR156o	22962665	15382418	6137	105	267.26	6.826	5.29106	0	**
HighProtHighOil_EMvsSN14_EM	gma-miR156h	22962665	15382418	6138	105	267.303	6.826	5.29129	0	**
HighProtHighOil_EMvsSN14_EM	gma-miR156k	22962665	15382418	6138	105	267.303	6.826	5.29129	0	**
HighProtHighOil_EMvsSN14_EM	gma-miR1513b	22962665	15382418	117	2	5.0952	0.13	5.29256	1.24491e-23	**
HighProtHighOil_EMvsSN14_EM	gma-miR156a	22962665	15382418	6109	104	266.041	6.761	5.29827	0	**
HighProtHighOil_EMvsSN14_EM	gma-miR156u	22962665	15382418	6109	104	266.041	6.761	5.29827	0	**
HighProtHighOil_EMvsSN14_EM	gma-miR156w	22962665	15382418	6111	104	266.128	6.761	5.29874	0	**
HighProtHighOil_EMvsSN14_EM	gma-miR156v	22962665	15382418	6131	104	266.999	6.761	5.30345	0	**
HighProtHighOil_EMvsSN14_EM	gma-miR156y	22962665	15382418	6131	104	266.999	6.761	5.30345	0	**
HighProtHighOil_EMvsSN14_EM	gma-miR156x	22962665	15382418	6134	104	267.129	6.761	5.30416	0	**
HighProtHighOil_EMvsSN14_EM	gma-miR1513a-5p	22962665	15382418	122	2	5.313	0.13	5.35294	1.0396e-24	**
HighProtHighOil_EMvsSN14_EM	gma-miR1520c	22962665	15382418	123	2	5.3565	0.13	5.36471	6.32477e-25	**
HighProtHighOil_EMvsSN14_EM	gma-miR1520d	22962665	15382418	145	2	6.3146	0.13	5.60211	1.09817e-29	**
HighProtHighOil_EMvsSN14_EM	gma-miR1521a	22962665	15382418	73	1	3.1791	0.065	5.61203	2.0375e-15	**
HighProtHighOil_EMvsSN14_EM	gma-miR4397-3p	22962665	15382418	79	1	3.4404	0.065	5.72599	1.01337e-16	**
HighProtHighOil_EMvsSN14_EM	gma-miR9766	22962665	15382418	23	0	1.0016	0.01	6.64616	9.04758e-06	**
HighProtHighOil_EMvsSN14_EM	gma-miR1520g	22962665	15382418	166	1	7.2291	0.065	6.79723	8.80444e-36	**
HighProtHighOil_EMvsSN14_EM	gma-miR5370	22962665	15382418	345	2	15.0244	0.13	6.85265	1.74758e-73	**
HighProtHighOil_EMvsSN14_EM	gma-miR1536	22962665	15382418	29	0	1.2629	0.01	6.9806	4.17261e-07	**
HighProtHighOil_EMvsSN14_EM	gma-miR9767	22962665	15382418	29	0	1.2629	0.01	6.9806	4.17261e-07	**
HighProtHighOil_EMvsSN14_EM	gma-miR9734	22962665	15382418	36	0	1.5678	0.01	7.2926	1.15238e-08	**
HighProtHighOil_EMvsSN14_EM	gma-miR9736	22962665	15382418	38	0	1.6549	0.01	7.3706	4.13258e-09	**
HighProtHighOil_EMvsSN14_EM	gma-miR1520k	22962665	15382418	39	0	1.6984	0.01	7.40803	2.47477e-09	**
HighProtHighOil_EMvsSN14_EM	gma-miR156c	22962665	15382418	39	0	1.6984	0.01	7.40803	2.47477e-09	**
HighProtHighOil_EMvsSN14_EM	gma-miR156e	22962665	15382418	39	0	1.6984	0.01	7.40803	2.47477e-09	**
HighProtHighOil_EMvsSN14_EM	gma-miR156g	22962665	15382418	39	0	1.6984	0.01	7.40803	2.47477e-09	**
HighProtHighOil_EMvsSN14_EM	gma-miR156j	22962665	15382418	39	0	1.6984	0.01	7.40803	2.47477e-09	**
HighProtHighOil_EMvsSN14_EM	gma-miR4401a	22962665	15382418	40	0	1.742	0.01	7.4446	1.482e-09	**
HighProtHighOil_EMvsSN14_EM	gma-miR9733	22962665	15382418	40	0	1.742	0.01	7.4446	1.482e-09	**
HighProtHighOil_EMvsSN14_EM	gma-miR156d	22962665	15382418	41	0	1.7855	0.01	7.48018	8.87482e-10	**
HighProtHighOil_EMvsSN14_EM	gma-miR156i	22962665	15382418	41	0	1.7855	0.01	7.48018	8.87482e-10	**
HighProtHighOil_EMvsSN14_EM	gma-miR156l	22962665	15382418	41	0	1.7855	0.01	7.48018	8.87482e-10	**
HighProtHighOil_EMvsSN14_EM	gma-miR156m	22962665	15382418	41	0	1.7855	0.01	7.48018	8.87482e-10	**
HighProtHighOil_EMvsSN14_EM	gma-miR394b-3p	22962665	15382418	57	0	2.4823	0.01	7.95553	2.42751e-13	**
HighProtHighOil_EMvsSN14_EM	gma-miR4355	22962665	15382418	90	0	3.9194	0.01	8.61449	1.08762e-20	**

## Sheet: LowProtLowOil_EMvsSN14_EM
pairwise	miR-name	S103-2-total-reads	SN14-2-total-reads	S103-2-expressed	SN14-2-expressed	S103-2-std	SN14-2-std	fold-change(log2 S103-2/SN14-2)	p-value	sig-lable
LowProtLowOil_EMvsSN14_EM	gma-miR160e	16160982	15382418	389	183	24.0703	11.8967	1.01669	4.75e-16	**
LowProtLowOil_EMvsSN14_EM	gma-miR408b-5p	16160982	15382418	56	25	3.4651	1.6252	1.09228	0.00118925	**
LowProtLowOil_EMvsSN14_EM	gma-miR166p	16160982	15382418	27449	11792	1698.47	766.59	1.14771	0	**
LowProtLowOil_EMvsSN14_EM	gma-miR166g	16160982	15382418	27452	11792	1698.66	766.59	1.14787	0	**
LowProtLowOil_EMvsSN14_EM	gma-miR166i-3p	16160982	15382418	27452	11792	1698.66	766.59	1.14787	0	**
LowProtLowOil_EMvsSN14_EM	gma-miR166e	16160982	15382418	27546	11827	1704.48	768.865	1.14853	0	**
LowProtLowOil_EMvsSN14_EM	gma-miR164a	16160982	15382418	5121	2177	316.874	141.525	1.16285	4.46e-237	**
LowProtLowOil_EMvsSN14_EM	gma-miR164g	16160982	15382418	5121	2177	316.874	141.525	1.16285	4.46e-237	**
LowProtLowOil_EMvsSN14_EM	gma-miR164b	16160982	15382418	5122	2177	316.936	141.525	1.16313	3.26e-237	**
LowProtLowOil_EMvsSN14_EM	gma-miR164d	16160982	15382418	5122	2177	316.936	141.525	1.16313	3.26e-237	**
LowProtLowOil_EMvsSN14_EM	gma-miR164e	16160982	15382418	5122	2177	316.936	141.525	1.16313	3.26e-237	**
LowProtLowOil_EMvsSN14_EM	gma-miR164k	16160982	15382418	5122	2177	316.936	141.525	1.16313	3.26e-237	**
LowProtLowOil_EMvsSN14_EM	gma-miR164f	16160982	15382418	5124	2177	317.06	141.525	1.1637	1.74e-237	**
LowProtLowOil_EMvsSN14_EM	gma-miR164j	16160982	15382418	5124	2177	317.06	141.525	1.1637	1.74e-237	**
LowProtLowOil_EMvsSN14_EM	gma-miR164h	16160982	15382418	5149	2183	318.607	141.915	1.16675	1.26e-239	**
LowProtLowOil_EMvsSN14_EM	gma-miR164i	16160982	15382418	5149	2183	318.607	141.915	1.16675	1.26e-239	**
LowProtLowOil_EMvsSN14_EM	gma-miR164c	16160982	15382418	5155	2185	318.978	142.045	1.16711	5.11e-240	**
LowProtLowOil_EMvsSN14_EM	gma-miR166s	16160982	15382418	28954	11871	1791.6	771.725	1.21509	0	**
LowProtLowOil_EMvsSN14_EM	gma-miR166t	16160982	15382418	28954	11871	1791.6	771.725	1.21509	0	**
LowProtLowOil_EMvsSN14_EM	gma-miR171m	16160982	15382418	79	32	4.8883	2.0803	1.23254	2.14e-05	**
LowProtLowOil_EMvsSN14_EM	gma-miR166a-3p	16160982	15382418	24036	9707	1487.29	631.045	1.23687	0	**
LowProtLowOil_EMvsSN14_EM	gma-miR166r	16160982	15382418	9644	3883	596.746	252.431	1.24123	0	**
LowProtLowOil_EMvsSN14_EM	gma-miR166c-3p	16160982	15382418	25243	10094	1561.97	656.204	1.25115	0	**
LowProtLowOil_EMvsSN14_EM	gma-miR390b-5p	16160982	15382418	33	13	2.042	0.8451	1.27279	0.0052456	**
LowProtLowOil_EMvsSN14_EM	gma-miR390d	16160982	15382418	33	13	2.042	0.8451	1.27279	0.0052456	**
LowProtLowOil_EMvsSN14_EM	gma-miR171t	16160982	15382418	79	31	4.8883	2.0153	1.27834	1.23e-05	**
LowProtLowOil_EMvsSN14_EM	gma-miR166u	16160982	15382418	28056	10981	1736.03	713.867	1.28207	0	**
LowProtLowOil_EMvsSN14_EM	gma-miR4996	16160982	15382418	205	79	12.6849	5.1357	1.30448	6.83e-13	**
LowProtLowOil_EMvsSN14_EM	gma-miR166d	16160982	15382418	26855	10252	1661.72	666.475	1.31805	0	**
LowProtLowOil_EMvsSN14_EM	gma-miR166f	16160982	15382418	26855	10252	1661.72	666.475	1.31805	0	**
LowProtLowOil_EMvsSN14_EM	gma-miR166n	16160982	15382418	26847	10244	1661.22	665.955	1.31875	0	**
LowProtLowOil_EMvsSN14_EM	gma-miR166b	16160982	15382418	26847	10243	1661.22	665.89	1.31889	0	**
LowProtLowOil_EMvsSN14_EM	gma-miR166o	16160982	15382418	26846	10242	1661.16	665.825	1.31898	0	**
LowProtLowOil_EMvsSN14_EM	gma-miR166q	16160982	15382418	26846	10242	1661.16	665.825	1.31898	0	**
LowProtLowOil_EMvsSN14_EM	gma-miR168b	16160982	15382418	1319	499	81.6163	32.4396	1.3311	9.03e-77	**
LowProtLowOil_EMvsSN14_EM	gma-miR168a	16160982	15382418	1327	500	82.1113	32.5046	1.33694	9.84e-78	**
LowProtLowOil_EMvsSN14_EM	gma-miR5037c	16160982	15382418	42	15	2.5989	0.9751	1.41428	0.000616314	**
LowProtLowOil_EMvsSN14_EM	gma-miR4370	16160982	15382418	209	63	12.9324	4.0956	1.65884	4.24e-18	**
LowProtLowOil_EMvsSN14_EM	gma-miR390a-5p	16160982	15382418	896	265	55.4422	17.2275	1.68627	4.86e-74	**
LowProtLowOil_EMvsSN14_EM	gma-miR390e	16160982	15382418	896	265	55.4422	17.2275	1.68627	4.86e-74	**
LowProtLowOil_EMvsSN14_EM	gma-miR390g	16160982	15382418	897	265	55.5041	17.2275	1.68788	3.23e-74	**
LowProtLowOil_EMvsSN14_EM	gma-miR390f	16160982	15382418	896	264	55.4422	17.1625	1.69172	2.27e-74	**
LowProtLowOil_EMvsSN14_EM	gma-miR4368b	16160982	15382418	18	5	1.1138	0.325	1.77698	0.00940541	**
LowProtLowOil_EMvsSN14_EM	gma-miR9753	16160982	15382418	59	16	3.6508	1.0401	1.81149	1.13e-06	**
LowProtLowOil_EMvsSN14_EM	gma-miR169j-3p	16160982	15382418	94	25	5.8165	1.6252	1.83953	4.66e-10	**
LowProtLowOil_EMvsSN14_EM	gma-miR862a	16160982	15382418	162	42	10.0241	2.7304	1.87629	9.53e-17	**
LowProtLowOil_EMvsSN14_EM	gma-miR171j-5p	16160982	15382418	55	14	3.4033	0.9101	1.90284	1.21e-06	**
LowProtLowOil_EMvsSN14_EM	gma-miR2107	16160982	15382418	24	6	1.4851	0.3901	1.92864	0.00140886	**
LowProtLowOil_EMvsSN14_EM	gma-miR166h-3p	16160982	15382418	4884	1181	302.209	76.776	1.97682	0	**
LowProtLowOil_EMvsSN14_EM	gma-miR166j-3p	16160982	15382418	4885	1181	302.271	76.776	1.97712	0	**
LowProtLowOil_EMvsSN14_EM	gma-miR1511	16160982	15382418	8136	1945	503.435	126.443	1.99332	0	**
LowProtLowOil_EMvsSN14_EM	gma-miR482d-5p	16160982	15382418	795	186	49.1926	12.0917	2.02442	5.38e-84	**
LowProtLowOil_EMvsSN14_EM	gma-miR482e	16160982	15382418	796	186	49.2544	12.0917	2.02624	3.4e-84	**
LowProtLowOil_EMvsSN14_EM	gma-miR482b-5p	16160982	15382418	768	179	47.5219	11.6367	2.02991	1.75e-81	**
LowProtLowOil_EMvsSN14_EM	gma-miR4997	16160982	15382418	524	120	32.4238	7.8011	2.0553	4.99e-57	**
LowProtLowOil_EMvsSN14_EM	gma-miR2109-5p	16160982	15382418	3216	712	198.998	46.2866	2.10409	0	**
LowProtLowOil_EMvsSN14_EM	gma-miR5380a	16160982	15382418	87	19	5.3833	1.2352	2.12375	4.57e-11	**
LowProtLowOil_EMvsSN14_EM	gma-miR5380b	16160982	15382418	87	19	5.3833	1.2352	2.12375	4.57e-11	**
LowProtLowOil_EMvsSN14_EM	gma-miR394a-5p	16160982	15382418	1834	399	113.483	25.9387	2.1293	4.44e-204	**
LowProtLowOil_EMvsSN14_EM	gma-miR394d	16160982	15382418	1831	397	113.298	25.8087	2.13419	2.45e-204	**
LowProtLowOil_EMvsSN14_EM	gma-miR394c-5p	16160982	15382418	1828	396	113.112	25.7437	2.13546	3.7e-204	**
LowProtLowOil_EMvsSN14_EM	gma-miR394g	16160982	15382418	1828	396	113.112	25.7437	2.13546	3.7e-204	**
LowProtLowOil_EMvsSN14_EM	gma-miR394f	16160982	15382418	1829	396	113.174	25.7437	2.13625	2.31e-204	**
LowProtLowOil_EMvsSN14_EM	gma-miR394b-5p	16160982	15382418	1834	397	113.483	25.8087	2.13655	5.94e-205	**
LowProtLowOil_EMvsSN14_EM	gma-miR394e	16160982	15382418	1830	396	113.236	25.7437	2.13704	1.44e-204	**
LowProtLowOil_EMvsSN14_EM	gma-miR1520f-5p	16160982	15382418	51	11	3.1557	0.7151	2.14174	4.57e-07	**
LowProtLowOil_EMvsSN14_EM	gma-miR2118a-5p	16160982	15382418	698	149	43.1904	9.6864	2.15668	4.61e-80	**
LowProtLowOil_EMvsSN14_EM	gma-miR9749	16160982	15382418	19	4	1.1757	0.26	2.17694	0.00229875	**
LowProtLowOil_EMvsSN14_EM	gma-miR2118b-5p	16160982	15382418	719	149	44.4899	9.6864	2.19945	1.99e-84	**
LowProtLowOil_EMvsSN14_EM	gma-miR1510a-3p	16160982	15382418	5031	1023	311.305	66.5045	2.22681	0	**
LowProtLowOil_EMvsSN14_EM	gma-miR166k	16160982	15382418	4062	823	251.346	53.5026	2.23199	0	**
LowProtLowOil_EMvsSN14_EM	gma-miR171c-3p	16160982	15382418	79	15	4.8883	0.9751	2.32571	3.33e-11	**
LowProtLowOil_EMvsSN14_EM	gma-miR171f	16160982	15382418	79	15	4.8883	0.9751	2.32571	3.33e-11	**
LowProtLowOil_EMvsSN14_EM	gma-miR171o-3p	16160982	15382418	79	15	4.8883	0.9751	2.32571	3.33e-11	**
LowProtLowOil_EMvsSN14_EM	gma-miR171q	16160982	15382418	79	15	4.8883	0.9751	2.32571	3.33e-11	**
LowProtLowOil_EMvsSN14_EM	gma-miR319f	16160982	15382418	1902	333	117.691	21.6481	2.44269	7.42e-250	**
LowProtLowOil_EMvsSN14_EM	gma-miR1507b	16160982	15382418	3767	630	233.092	40.9558	2.50876	0	**
LowProtLowOil_EMvsSN14_EM	gma-miR159a-5p	16160982	15382418	485	81	30.0106	5.2658	2.51075	4.33e-67	**
LowProtLowOil_EMvsSN14_EM	gma-miR171e	16160982	15382418	42	7	2.5989	0.4551	2.51365	5.07e-07	**
LowProtLowOil_EMvsSN14_EM	gma-miR171u	16160982	15382418	42	7	2.5989	0.4551	2.51365	5.07e-07	**
LowProtLowOil_EMvsSN14_EM	gma-miR159e-5p	16160982	15382418	486	81	30.0724	5.2658	2.51372	2.58e-67	**
LowProtLowOil_EMvsSN14_EM	gma-miR1507a	16160982	15382418	3827	632	236.805	41.0859	2.52698	0	**
LowProtLowOil_EMvsSN14_EM	gma-miR5670b	16160982	15382418	200	33	12.3755	2.1453	2.52824	8.47e-29	**
LowProtLowOil_EMvsSN14_EM	gma-miR2119	16160982	15382418	141	23	8.7247	1.4952	2.54477	7.18e-21	**
LowProtLowOil_EMvsSN14_EM	gma-miR171g	16160982	15382418	43	7	2.6607	0.4551	2.54755	3e-07	**
LowProtLowOil_EMvsSN14_EM	gma-miR169l-5p	16160982	15382418	25	4	1.5469	0.26	2.5728	0.000102261	**
LowProtLowOil_EMvsSN14_EM	gma-miR9740	16160982	15382418	19	3	1.1757	0.195	2.59197	0.000743253	**
LowProtLowOil_EMvsSN14_EM	gma-miR862b	16160982	15382418	70	11	4.3314	0.7151	2.59862	2.95e-11	**
LowProtLowOil_EMvsSN14_EM	gma-miR3522	16160982	15382418	2392	374	148.011	24.3135	2.60587	0	**
LowProtLowOil_EMvsSN14_EM	gma-miR4398	16160982	15382418	32	5	1.9801	0.325	2.60706	8.47e-06	**
LowProtLowOil_EMvsSN14_EM	gma-miR171j-3p	16160982	15382418	45	7	2.7845	0.4551	2.61316	1.04e-07	**
LowProtLowOil_EMvsSN14_EM	gma-miR171b-5p	16160982	15382418	197	30	12.1899	1.9503	2.64392	9.1e-30	**
LowProtLowOil_EMvsSN14_EM	gma-miR2109-3p	16160982	15382418	4877	731	301.776	47.5218	2.66682	0	**
LowProtLowOil_EMvsSN14_EM	gma-miR398a	16160982	15382418	328	48	20.2958	3.1204	2.70138	1.15e-49	**
LowProtLowOil_EMvsSN14_EM	gma-miR398b	16160982	15382418	328	48	20.2958	3.1204	2.70138	1.15e-49	**
LowProtLowOil_EMvsSN14_EM	gma-miR4351	16160982	15382418	76	11	4.7027	0.7151	2.71727	1.2e-12	**
LowProtLowOil_EMvsSN14_EM	gma-miR5767	16160982	15382418	313	45	19.3676	2.9254	2.72694	6.15e-48	**
LowProtLowOil_EMvsSN14_EM	gma-miR393c-3p	16160982	15382418	189	27	11.6948	1.7553	2.73608	1.2e-29	**
LowProtLowOil_EMvsSN14_EM	gma-miR1507c-3p	16160982	15382418	155	22	9.591	1.4302	2.74546	1.17e-24	**
LowProtLowOil_EMvsSN14_EM	gma-miR166h-5p	16160982	15382418	71	10	4.3933	0.6501	2.75657	4.64e-12	**
LowProtLowOil_EMvsSN14_EM	gma-miR166j-5p	16160982	15382418	71	10	4.3933	0.6501	2.75657	4.64e-12	**
LowProtLowOil_EMvsSN14_EM	gma-miR399a	16160982	15382418	100	14	6.1877	0.9101	2.76531	1.65e-16	**
LowProtLowOil_EMvsSN14_EM	gma-miR399c	16160982	15382418	100	14	6.1877	0.9101	2.76531	1.65e-16	**
LowProtLowOil_EMvsSN14_EM	gma-miR169j-5p	16160982	15382418	36	5	2.2276	0.325	2.77698	9.71e-07	**
LowProtLowOil_EMvsSN14_EM	gma-miR159a-3p	16160982	15382418	92779	12850	5740.93	835.369	2.7808	0	**
LowProtLowOil_EMvsSN14_EM	gma-miR159e-3p	16160982	15382418	92779	12850	5740.93	835.369	2.7808	0	**
LowProtLowOil_EMvsSN14_EM	gma-miR4362	16160982	15382418	22	3	1.3613	0.195	2.80344	0.000143942	**
LowProtLowOil_EMvsSN14_EM	gma-miR1510b-3p	16160982	15382418	4123	548	255.121	35.6251	2.84021	0	**
LowProtLowOil_EMvsSN14_EM	gma-miR399b	16160982	15382418	98	13	6.064	0.8451	2.84308	1.22e-16	**
LowProtLowOil_EMvsSN14_EM	gma-miR399h	16160982	15382418	98	13	6.064	0.8451	2.84308	1.22e-16	**
LowProtLowOil_EMvsSN14_EM	gma-miR162a	16160982	15382418	1170	152	72.3966	9.8814	2.87313	1.96e-184	**
LowProtLowOil_EMvsSN14_EM	gma-miR1515a	16160982	15382418	170	22	10.5192	1.4302	2.87874	3.37e-28	**
LowProtLowOil_EMvsSN14_EM	gma-miR1515b	16160982	15382418	170	22	10.5192	1.4302	2.87874	3.37e-28	**
LowProtLowOil_EMvsSN14_EM	gma-miR162b	16160982	15382418	1167	151	72.211	9.8164	2.87895	2.38e-184	**
LowProtLowOil_EMvsSN14_EM	gma-miR162c	16160982	15382418	1167	151	72.211	9.8164	2.87895	2.38e-184	**
LowProtLowOil_EMvsSN14_EM	gma-miR171o-5p	16160982	15382418	24	3	1.4851	0.195	2.92901	4.71e-05	**
LowProtLowOil_EMvsSN14_EM	gma-miR4401b	16160982	15382418	24	3	1.4851	0.195	2.92901	4.71e-05	**
LowProtLowOil_EMvsSN14_EM	gma-miR4412-3p	16160982	15382418	742	91	45.9131	5.9158	2.95626	4.6e-121	**
LowProtLowOil_EMvsSN14_EM	gma-miR1509b	16160982	15382418	409	50	25.3079	3.2505	2.96085	1.38e-67	**
LowProtLowOil_EMvsSN14_EM	gma-miR167e	16160982	15382418	43899	5267	2716.36	342.404	2.9879	0	**
LowProtLowOil_EMvsSN14_EM	gma-miR319p	16160982	15382418	21384	2563	1323.19	166.619	2.98939	0	**
LowProtLowOil_EMvsSN14_EM	gma-miR167f	16160982	15382418	43899	5259	2716.36	341.884	2.9901	0	**
LowProtLowOil_EMvsSN14_EM	gma-miR319k	16160982	15382418	2062	244	127.591	15.8623	3.00786	0	**
LowProtLowOil_EMvsSN14_EM	gma-miR319b	16160982	15382418	2076	244	128.458	15.8623	3.01762	0	**
LowProtLowOil_EMvsSN14_EM	gma-miR319j	16160982	15382418	2071	243	128.148	15.7973	3.02006	0	**
LowProtLowOil_EMvsSN14_EM	gma-miR319a	16160982	15382418	2072	243	128.21	15.7973	3.02076	0	**
LowProtLowOil_EMvsSN14_EM	gma-miR319h	16160982	15382418	1960	229	121.28	14.8871	3.0262	0	**
LowProtLowOil_EMvsSN14_EM	gma-miR319m	16160982	15382418	2107	246	130.376	15.9923	3.02723	0	**
LowProtLowOil_EMvsSN14_EM	gma-miR1507c-5p	16160982	15382418	275	32	17.0163	2.0803	3.03205	5.06e-47	**
LowProtLowOil_EMvsSN14_EM	gma-miR4394	16160982	15382418	26	3	1.6088	0.195	3.04444	1.52e-05	**
LowProtLowOil_EMvsSN14_EM	gma-miR319e	16160982	15382418	2005	231	124.064	15.0171	3.04641	0	**
LowProtLowOil_EMvsSN14_EM	gma-miR9727	16160982	15382418	113	13	6.9921	0.8451	3.04853	2.95e-20	**
LowProtLowOil_EMvsSN14_EM	gma-miR396f	16160982	15382418	61	7	3.7745	0.4551	3.05203	1.57e-11	**
LowProtLowOil_EMvsSN14_EM	gma-miR4412-5p	16160982	15382418	288	33	17.8207	2.1453	3.0543	1.62e-49	**
LowProtLowOil_EMvsSN14_EM	gma-miR1512a-3p	16160982	15382418	227	26	14.0462	1.6902	3.05491	2.35e-39	**
LowProtLowOil_EMvsSN14_EM	gma-miR5781	16160982	15382418	53	6	3.2795	0.3901	3.07156	3.14e-10	**
LowProtLowOil_EMvsSN14_EM	gma-miR4409	16160982	15382418	239	27	14.7887	1.7553	3.07471	1.31e-41	**
LowProtLowOil_EMvsSN14_EM	gma-miR167g	16160982	15382418	18055	2021	1117.2	131.384	3.08802	0	**
LowProtLowOil_EMvsSN14_EM	gma-miR167j	16160982	15382418	18055	2021	1117.2	131.384	3.08802	0	**
LowProtLowOil_EMvsSN14_EM	gma-miR167c	16160982	15382418	18014	2013	1114.66	130.864	3.09047	0	**
LowProtLowOil_EMvsSN14_EM	gma-miR166l	16160982	15382418	15333	1687	948.767	109.671	3.11288	0	**
LowProtLowOil_EMvsSN14_EM	gma-miR166a-5p	16160982	15382418	15278	1663	945.363	108.11	3.12836	0	**
LowProtLowOil_EMvsSN14_EM	gma-miR166c-5p	16160982	15382418	15278	1663	945.363	108.11	3.12836	0	**
LowProtLowOil_EMvsSN14_EM	gma-miR4374a	16160982	15382418	184	20	11.3854	1.3002	3.13038	6.55e-33	**
LowProtLowOil_EMvsSN14_EM	gma-miR4371b	16160982	15382418	104	11	6.4353	0.7151	3.16979	2.08e-19	**
LowProtLowOil_EMvsSN14_EM	gma-miR482a-5p	16160982	15382418	38	4	2.3513	0.26	3.17688	7.32e-08	**
LowProtLowOil_EMvsSN14_EM	gma-miR166i-5p	16160982	15382418	19	2	1.1757	0.13	3.17694	0.00018852	**
LowProtLowOil_EMvsSN14_EM	gma-miR5768	16160982	15382418	105	11	6.4971	0.7151	3.18358	1.18e-19	**
LowProtLowOil_EMvsSN14_EM	gma-miR390a-3p	16160982	15382418	107	11	6.6209	0.7151	3.21081	3.75e-20	**
LowProtLowOil_EMvsSN14_EM	gma-miR390c	16160982	15382418	107	11	6.6209	0.7151	3.21081	3.75e-20	**
LowProtLowOil_EMvsSN14_EM	gma-miR167b	16160982	15382418	16200	1643	1002.41	106.81	3.23036	0	**
LowProtLowOil_EMvsSN14_EM	gma-miR167d	16160982	15382418	16200	1643	1002.41	106.81	3.23036	0	**
LowProtLowOil_EMvsSN14_EM	gma-miR167a	16160982	15382418	16201	1643	1002.48	106.81	3.23045	0	**
LowProtLowOil_EMvsSN14_EM	gma-miR394a-3p	16160982	15382418	2223	224	137.554	14.5621	3.2397	0	**
LowProtLowOil_EMvsSN14_EM	gma-miR396j	16160982	15382418	80	8	4.9502	0.5201	3.25063	1.5e-15	**
LowProtLowOil_EMvsSN14_EM	gma-miR156b	16160982	15382418	396	38	24.5035	2.4704	3.31017	1.03e-72	**
LowProtLowOil_EMvsSN14_EM	gma-miR156f	16160982	15382418	396	38	24.5035	2.4704	3.31017	1.03e-72	**
LowProtLowOil_EMvsSN14_EM	gma-miR319c	16160982	15382418	53	5	3.2795	0.325	3.33496	6.31e-11	**
LowProtLowOil_EMvsSN14_EM	gma-miR9730	16160982	15382418	1381	130	85.4527	8.4512	3.3379	2.9e-251	**
LowProtLowOil_EMvsSN14_EM	gma-miR1509a	16160982	15382418	2031	186	125.673	12.0917	3.37759	0	**
LowProtLowOil_EMvsSN14_EM	gma-miR1520r	16160982	15382418	22	2	1.3613	0.13	3.3884	3.25e-05	**
LowProtLowOil_EMvsSN14_EM	gma-miR5678	16160982	15382418	33	3	2.042	0.195	3.38844	2.63e-07	**
LowProtLowOil_EMvsSN14_EM	gma-miR319l	16160982	15382418	76602	6955	4739.93	452.14	3.39003	0	**
LowProtLowOil_EMvsSN14_EM	gma-miR4346	16160982	15382418	254	23	15.7169	1.4952	3.39391	3.18e-48	**
LowProtLowOil_EMvsSN14_EM	gma-miR396b-5p	16160982	15382418	7850	709	485.738	46.0916	3.3976	0	**
LowProtLowOil_EMvsSN14_EM	gma-miR396c	16160982	15382418	7850	709	485.738	46.0916	3.3976	0	**
LowProtLowOil_EMvsSN14_EM	gma-miR396k-5p	16160982	15382418	7850	709	485.738	46.0916	3.3976	0	**
LowProtLowOil_EMvsSN14_EM	gma-miR4408	16160982	15382418	34	3	2.1038	0.195	3.43145	1.46e-07	**
LowProtLowOil_EMvsSN14_EM	gma-miR395d	16160982	15382418	59	5	3.6508	0.325	3.4897	1.86e-12	**
LowProtLowOil_EMvsSN14_EM	gma-miR395e	16160982	15382418	60	5	3.7126	0.325	3.51392	1.03e-12	**
LowProtLowOil_EMvsSN14_EM	gma-miR395g	16160982	15382418	60	5	3.7126	0.325	3.51392	1.03e-12	**
LowProtLowOil_EMvsSN14_EM	gma-miR4352b	16160982	15382418	85	7	5.2596	0.4551	3.5307	1.43e-17	**
LowProtLowOil_EMvsSN14_EM	gma-miR319q	16160982	15382418	56012	4601	3465.88	299.108	3.53448	0	**
LowProtLowOil_EMvsSN14_EM	gma-miR319g	16160982	15382418	56056	4603	3468.6	299.238	3.53499	0	**
LowProtLowOil_EMvsSN14_EM	gma-miR1512a-5p	16160982	15382418	62	5	3.8364	0.325	3.56124	3.15e-13	**
LowProtLowOil_EMvsSN14_EM	gma-miR1514a-5p	16160982	15382418	75	6	4.6408	0.3901	3.57246	8.65e-16	**
LowProtLowOil_EMvsSN14_EM	gma-miR395f	16160982	15382418	63	5	3.8983	0.325	3.58433	1.74e-13	**
LowProtLowOil_EMvsSN14_EM	gma-miR5373	16160982	15382418	51	4	3.1557	0.26	3.60138	3.55e-11	**
LowProtLowOil_EMvsSN14_EM	gma-miR159d	16160982	15382418	167	13	10.3335	0.8451	3.61206	7.12e-34	**
LowProtLowOil_EMvsSN14_EM	gma-miR395i	16160982	15382418	1133	84	70.1071	5.4608	3.68238	1.51e-224	**
LowProtLowOil_EMvsSN14_EM	gma-miR395j	16160982	15382418	1133	84	70.1071	5.4608	3.68238	1.51e-224	**
LowProtLowOil_EMvsSN14_EM	gma-miR395m	16160982	15382418	1133	84	70.1071	5.4608	3.68238	1.51e-224	**
LowProtLowOil_EMvsSN14_EM	gma-miR393a	16160982	15382418	81	6	5.0121	0.3901	3.6835	2.41e-17	**
LowProtLowOil_EMvsSN14_EM	gma-miR393c-5p	16160982	15382418	81	6	5.0121	0.3901	3.6835	2.41e-17	**
LowProtLowOil_EMvsSN14_EM	gma-miR393d	16160982	15382418	81	6	5.0121	0.3901	3.6835	2.41e-17	**
LowProtLowOil_EMvsSN14_EM	gma-miR393e	16160982	15382418	81	6	5.0121	0.3901	3.6835	2.41e-17	**
LowProtLowOil_EMvsSN14_EM	gma-miR393f	16160982	15382418	81	6	5.0121	0.3901	3.6835	2.41e-17	**
LowProtLowOil_EMvsSN14_EM	gma-miR393g	16160982	15382418	81	6	5.0121	0.3901	3.6835	2.41e-17	**
LowProtLowOil_EMvsSN14_EM	gma-miR395l	16160982	15382418	1141	84	70.6021	5.4608	3.69253	1.27e-226	**
LowProtLowOil_EMvsSN14_EM	gma-miR1510b-5p	16160982	15382418	12098	868	748.593	56.4281	3.7297	0	**
LowProtLowOil_EMvsSN14_EM	gma-miR4379	16160982	15382418	142	10	8.7866	0.6501	3.75657	6.89e-30	**
LowProtLowOil_EMvsSN14_EM	gma-miR4399	16160982	15382418	71	5	4.3933	0.325	3.75679	1.44e-15	**
LowProtLowOil_EMvsSN14_EM	gma-miR393h	16160982	15382418	86	6	5.3215	0.3901	3.76992	1.19e-18	**
LowProtLowOil_EMvsSN14_EM	gma-miR393i	16160982	15382418	86	6	5.3215	0.3901	3.76992	1.19e-18	**
LowProtLowOil_EMvsSN14_EM	gma-miR393j	16160982	15382418	86	6	5.3215	0.3901	3.76992	1.19e-18	**
LowProtLowOil_EMvsSN14_EM	gma-miR393k	16160982	15382418	86	6	5.3215	0.3901	3.76992	1.19e-18	**
LowProtLowOil_EMvsSN14_EM	gma-miR1512c	16160982	15382418	16361	1093	1012.38	71.0551	3.83266	0	**
LowProtLowOil_EMvsSN14_EM	gma-miR396a-5p	16160982	15382418	3903	256	241.508	16.6424	3.85913	0	**
LowProtLowOil_EMvsSN14_EM	gma-miR396e	16160982	15382418	3906	256	241.693	16.6424	3.86024	0	**
LowProtLowOil_EMvsSN14_EM	gma-miR396h	16160982	15382418	3906	256	241.693	16.6424	3.86024	0	**
LowProtLowOil_EMvsSN14_EM	gma-miR396i-5p	16160982	15382418	3903	255	241.508	16.5774	3.86478	0	**
LowProtLowOil_EMvsSN14_EM	gma-miR156p	16160982	15382418	217	14	13.4274	0.9101	3.88301	4.48e-46	**
LowProtLowOil_EMvsSN14_EM	gma-miR403a	16160982	15382418	47	3	2.9082	0.195	3.89858	5.9e-11	**
LowProtLowOil_EMvsSN14_EM	gma-miR403b	16160982	15382418	47	3	2.9082	0.195	3.89858	5.9e-11	**
LowProtLowOil_EMvsSN14_EM	gma-miR4397-5p	16160982	15382418	212	13	13.118	0.8451	3.95628	1.17e-45	**
LowProtLowOil_EMvsSN14_EM	gma-miR156t	16160982	15382418	215	13	13.3036	0.8451	3.97655	1.87e-46	**
LowProtLowOil_EMvsSN14_EM	gma-miR4345	16160982	15382418	2204	133	136.378	8.6462	3.9794	0	**
LowProtLowOil_EMvsSN14_EM	gma-miR5038a	16160982	15382418	166	10	10.2717	0.6501	3.98187	3.27e-36	**
LowProtLowOil_EMvsSN14_EM	gma-miR4374b	16160982	15382418	85	5	5.2596	0.325	4.01644	2.87e-19	**
LowProtLowOil_EMvsSN14_EM	gma-miR395a	16160982	15382418	2842	167	175.856	10.8566	4.01775	0	**
LowProtLowOil_EMvsSN14_EM	gma-miR395b	16160982	15382418	2842	167	175.856	10.8566	4.01775	0	**
LowProtLowOil_EMvsSN14_EM	gma-miR395c	16160982	15382418	2842	167	175.856	10.8566	4.01775	0	**
LowProtLowOil_EMvsSN14_EM	gma-miR5671a	16160982	15382418	137	8	8.4772	0.5201	4.02673	2.38e-30	**
LowProtLowOil_EMvsSN14_EM	gma-miR395k	16160982	15382418	2739	159	169.482	10.3365	4.03531	0	**
LowProtLowOil_EMvsSN14_EM	gma-miR4366	16160982	15382418	53	3	3.2795	0.195	4.07193	1.49e-12	**
LowProtLowOil_EMvsSN14_EM	gma-miR172c	16160982	15382418	390	22	24.1322	1.4302	4.07667	1.43e-84	**
LowProtLowOil_EMvsSN14_EM	gma-miR172d	16160982	15382418	390	22	24.1322	1.4302	4.07667	1.43e-84	**
LowProtLowOil_EMvsSN14_EM	gma-miR172e	16160982	15382418	390	22	24.1322	1.4302	4.07667	1.43e-84	**
LowProtLowOil_EMvsSN14_EM	gma-miR5038b	16160982	15382418	144	8	8.9103	0.5201	4.09861	3.23e-32	**
LowProtLowOil_EMvsSN14_EM	gma-miR4342	16160982	15382418	18	1	1.1138	0.065	4.09891	6.22e-05	**
LowProtLowOil_EMvsSN14_EM	gma-miR5372	16160982	15382418	4696	257	290.576	16.7074	4.12036	0	**
LowProtLowOil_EMvsSN14_EM	gma-miR4416b	16160982	15382418	19	1	1.1757	0.065	4.17694	3.34e-05	**
LowProtLowOil_EMvsSN14_EM	gma-miR5780c	16160982	15382418	19	1	1.1757	0.065	4.17694	3.34e-05	**
LowProtLowOil_EMvsSN14_EM	gma-miR171k-5p	16160982	15382418	213	11	13.1799	0.7151	4.20405	8.03e-48	**
LowProtLowOil_EMvsSN14_EM	gma-miR171l	16160982	15382418	213	11	13.1799	0.7151	4.20405	8.03e-48	**
LowProtLowOil_EMvsSN14_EM	gma-miR4349	16160982	15382418	20	1	1.2375	0.065	4.25084	1.79e-05	**
LowProtLowOil_EMvsSN14_EM	gma-miR4344	16160982	15382418	285	14	17.6351	0.9101	4.27628	3.14e-64	**
LowProtLowOil_EMvsSN14_EM	gma-miR1508b	16160982	15382418	21	1	1.2994	0.065	4.32126	9.56e-06	**
LowProtLowOil_EMvsSN14_EM	gma-miR4415a-3p	16160982	15382418	21	1	1.2994	0.065	4.32126	9.56e-06	**
LowProtLowOil_EMvsSN14_EM	gma-miR4415b-3p	16160982	15382418	21	1	1.2994	0.065	4.32126	9.56e-06	**
LowProtLowOil_EMvsSN14_EM	gma-miR482c-5p	16160982	15382418	2017	93	124.807	6.0459	4.3676	0	**
LowProtLowOil_EMvsSN14_EM	gma-miR396d	16160982	15382418	2183	100	135.078	6.5009	4.37701	0	**
LowProtLowOil_EMvsSN14_EM	gma-miR396b-3p	16160982	15382418	2237	102	138.42	6.6309	4.3837	0	**
LowProtLowOil_EMvsSN14_EM	gma-miR172i-3p	16160982	15382418	44	2	2.7226	0.13	4.3884	4.58e-11	**
LowProtLowOil_EMvsSN14_EM	gma-miR172l	16160982	15382418	44	2	2.7226	0.13	4.3884	4.58e-11	**
LowProtLowOil_EMvsSN14_EM	gma-miR9725	16160982	15382418	22	1	1.3613	0.065	4.3884	5.1e-06	**
LowProtLowOil_EMvsSN14_EM	gma-miR396k-3p	16160982	15382418	2237	101	138.42	6.5659	4.39791	0	**
LowProtLowOil_EMvsSN14_EM	gma-miR4413a	16160982	15382418	178	8	11.0142	0.5201	4.40443	2.19e-41	**
LowProtLowOil_EMvsSN14_EM	gma-miR5770a	16160982	15382418	598	26	37.0027	1.6902	4.45236	1.25e-136	**
LowProtLowOil_EMvsSN14_EM	gma-miR1520l	16160982	15382418	144	6	8.9103	0.3901	4.51356	3.22e-34	**
LowProtLowOil_EMvsSN14_EM	gma-miR396a-3p	16160982	15382418	4905	203	303.509	13.1969	4.52347	0	**
LowProtLowOil_EMvsSN14_EM	gma-miR9738	16160982	15382418	121	5	7.4872	0.325	4.52591	5.39e-29	**
LowProtLowOil_EMvsSN14_EM	gma-miR396i-3p	16160982	15382418	4904	201	303.447	13.0669	4.53746	0	**
LowProtLowOil_EMvsSN14_EM	gma-miR5770b	16160982	15382418	196	8	12.128	0.5201	4.54341	2.73e-46	**
LowProtLowOil_EMvsSN14_EM	gma-miR1510a-5p	16160982	15382418	25	1	1.5469	0.065	4.5728	7.68e-07	**
LowProtLowOil_EMvsSN14_EM	gma-miR160a-3p	16160982	15382418	25	1	1.5469	0.065	4.5728	7.68e-07	**
LowProtLowOil_EMvsSN14_EM	gma-miR4994-5p	16160982	15382418	176	7	10.8904	0.4551	4.58073	6.75e-42	**
LowProtLowOil_EMvsSN14_EM	gma-miR1508a	16160982	15382418	5050	194	312.481	12.6118	4.63092	0	**
LowProtLowOil_EMvsSN14_EM	gma-miR1508c	16160982	15382418	4104	152	253.945	9.8814	4.68366	0	**
LowProtLowOil_EMvsSN14_EM	gma-miR4364a	16160982	15382418	27	1	1.6707	0.065	4.68387	2.16e-07	**
LowProtLowOil_EMvsSN14_EM	gma-miR9737	16160982	15382418	139	5	8.601	0.325	4.72599	6.22e-34	**
LowProtLowOil_EMvsSN14_EM	gma-miR1518	16160982	15382418	29	1	1.7944	0.065	4.78692	6.05e-08	**
LowProtLowOil_EMvsSN14_EM	gma-miR1520n	16160982	15382418	149	5	9.2197	0.325	4.82621	1.08e-36	**
LowProtLowOil_EMvsSN14_EM	gma-miR1520c	16160982	15382418	60	2	3.7126	0.13	4.83585	1.84e-15	**
LowProtLowOil_EMvsSN14_EM	gma-miR1523a	16160982	15382418	30	1	1.8563	0.065	4.83585	3.2e-08	**
LowProtLowOil_EMvsSN14_EM	gma-miR4387e	16160982	15382418	31	1	1.9182	0.065	4.88317	1.69e-08	**
LowProtLowOil_EMvsSN14_EM	gma-miR1531-5p	16160982	15382418	190	6	11.7567	0.3901	4.9135	7.02e-47	**
LowProtLowOil_EMvsSN14_EM	gma-miR4391	16160982	15382418	97	3	6.0021	0.195	4.94392	1.37e-24	**
LowProtLowOil_EMvsSN14_EM	gma-miR156q	16160982	15382418	4108	124	254.192	8.0612	4.97878	0	**
LowProtLowOil_EMvsSN14_EM	gma-miR156s	16160982	15382418	4108	124	254.192	8.0612	4.97878	0	**
LowProtLowOil_EMvsSN14_EM	gma-miR1513b	16160982	15382418	67	2	4.1458	0.13	4.99507	2.11e-17	**
LowProtLowOil_EMvsSN14_EM	gma-miR1513c	16160982	15382418	67	2	4.1458	0.13	4.99507	2.11e-17	**
LowProtLowOil_EMvsSN14_EM	gma-miR1513a-5p	16160982	15382418	69	2	4.2695	0.13	5.03748	5.85e-18	**
LowProtLowOil_EMvsSN14_EM	gma-miR1512b	16160982	15382418	417	12	25.8029	0.7801	5.04773	1.05e-102	**
LowProtLowOil_EMvsSN14_EM	gma-miR9762	16160982	15382418	36	1	2.2276	0.065	5.09891	6.83e-10	**
LowProtLowOil_EMvsSN14_EM	gma-miR156n	16160982	15382418	3902	105	241.446	6.826	5.14451	0	**
LowProtLowOil_EMvsSN14_EM	gma-miR156o	16160982	15382418	3902	105	241.446	6.826	5.14451	0	**
LowProtLowOil_EMvsSN14_EM	gma-miR156h	16160982	15382418	3903	105	241.508	6.826	5.14488	0	**
LowProtLowOil_EMvsSN14_EM	gma-miR156k	16160982	15382418	3903	105	241.508	6.826	5.14488	0	**
LowProtLowOil_EMvsSN14_EM	gma-miR156a	16160982	15382418	3884	104	240.332	6.761	5.15165	0	**
LowProtLowOil_EMvsSN14_EM	gma-miR156u	16160982	15382418	3884	104	240.332	6.761	5.15165	0	**
LowProtLowOil_EMvsSN14_EM	gma-miR156w	16160982	15382418	3887	104	240.518	6.761	5.15276	0	**
LowProtLowOil_EMvsSN14_EM	gma-miR156v	16160982	15382418	3893	104	240.889	6.761	5.15499	0	**
LowProtLowOil_EMvsSN14_EM	gma-miR156x	16160982	15382418	3893	104	240.889	6.761	5.15499	0	**
LowProtLowOil_EMvsSN14_EM	gma-miR156y	16160982	15382418	3893	104	240.889	6.761	5.15499	0	**
LowProtLowOil_EMvsSN14_EM	gma-miR5376	16160982	15382418	2061	55	127.529	3.5755	5.15654	0	**
LowProtLowOil_EMvsSN14_EM	gma-miR319d	16160982	15382418	7839	206	485.057	13.3919	5.17872	0	**
LowProtLowOil_EMvsSN14_EM	gma-miR319i	16160982	15382418	7839	206	485.057	13.3919	5.17872	0	**
LowProtLowOil_EMvsSN14_EM	gma-miR319o	16160982	15382418	7839	206	485.057	13.3919	5.17872	0	**
LowProtLowOil_EMvsSN14_EM	gma-miR4998	16160982	15382418	203	5	12.5611	0.325	5.27238	1.01e-51	**
LowProtLowOil_EMvsSN14_EM	gma-miR1520d	16160982	15382418	90	2	5.569	0.13	5.42083	7.73e-24	**
LowProtLowOil_EMvsSN14_EM	gma-miR5370	16160982	15382418	101	2	6.2496	0.13	5.58718	6.17e-27	**
LowProtLowOil_EMvsSN14_EM	gma-miR1521a	16160982	15382418	55	1	3.4033	0.065	5.71035	3.08e-15	**
LowProtLowOil_EMvsSN14_EM	gma-miR4397-3p	16160982	15382418	58	1	3.5889	0.065	5.78696	4.35e-16	**
LowProtLowOil_EMvsSN14_EM	gma-miR1520g	16160982	15382418	106	1	6.559	0.065	6.65689	8.9e-30	**
LowProtLowOil_EMvsSN14_EM	gma-miR1520j	16160982	15382418	17	0	1.0519	0.01	6.71685	1.18e-05	**
LowProtLowOil_EMvsSN14_EM	gma-miR9743	16160982	15382418	18	0	1.1138	0.01	6.79935	6.06e-06	**
LowProtLowOil_EMvsSN14_EM	gma-miR9761	16160982	15382418	18	0	1.1138	0.01	6.79935	6.06e-06	**
LowProtLowOil_EMvsSN14_EM	gma-miR4385	16160982	15382418	22	0	1.3613	0.01	7.08884	4.18e-07	**
LowProtLowOil_EMvsSN14_EM	gma-miR156g	16160982	15382418	25	0	1.5469	0.01	7.27324	5.62e-08	**
LowProtLowOil_EMvsSN14_EM	gma-miR156c	16160982	15382418	26	0	1.6088	0.01	7.32984	2.88e-08	**
LowProtLowOil_EMvsSN14_EM	gma-miR156e	16160982	15382418	26	0	1.6088	0.01	7.32984	2.88e-08	**
LowProtLowOil_EMvsSN14_EM	gma-miR156j	16160982	15382418	26	0	1.6088	0.01	7.32984	2.88e-08	**
LowProtLowOil_EMvsSN14_EM	gma-miR156d	16160982	15382418	27	0	1.6707	0.01	7.38431	1.47e-08	**
LowProtLowOil_EMvsSN14_EM	gma-miR156i	16160982	15382418	27	0	1.6707	0.01	7.38431	1.47e-08	**
LowProtLowOil_EMvsSN14_EM	gma-miR156l	16160982	15382418	27	0	1.6707	0.01	7.38431	1.47e-08	**
LowProtLowOil_EMvsSN14_EM	gma-miR156m	16160982	15382418	27	0	1.6707	0.01	7.38431	1.47e-08	**
LowProtLowOil_EMvsSN14_EM	gma-miR9734	16160982	15382418	28	0	1.7326	0.01	7.43679	7.56e-09	**
LowProtLowOil_EMvsSN14_EM	gma-miR4401a	16160982	15382418	29	0	1.7944	0.01	7.48736	3.87e-09	**
LowProtLowOil_EMvsSN14_EM	gma-miR394b-3p	16160982	15382418	34	0	2.1038	0.01	7.71685	1.37e-10	**
LowProtLowOil_EMvsSN14_EM	gma-miR9767	16160982	15382418	38	0	2.3513	0.01	7.87731	9.42e-12	**
LowProtLowOil_EMvsSN14_EM	gma-miR9733	16160982	15382418	40	0	2.4751	0.01	7.95134	2.47e-12	**
LowProtLowOil_EMvsSN14_EM	gma-miR5368	16160982	15382418	23	10	1.4232	0.6501	1.1304	0.0349302	*
LowProtLowOil_EMvsSN14_EM	gma-miR4367	16160982	15382418	17	5	1.0519	0.325	1.69449	0.0147605	*

## Sheet: HighProtLowOil_MMvsSN14_MM
pairwise	miR-name	S34-4-total-reads	SN14-4-total-reads	S34-4-expressed	SN14-4-expressed	S34-4-std	SN14-4-std	fold-change(log2 S34-4/SN14-4)	p-value	sig-lable
HighProtLowOil_MMvsSN14_MM	gma-miR4414-5p	13942845	16000538	9	41	0.6455	2.5624	-1.98901	3.02e-05	**
HighProtLowOil_MMvsSN14_MM	gma-miR5043	13942845	16000538	45	80	3.2275	4.9998	-0.631453	0.0178348
HighProtLowOil_MMvsSN14_MM	gma-miR2108a	13942845	16000538	11	19	0.7889	1.1875	-0.590013	0.290313
HighProtLowOil_MMvsSN14_MM	gma-miR319f	13942845	16000538	5030	8337	360.759	521.045	-0.530375	1.55e-96
HighProtLowOil_MMvsSN14_MM	gma-miR4414-3p	13942845	16000538	24	35	1.7213	2.1874	-0.345718	0.374011
HighProtLowOil_MMvsSN14_MM	gma-miR482b-3p	13942845	16000538	26319	36901	1887.63	2306.24	-0.28896	2.52e-137
HighProtLowOil_MMvsSN14_MM	gma-miR482d-3p	13942845	16000538	26397	36981	1893.23	2311.23	-0.287815	1.34e-136
HighProtLowOil_MMvsSN14_MM	gma-miR159a-5p	13942845	16000538	168	228	12.0492	14.2495	-0.241974	0.0992377
HighProtLowOil_MMvsSN14_MM	gma-miR159e-5p	13942845	16000538	168	228	12.0492	14.2495	-0.241974	0.0992377
HighProtLowOil_MMvsSN14_MM	gma-miR6300	13942845	16000538	1563	1815	112.1	113.434	-0.0170566	0.733089
HighProtLowOil_MMvsSN14_MM	gma-miR2118a-3p	13942845	16000538	51938	57506	3725.06	3594	0.0516734	3.31e-09
HighProtLowOil_MMvsSN14_MM	gma-miR2118b-3p	13942845	16000538	51936	57502	3724.92	3593.75	0.0517182	3.22e-09
HighProtLowOil_MMvsSN14_MM	gma-miR2118b-5p	13942845	16000538	282	307	20.2254	19.1869	0.0760466	0.520889
HighProtLowOil_MMvsSN14_MM	gma-miR482a-3p	13942845	16000538	1810	1939	129.816	121.183	0.0992728	0.0352493
HighProtLowOil_MMvsSN14_MM	gma-miR482c-3p	13942845	16000538	1810	1939	129.816	121.183	0.0992728	0.0352493
HighProtLowOil_MMvsSN14_MM	gma-miR2118a-5p	13942845	16000538	279	297	20.0103	18.5619	0.108398	0.366188
HighProtLowOil_MMvsSN14_MM	gma-miR5368	13942845	16000538	37	39	2.6537	2.4374	0.122662	0.705518
HighProtLowOil_MMvsSN14_MM	gma-miR319c	13942845	16000538	67	60	4.8053	3.7499	0.357774	0.161984
HighProtLowOil_MMvsSN14_MM	gma-miR319q	13942845	16000538	74583	62595	5349.2	3912.06	0.451395	0
HighProtLowOil_MMvsSN14_MM	gma-miR319g	13942845	16000538	74594	62599	5349.98	3912.31	0.451515	0
HighProtLowOil_MMvsSN14_MM	gma-miR166k	13942845	16000538	3053	2533	218.965	158.307	0.467976	1.01e-33
HighProtLowOil_MMvsSN14_MM	gma-miR4416a	13942845	16000538	77	63	5.5225	3.9374	0.488078	0.0457723
HighProtLowOil_MMvsSN14_MM	gma-miR160a-5p	13942845	16000538	228	185	16.3525	11.5621	0.500108	0.000439552
HighProtLowOil_MMvsSN14_MM	gma-miR160b	13942845	16000538	228	185	16.3525	11.5621	0.500108	0.000439552
HighProtLowOil_MMvsSN14_MM	gma-miR482a-5p	13942845	16000538	15	12	1.0758	0.75	0.520447	0.350864
HighProtLowOil_MMvsSN14_MM	gma-miR160f	13942845	16000538	228	182	16.3525	11.3746	0.523695	0.000246353
HighProtLowOil_MMvsSN14_MM	gma-miR5671b	13942845	16000538	399	314	28.6168	19.6243	0.544221	5.1e-07
HighProtLowOil_MMvsSN14_MM	gma-miR160e	13942845	16000538	225	176	16.1373	10.9996	0.552948	0.000130247
HighProtLowOil_MMvsSN14_MM	gma-miR319l	13942845	16000538	89099	65144	6390.3	4071.36	0.650372	0
HighProtLowOil_MMvsSN14_MM	gma-miR169j-3p	13942845	16000538	39	28	2.7971	1.7499	0.676659	0.05692
HighProtLowOil_MMvsSN14_MM	gma-miR166h-3p	13942845	16000538	4453	3108	319.375	194.244	0.717386	2.33e-102
HighProtLowOil_MMvsSN14_MM	gma-miR166j-3p	13942845	16000538	4453	3108	319.375	194.244	0.717386	2.33e-102
HighProtLowOil_MMvsSN14_MM	gma-miR319d	13942845	16000538	1334	927	95.6763	57.9356	0.723711	2.21e-32
HighProtLowOil_MMvsSN14_MM	gma-miR319i	13942845	16000538	1334	927	95.6763	57.9356	0.723711	2.21e-32
HighProtLowOil_MMvsSN14_MM	gma-miR319o	13942845	16000538	1334	927	95.6763	57.9356	0.723711	2.21e-32
HighProtLowOil_MMvsSN14_MM	gma-miR398c	13942845	16000538	266	176	19.0779	10.9996	0.794451	9.71e-09
HighProtLowOil_MMvsSN14_MM	gma-miR398d	13942845	16000538	266	176	19.0779	10.9996	0.794451	9.71e-09
HighProtLowOil_MMvsSN14_MM	gma-miR168a	13942845	16000538	1307	857	93.7398	53.5607	0.807487	4.5e-38
HighProtLowOil_MMvsSN14_MM	gma-miR168b	13942845	16000538	1304	855	93.5247	53.4357	0.807544	5.4e-38
HighProtLowOil_MMvsSN14_MM	gma-miR160d	13942845	16000538	191	124	13.6988	7.7497	0.821837	5.64e-07
HighProtLowOil_MMvsSN14_MM	gma-miR160c	13942845	16000538	192	124	13.7705	7.7497	0.829369	4.29e-07
HighProtLowOil_MMvsSN14_MM	gma-miR2109-5p	13942845	16000538	1916	1093	137.418	68.3102	1.0084	2.75e-79	**
HighProtLowOil_MMvsSN14_MM	gma-miR171k-3p	13942845	16000538	111	63	7.9611	3.9374	1.01572	5.19e-06	**
HighProtLowOil_MMvsSN14_MM	gma-miR166r	13942845	16000538	15899	8895	1140.3	555.919	1.03646	0	**
HighProtLowOil_MMvsSN14_MM	gma-miR5768	13942845	16000538	68	35	4.8771	2.1874	1.15681	7.5e-05	**
HighProtLowOil_MMvsSN14_MM	gma-miR482b-5p	13942845	16000538	1204	593	86.3525	37.0613	1.22032	3.56e-68	**
HighProtLowOil_MMvsSN14_MM	gma-miR482e	13942845	16000538	1219	594	87.4284	37.1238	1.23576	2.37e-70	**
HighProtLowOil_MMvsSN14_MM	gma-miR482d-5p	13942845	16000538	1221	594	87.5718	37.1238	1.23812	1.13e-70	**
HighProtLowOil_MMvsSN14_MM	gma-miR395i	13942845	16000538	182	82	13.0533	5.1248	1.34885	2.34e-13	**
HighProtLowOil_MMvsSN14_MM	gma-miR395j	13942845	16000538	182	82	13.0533	5.1248	1.34885	2.34e-13	**
HighProtLowOil_MMvsSN14_MM	gma-miR395m	13942845	16000538	182	82	13.0533	5.1248	1.34885	2.34e-13	**
HighProtLowOil_MMvsSN14_MM	gma-miR395l	13942845	16000538	185	83	13.2685	5.1873	1.35495	1.23e-13	**
HighProtLowOil_MMvsSN14_MM	gma-miR319h	13942845	16000538	4445	1983	318.801	123.933	1.36309	1.22e-292	**
HighProtLowOil_MMvsSN14_MM	gma-miR319e	13942845	16000538	4457	1987	319.662	124.183	1.36408	9.49e-294	**
HighProtLowOil_MMvsSN14_MM	gma-miR166s	13942845	16000538	46394	20624	3327.44	1288.96	1.36821	0	**
HighProtLowOil_MMvsSN14_MM	gma-miR166t	13942845	16000538	46394	20624	3327.44	1288.96	1.36821	0	**
HighProtLowOil_MMvsSN14_MM	gma-miR319b	13942845	16000538	4526	2006	324.611	125.371	1.37251	4.39e-301	**
HighProtLowOil_MMvsSN14_MM	gma-miR319a	13942845	16000538	4525	2004	324.539	125.246	1.37363	2.16e-301	**
HighProtLowOil_MMvsSN14_MM	gma-miR319j	13942845	16000538	4525	2004	324.539	125.246	1.37363	2.16e-301	**
HighProtLowOil_MMvsSN14_MM	gma-miR319k	13942845	16000538	4520	2001	324.181	125.058	1.3742	2.98e-301	**
HighProtLowOil_MMvsSN14_MM	gma-miR319m	13942845	16000538	4532	2005	325.041	125.308	1.37514	2.31e-302	**
HighProtLowOil_MMvsSN14_MM	gma-miR166u	13942845	16000538	44542	19463	3194.61	1216.4	1.39303	0	**
HighProtLowOil_MMvsSN14_MM	gma-miR166d	13942845	16000538	42128	18155	3021.48	1134.65	1.41301	0	**
HighProtLowOil_MMvsSN14_MM	gma-miR166f	13942845	16000538	42128	18155	3021.48	1134.65	1.41301	0	**
HighProtLowOil_MMvsSN14_MM	gma-miR166b	13942845	16000538	42110	18136	3020.19	1133.46	1.4139	0	**
HighProtLowOil_MMvsSN14_MM	gma-miR166n	13942845	16000538	42110	18136	3020.19	1133.46	1.4139	0	**
HighProtLowOil_MMvsSN14_MM	gma-miR166o	13942845	16000538	42110	18136	3020.19	1133.46	1.4139	0	**
HighProtLowOil_MMvsSN14_MM	gma-miR166q	13942845	16000538	42110	18136	3020.19	1133.46	1.4139	0	**
HighProtLowOil_MMvsSN14_MM	gma-miR166g	13942845	16000538	45715	19036	3278.74	1189.71	1.46253	0	**
HighProtLowOil_MMvsSN14_MM	gma-miR166i-3p	13942845	16000538	45715	19036	3278.74	1189.71	1.46253	0	**
HighProtLowOil_MMvsSN14_MM	gma-miR166p	13942845	16000538	45719	19037	3279.03	1189.77	1.46258	0	**
HighProtLowOil_MMvsSN14_MM	gma-miR166e	13942845	16000538	45729	19029	3279.75	1189.27	1.46351	0	**
HighProtLowOil_MMvsSN14_MM	gma-miR2111b	13942845	16000538	32	13	2.2951	0.8125	1.49812	0.00096068	**
HighProtLowOil_MMvsSN14_MM	gma-miR2111c	13942845	16000538	32	13	2.2951	0.8125	1.49812	0.00096068	**
HighProtLowOil_MMvsSN14_MM	gma-miR2111e	13942845	16000538	32	13	2.2951	0.8125	1.49812	0.00096068	**
HighProtLowOil_MMvsSN14_MM	gma-miR2111f	13942845	16000538	32	13	2.2951	0.8125	1.49812	0.00096068	**
HighProtLowOil_MMvsSN14_MM	gma-miR166a-3p	13942845	16000538	39849	16098	2858.03	1006.09	1.50626	0	**
HighProtLowOil_MMvsSN14_MM	gma-miR166c-3p	13942845	16000538	41311	16500	2962.88	1031.22	1.52266	0	**
HighProtLowOil_MMvsSN14_MM	gma-miR390g	13942845	16000538	562	221	40.3074	13.812	1.54512	2.77e-46	**
HighProtLowOil_MMvsSN14_MM	gma-miR390f	13942845	16000538	564	221	40.4509	13.812	1.55025	1.16e-46	**
HighProtLowOil_MMvsSN14_MM	gma-miR390a-5p	13942845	16000538	562	220	40.3074	13.7495	1.55167	1.46e-46	**
HighProtLowOil_MMvsSN14_MM	gma-miR166m	13942845	16000538	23	9	1.6496	0.5625	1.55219	0.00420288	**
HighProtLowOil_MMvsSN14_MM	gma-miR390e	13942845	16000538	562	219	40.3074	13.687	1.55824	7.65e-47	**
HighProtLowOil_MMvsSN14_MM	gma-miR4994-5p	13942845	16000538	63	24	4.5184	1.4999	1.59095	1.15e-06	**
HighProtLowOil_MMvsSN14_MM	gma-miR1510a-3p	13942845	16000538	9066	3434	650.226	214.618	1.59917	0	**
HighProtLowOil_MMvsSN14_MM	gma-miR393c-3p	13942845	16000538	35	13	2.5102	0.8125	1.62736	0.000241682	**
HighProtLowOil_MMvsSN14_MM	gma-miR4996	13942845	16000538	143	53	10.2562	3.3124	1.63055	7.32e-14	**
HighProtLowOil_MMvsSN14_MM	gma-miR1510b-3p	13942845	16000538	5751	2079	412.47	129.933	1.66652	0	**
HighProtLowOil_MMvsSN14_MM	gma-miR395k	13942845	16000538	350	123	25.1025	7.6872	1.7073	8.83e-34	**
HighProtLowOil_MMvsSN14_MM	gma-miR9726	13942845	16000538	26	9	1.8648	0.5625	1.7291	0.000994097	**
HighProtLowOil_MMvsSN14_MM	gma-miR395b	13942845	16000538	386	128	27.6845	7.9997	1.79106	1.47e-39	**
HighProtLowOil_MMvsSN14_MM	gma-miR395a	13942845	16000538	385	127	27.6127	7.9372	1.79863	1.11e-39	**
HighProtLowOil_MMvsSN14_MM	gma-miR395c	13942845	16000538	385	127	27.6127	7.9372	1.79863	1.11e-39	**
HighProtLowOil_MMvsSN14_MM	gma-miR5038a	13942845	16000538	106	34	7.6025	2.1249	1.83908	2.43e-12	**
HighProtLowOil_MMvsSN14_MM	gma-miR1510b-5p	13942845	16000538	8431	2519	604.683	157.432	1.94145	0	**
HighProtLowOil_MMvsSN14_MM	gma-miR5038b	13942845	16000538	84	25	6.0246	1.5624	1.9471	9.25e-11	**
HighProtLowOil_MMvsSN14_MM	gma-miR162b	13942845	16000538	1302	385	93.3812	24.0617	1.95639	1.29e-145	**
HighProtLowOil_MMvsSN14_MM	gma-miR162c	13942845	16000538	1302	385	93.3812	24.0617	1.95639	1.29e-145	**
HighProtLowOil_MMvsSN14_MM	gma-miR162a	13942845	16000538	1305	385	93.5964	24.0617	1.95971	2.82e-146	**
HighProtLowOil_MMvsSN14_MM	gma-miR2107	13942845	16000538	17	5	1.2193	0.3125	1.96413	0.003958	**
HighProtLowOil_MMvsSN14_MM	gma-miR2109-3p	13942845	16000538	3582	1050	256.906	65.6228	1.96897	0	**
HighProtLowOil_MMvsSN14_MM	gma-miR4352b	13942845	16000538	28	8	2.0082	0.5	2.0059	0.000156066	**
HighProtLowOil_MMvsSN14_MM	gma-miR166i-5p	13942845	16000538	32	9	2.2951	0.5625	2.02863	4.52e-05	**
HighProtLowOil_MMvsSN14_MM	gma-miR862b	13942845	16000538	172	47	12.3361	2.9374	2.07027	3.77e-22	**
HighProtLowOil_MMvsSN14_MM	gma-miR5373	13942845	16000538	48	13	3.4426	0.8125	2.08306	3.35e-07	**
HighProtLowOil_MMvsSN14_MM	gma-miR5377	13942845	16000538	15	4	1.0758	0.25	2.10541	0.00477606	**
HighProtLowOil_MMvsSN14_MM	gma-miR9727	13942845	16000538	38	10	2.7254	0.625	2.12454	4.48e-06	**
HighProtLowOil_MMvsSN14_MM	gma-miR164a	13942845	16000538	2900	753	207.992	47.0609	2.14393	0	**
HighProtLowOil_MMvsSN14_MM	gma-miR164f	13942845	16000538	2900	753	207.992	47.0609	2.14393	0	**
HighProtLowOil_MMvsSN14_MM	gma-miR164g	13942845	16000538	2900	753	207.992	47.0609	2.14393	0	**
HighProtLowOil_MMvsSN14_MM	gma-miR164j	13942845	16000538	2900	753	207.992	47.0609	2.14393	0	**
HighProtLowOil_MMvsSN14_MM	gma-miR164b	13942845	16000538	2901	753	208.064	47.0609	2.14442	0	**
HighProtLowOil_MMvsSN14_MM	gma-miR164d	13942845	16000538	2901	753	208.064	47.0609	2.14442	0	**
HighProtLowOil_MMvsSN14_MM	gma-miR164e	13942845	16000538	2901	753	208.064	47.0609	2.14442	0	**
HighProtLowOil_MMvsSN14_MM	gma-miR164k	13942845	16000538	2901	753	208.064	47.0609	2.14442	0	**
HighProtLowOil_MMvsSN14_MM	gma-miR164c	13942845	16000538	2906	753	208.422	47.0609	2.14691	0	**
HighProtLowOil_MMvsSN14_MM	gma-miR164h	13942845	16000538	2906	753	208.422	47.0609	2.14691	0	**
HighProtLowOil_MMvsSN14_MM	gma-miR164i	13942845	16000538	2906	753	208.422	47.0609	2.14691	0	**
HighProtLowOil_MMvsSN14_MM	gma-miR159a-3p	13942845	16000538	137095	35028	9832.64	2189.18	2.16719	0	**
HighProtLowOil_MMvsSN14_MM	gma-miR159e-3p	13942845	16000538	137095	35028	9832.64	2189.18	2.16719	0	**
HighProtLowOil_MMvsSN14_MM	gma-miR4412-3p	13942845	16000538	677	171	48.5554	10.6871	2.18376	3.68e-88	**
HighProtLowOil_MMvsSN14_MM	gma-miR394a-3p	13942845	16000538	2390	573	171.414	35.8113	2.259	1.17281303009795e-319	**
HighProtLowOil_MMvsSN14_MM	gma-miR1507c-5p	13942845	16000538	67	16	4.8053	1	2.26463	1.88e-10	**
HighProtLowOil_MMvsSN14_MM	gma-miR4997	13942845	16000538	336	75	24.0984	4.6873	2.36211	5.22e-49	**
HighProtLowOil_MMvsSN14_MM	gma-miR4412-5p	13942845	16000538	283	63	20.2971	3.9374	2.36596	1.29e-41	**
HighProtLowOil_MMvsSN14_MM	gma-miR1507a	13942845	16000538	6150	1349	441.086	84.3097	2.38729	0	**
HighProtLowOil_MMvsSN14_MM	gma-miR1507b	13942845	16000538	6140	1346	440.369	84.1222	2.38816	0	**
HighProtLowOil_MMvsSN14_MM	gma-miR319p	13942845	16000538	16524	3617	1185.12	226.055	2.39029	0	**
HighProtLowOil_MMvsSN14_MM	gma-miR9730	13942845	16000538	162	35	11.6189	2.1874	2.40918	5.46e-25	**
HighProtLowOil_MMvsSN14_MM	gma-miR4411	13942845	16000538	14	3	1.0041	0.1875	2.42094	0.00308468	**
HighProtLowOil_MMvsSN14_MM	gma-miR9766	13942845	16000538	14	3	1.0041	0.1875	2.42094	0.00308468	**
HighProtLowOil_MMvsSN14_MM	gma-miR171k-5p	13942845	16000538	122	25	8.75	1.5624	2.48552	7.63e-20	**
HighProtLowOil_MMvsSN14_MM	gma-miR171l	13942845	16000538	122	25	8.75	1.5624	2.48552	7.63e-20	**
HighProtLowOil_MMvsSN14_MM	gma-miR5372	13942845	16000538	7772	1569	557.418	98.0592	2.50704	0	**
HighProtLowOil_MMvsSN14_MM	gma-miR1520f-5p	13942845	16000538	40	8	2.8689	0.5	2.5205	1.76e-07	**
HighProtLowOil_MMvsSN14_MM	gma-miR1507c-3p	13942845	16000538	193	38	13.8422	2.3749	2.54313	2.62e-31	**
HighProtLowOil_MMvsSN14_MM	gma-miR4405	13942845	16000538	21	4	1.5061	0.25	2.59082	0.000141913	**
HighProtLowOil_MMvsSN14_MM	gma-miR166l	13942845	16000538	5282	995	378.832	62.1854	2.60691	0	**
HighProtLowOil_MMvsSN14_MM	gma-miR399b	13942845	16000538	27	5	1.9365	0.3125	2.63152	1.23e-05	**
HighProtLowOil_MMvsSN14_MM	gma-miR399h	13942845	16000538	27	5	1.9365	0.3125	2.63152	1.23e-05	**
HighProtLowOil_MMvsSN14_MM	gma-miR166a-5p	13942845	16000538	5279	973	378.617	60.8105	2.63835	0	**
HighProtLowOil_MMvsSN14_MM	gma-miR166c-5p	13942845	16000538	5279	973	378.617	60.8105	2.63835	0	**
HighProtLowOil_MMvsSN14_MM	gma-miR398a	13942845	16000538	49	9	3.5143	0.5625	2.64331	2.65e-09	**
HighProtLowOil_MMvsSN14_MM	gma-miR398b	13942845	16000538	49	9	3.5143	0.5625	2.64331	2.65e-09	**
HighProtLowOil_MMvsSN14_MM	gma-miR1514a-5p	13942845	16000538	33	6	2.3668	0.375	2.65798	1.08e-06	**
HighProtLowOil_MMvsSN14_MM	gma-miR482c-5p	13942845	16000538	1284	233	92.0902	14.562	2.66084	3.13e-209	**
HighProtLowOil_MMvsSN14_MM	gma-miR5767	13942845	16000538	506	91	36.291	5.6873	2.6738	5.26e-84	**
HighProtLowOil_MMvsSN14_MM	gma-miR399a	13942845	16000538	29	5	2.0799	0.3125	2.73459	3.6e-06	**
HighProtLowOil_MMvsSN14_MM	gma-miR399c	13942845	16000538	29	5	2.0799	0.3125	2.73459	3.6e-06	**
HighProtLowOil_MMvsSN14_MM	gma-miR403a	13942845	16000538	18	3	1.291	0.1875	2.78353	0.000264651	**
HighProtLowOil_MMvsSN14_MM	gma-miR403b	13942845	16000538	18	3	1.291	0.1875	2.78353	0.000264651	**
HighProtLowOil_MMvsSN14_MM	gma-miR862a	13942845	16000538	517	85	37.08	5.3123	2.80323	2.89e-90	**
HighProtLowOil_MMvsSN14_MM	gma-miR4370	13942845	16000538	208	34	14.918	2.1249	2.81159	2.11e-37	**
HighProtLowOil_MMvsSN14_MM	gma-miR1511	13942845	16000538	7017	1142	503.269	71.3726	2.81789	0	**
HighProtLowOil_MMvsSN14_MM	gma-miR5670b	13942845	16000538	422	67	30.2664	4.1874	2.85359	2.2e-75	**
HighProtLowOil_MMvsSN14_MM	gma-miR396a-3p	13942845	16000538	11334	1785	812.89	111.559	2.86526	0	**
HighProtLowOil_MMvsSN14_MM	gma-miR396i-3p	13942845	16000538	11336	1785	813.034	111.559	2.86551	0	**
HighProtLowOil_MMvsSN14_MM	gma-miR4409	13942845	16000538	340	53	24.3853	3.3124	2.88006	1.21e-61	**
HighProtLowOil_MMvsSN14_MM	gma-miR408a-3p	13942845	16000538	432	67	30.9836	4.1874	2.88738	4.48e-78	**
HighProtLowOil_MMvsSN14_MM	gma-miR408b-3p	13942845	16000538	432	67	30.9836	4.1874	2.88738	4.48e-78	**
HighProtLowOil_MMvsSN14_MM	gma-miR408c-3p	13942845	16000538	432	67	30.9836	4.1874	2.88738	4.48e-78	**
HighProtLowOil_MMvsSN14_MM	gma-miR408d	13942845	16000538	432	67	30.9836	4.1874	2.88738	4.48e-78	**
HighProtLowOil_MMvsSN14_MM	gma-miR171b-5p	13942845	16000538	71	11	5.0922	0.6875	2.88886	4.73e-14	**
HighProtLowOil_MMvsSN14_MM	gma-miR167g	13942845	16000538	16430	2530	1178.38	158.12	2.89772	0	**
HighProtLowOil_MMvsSN14_MM	gma-miR167j	13942845	16000538	16430	2530	1178.38	158.12	2.89772	0	**
HighProtLowOil_MMvsSN14_MM	gma-miR171j-5p	13942845	16000538	39	6	2.7971	0.375	2.89897	2.63e-08	**
HighProtLowOil_MMvsSN14_MM	gma-miR5037c	13942845	16000538	26	4	1.8648	0.25	2.89902	6.35e-06	**
HighProtLowOil_MMvsSN14_MM	gma-miR167c	13942845	16000538	16430	2521	1178.38	157.557	2.90286	0	**
HighProtLowOil_MMvsSN14_MM	gma-miR5370	13942845	16000538	20	3	1.4344	0.1875	2.93548	7.45e-05	**
HighProtLowOil_MMvsSN14_MM	gma-miR5671a	13942845	16000538	55	8	3.9447	0.5	2.97992	1.72e-11	**
HighProtLowOil_MMvsSN14_MM	gma-miR4342	13942845	16000538	14	2	1.0041	0.125	3.0059	0.000907983	**
HighProtLowOil_MMvsSN14_MM	gma-miR1509b	13942845	16000538	527	75	37.7972	4.6873	3.01145	5.24e-99	**
HighProtLowOil_MMvsSN14_MM	gma-miR4401b	13942845	16000538	22	3	1.5779	0.1875	3.07304	2.05e-05	**
HighProtLowOil_MMvsSN14_MM	gma-miR4374b	13942845	16000538	15	2	1.0758	0.125	3.10541	0.000472643	**
HighProtLowOil_MMvsSN14_MM	gma-miR5037a	13942845	16000538	30	4	2.1516	0.25	3.10541	4.89e-07	**
HighProtLowOil_MMvsSN14_MM	gma-miR390b-5p	13942845	16000538	55	7	3.9447	0.4375	3.17256	3.96e-12	**
HighProtLowOil_MMvsSN14_MM	gma-miR390d	13942845	16000538	55	7	3.9447	0.4375	3.17256	3.96e-12	**
HighProtLowOil_MMvsSN14_MM	gma-miR1523a	13942845	16000538	16	2	1.1475	0.125	3.19849	0.000244593	**
HighProtLowOil_MMvsSN14_MM	gma-miR4394	13942845	16000538	16	2	1.1475	0.125	3.19849	0.000244593	**
HighProtLowOil_MMvsSN14_MM	gma-miR5669	13942845	16000538	16	2	1.1475	0.125	3.19849	0.000244593	**
HighProtLowOil_MMvsSN14_MM	gma-miR4371b	13942845	16000538	64	8	4.5902	0.5	3.19856	5.29e-14	**
HighProtLowOil_MMvsSN14_MM	gma-miR4994-3p	13942845	16000538	17	2	1.2193	0.125	3.28605	0.00012591	**
HighProtLowOil_MMvsSN14_MM	gma-miR5770b	13942845	16000538	17	2	1.2193	0.125	3.28605	0.00012591	**
HighProtLowOil_MMvsSN14_MM	gma-miR1515a	13942845	16000538	426	46	30.5533	2.8749	3.40974	2.53e-90	**
HighProtLowOil_MMvsSN14_MM	gma-miR1515b	13942845	16000538	426	46	30.5533	2.8749	3.40974	2.53e-90	**
HighProtLowOil_MMvsSN14_MM	gma-miR4351	13942845	16000538	47	5	3.3709	0.3125	3.43121	3.19e-11	**
HighProtLowOil_MMvsSN14_MM	gma-miR1521a	13942845	16000538	29	3	2.0799	0.1875	3.47155	2e-07	**
HighProtLowOil_MMvsSN14_MM	gma-miR1512b	13942845	16000538	97	10	6.957	0.625	3.47654	4.74e-22	**
HighProtLowOil_MMvsSN14_MM	gma-miR167b	13942845	16000538	9113	935	653.597	58.4355	3.48348	0	**
HighProtLowOil_MMvsSN14_MM	gma-miR167d	13942845	16000538	9113	935	653.597	58.4355	3.48348	0	**
HighProtLowOil_MMvsSN14_MM	gma-miR167a	13942845	16000538	9112	934	653.525	58.373	3.48487	0	**
HighProtLowOil_MMvsSN14_MM	gma-miR5764	13942845	16000538	30	3	2.1516	0.1875	3.52045	1.02e-07	**
HighProtLowOil_MMvsSN14_MM	gma-miR4379	13942845	16000538	113	11	8.1045	0.6875	3.55929	5.9e-26	**
HighProtLowOil_MMvsSN14_MM	gma-miR1509a	13942845	16000538	3519	312	252.387	19.4993	3.69415	0	**
HighProtLowOil_MMvsSN14_MM	gma-miR156b	13942845	16000538	4546	396	326.045	24.7492	3.71962	0	**
HighProtLowOil_MMvsSN14_MM	gma-miR156f	13942845	16000538	4546	396	326.045	24.7492	3.71962	0	**
HighProtLowOil_MMvsSN14_MM	gma-miR390a-3p	13942845	16000538	71	6	5.0922	0.375	3.76333	1.62e-17	**
HighProtLowOil_MMvsSN14_MM	gma-miR390c	13942845	16000538	71	6	5.0922	0.375	3.76333	1.62e-17	**
HighProtLowOil_MMvsSN14_MM	gma-miR4344	13942845	16000538	83	7	5.9529	0.4375	3.76624	2.83e-20	**
HighProtLowOil_MMvsSN14_MM	gma-miR396b-5p	13942845	16000538	7602	627	545.226	39.1862	3.79844	0	**
HighProtLowOil_MMvsSN14_MM	gma-miR396c	13942845	16000538	7602	627	545.226	39.1862	3.79844	0	**
HighProtLowOil_MMvsSN14_MM	gma-miR396k-5p	13942845	16000538	7602	627	545.226	39.1862	3.79844	0	**
HighProtLowOil_MMvsSN14_MM	gma-miR159d	13942845	16000538	207	17	14.8463	1.0625	3.80457	6.72e-49	**
HighProtLowOil_MMvsSN14_MM	gma-miR396a-5p	13942845	16000538	6063	497	434.847	31.0615	3.80731	0	**
HighProtLowOil_MMvsSN14_MM	gma-miR396i-5p	13942845	16000538	6063	497	434.847	31.0615	3.80731	0	**
HighProtLowOil_MMvsSN14_MM	gma-miR396e	13942845	16000538	6059	495	434.56	30.9365	3.81217	0	**
HighProtLowOil_MMvsSN14_MM	gma-miR396h	13942845	16000538	6059	495	434.56	30.9365	3.81217	0	**
HighProtLowOil_MMvsSN14_MM	gma-miR2119	13942845	16000538	38	3	2.7254	0.1875	3.86151	4.24e-10	**
HighProtLowOil_MMvsSN14_MM	gma-miR167e	13942845	16000538	24920	1939	1787.3	121.183	3.88252	0	**
HighProtLowOil_MMvsSN14_MM	gma-miR167f	13942845	16000538	24920	1938	1787.3	121.121	3.88326	0	**
HighProtLowOil_MMvsSN14_MM	gma-miR171e	13942845	16000538	66	5	4.7336	0.3125	3.92101	7.48e-17	**
HighProtLowOil_MMvsSN14_MM	gma-miR171g	13942845	16000538	66	5	4.7336	0.3125	3.92101	7.48e-17	**
HighProtLowOil_MMvsSN14_MM	gma-miR171j-3p	13942845	16000538	66	5	4.7336	0.3125	3.92101	7.48e-17	**
HighProtLowOil_MMvsSN14_MM	gma-miR171u	13942845	16000538	66	5	4.7336	0.3125	3.92101	7.48e-17	**
HighProtLowOil_MMvsSN14_MM	gma-miR1508c	13942845	16000538	6294	474	451.414	29.624	3.92961	0	**
HighProtLowOil_MMvsSN14_MM	gma-miR4397-5p	13942845	16000538	27	2	1.9365	0.125	3.95345	1.34e-07	**
HighProtLowOil_MMvsSN14_MM	gma-miR156v	13942845	16000538	2673	192	191.711	11.9996	3.99788	0	**
HighProtLowOil_MMvsSN14_MM	gma-miR156y	13942845	16000538	2673	192	191.711	11.9996	3.99788	0	**
HighProtLowOil_MMvsSN14_MM	gma-miR1508a	13942845	16000538	7807	559	559.929	34.9363	4.00244	0	**
HighProtLowOil_MMvsSN14_MM	gma-miR156q	13942845	16000538	2796	200	200.533	12.4996	4.00389	0	**
HighProtLowOil_MMvsSN14_MM	gma-miR156s	13942845	16000538	2796	200	200.533	12.4996	4.00389	0	**
HighProtLowOil_MMvsSN14_MM	gma-miR156x	13942845	16000538	2673	191	191.711	11.9371	4.00541	0	**
HighProtLowOil_MMvsSN14_MM	gma-miR1508b	13942845	16000538	28	2	2.0082	0.125	4.0059	6.65e-08	**
HighProtLowOil_MMvsSN14_MM	gma-miR9746i	13942845	16000538	42	3	3.0123	0.1875	4.0059	2.62e-11	**
HighProtLowOil_MMvsSN14_MM	gma-miR156w	13942845	16000538	2668	190	191.353	11.8746	4.01028	0	**
HighProtLowOil_MMvsSN14_MM	gma-miR156a	13942845	16000538	2664	188	191.066	11.7496	4.02339	0	**
HighProtLowOil_MMvsSN14_MM	gma-miR156u	13942845	16000538	2664	188	191.066	11.7496	4.02339	0	**
HighProtLowOil_MMvsSN14_MM	gma-miR156h	13942845	16000538	2815	198	201.896	12.3746	4.02816	0	**
HighProtLowOil_MMvsSN14_MM	gma-miR156k	13942845	16000538	2815	198	201.896	12.3746	4.02816	0	**
HighProtLowOil_MMvsSN14_MM	gma-miR156n	13942845	16000538	2813	197	201.752	12.3121	4.03444	0	**
HighProtLowOil_MMvsSN14_MM	gma-miR156o	13942845	16000538	2813	197	201.752	12.3121	4.03444	0	**
HighProtLowOil_MMvsSN14_MM	gma-miR3522	13942845	16000538	2901	193	208.064	12.0621	4.10847	0	**
HighProtLowOil_MMvsSN14_MM	gma-miR4345	13942845	16000538	966	63	69.2828	3.9374	4.13718	7.17e-237	**
HighProtLowOil_MMvsSN14_MM	gma-miR396j	13942845	16000538	31	2	2.2234	0.125	4.15277	8.06e-09	**
HighProtLowOil_MMvsSN14_MM	gma-miR1512a-3p	13942845	16000538	190	12	13.6271	0.75	4.18344	3.33e-48	**
HighProtLowOil_MMvsSN14_MM	gma-miR394e	13942845	16000538	1326	83	95.1025	5.1873	4.19643	0	**
HighProtLowOil_MMvsSN14_MM	gma-miR394f	13942845	16000538	1327	83	95.1743	5.1873	4.19752	0	**
HighProtLowOil_MMvsSN14_MM	gma-miR4341	13942845	16000538	16	1	1.1475	0.0625	4.19849	4.59e-05	**
HighProtLowOil_MMvsSN14_MM	gma-miR171c-3p	13942845	16000538	96	6	6.8853	0.375	4.19856	4.44e-25	**
HighProtLowOil_MMvsSN14_MM	gma-miR171o-3p	13942845	16000538	96	6	6.8853	0.375	4.19856	4.44e-25	**
HighProtLowOil_MMvsSN14_MM	gma-miR171q	13942845	16000538	96	6	6.8853	0.375	4.19856	4.44e-25	**
HighProtLowOil_MMvsSN14_MM	gma-miR394d	13942845	16000538	1330	83	95.3894	5.1873	4.20077	0	**
HighProtLowOil_MMvsSN14_MM	gma-miR394a-5p	13942845	16000538	1326	82	95.1025	5.1248	4.21392	0	**
HighProtLowOil_MMvsSN14_MM	gma-miR394b-5p	13942845	16000538	1326	82	95.1025	5.1248	4.21392	0	**
HighProtLowOil_MMvsSN14_MM	gma-miR394c-5p	13942845	16000538	1327	82	95.1743	5.1248	4.215	0	**
HighProtLowOil_MMvsSN14_MM	gma-miR394g	13942845	16000538	1327	82	95.1743	5.1248	4.215	0	**
HighProtLowOil_MMvsSN14_MM	gma-miR4998	13942845	16000538	49	3	3.5143	0.1875	4.22827	1.9e-13	**
HighProtLowOil_MMvsSN14_MM	gma-miR171f	13942845	16000538	98	6	7.0287	0.375	4.2283	1.08e-25	**
HighProtLowOil_MMvsSN14_MM	gma-miR9738	13942845	16000538	17	1	1.2193	0.0625	4.28605	2.25e-05	**
HighProtLowOil_MMvsSN14_MM	gma-miR4374a	13942845	16000538	72	4	5.1639	0.25	4.36846	1.36e-19	**
HighProtLowOil_MMvsSN14_MM	gma-miR1513b	13942845	16000538	37	2	2.6537	0.125	4.40801	1.13e-10	**
HighProtLowOil_MMvsSN14_MM	gma-miR1513c	13942845	16000538	37	2	2.6537	0.125	4.40801	1.13e-10	**
HighProtLowOil_MMvsSN14_MM	gma-miR396b-3p	13942845	16000538	885	47	63.4734	2.9374	4.43354	1.21e-227	**
HighProtLowOil_MMvsSN14_MM	gma-miR396k-3p	13942845	16000538	885	47	63.4734	2.9374	4.43354	1.21e-227	**
HighProtLowOil_MMvsSN14_MM	gma-miR4413a	13942845	16000538	331	17	23.7398	1.0625	4.48177	9.81e-87	**
HighProtLowOil_MMvsSN14_MM	gma-miR1513a-5p	13942845	16000538	39	2	2.7971	0.125	4.48393	2.71e-11	**
HighProtLowOil_MMvsSN14_MM	gma-miR396d	13942845	16000538	865	43	62.039	2.6874	4.52889	1.4e-225	**
HighProtLowOil_MMvsSN14_MM	gma-miR5770a	13942845	16000538	132	6	9.4672	0.375	4.65798	3.08e-36	**
HighProtLowOil_MMvsSN14_MM	gma-miR1520l	13942845	16000538	90	4	6.4549	0.25	4.69039	3.35e-25	**
HighProtLowOil_MMvsSN14_MM	gma-miR5781	13942845	16000538	23	1	1.6496	0.0625	4.72212	2.98e-07	**
HighProtLowOil_MMvsSN14_MM	gma-miR1512c	13942845	16000538	6258	270	448.832	16.8744	4.73327	0	**
HighProtLowOil_MMvsSN14_MM	gma-miR171m	13942845	16000538	116	5	8.3197	0.3125	4.7346	2.72e-32	**
HighProtLowOil_MMvsSN14_MM	gma-miR171t	13942845	16000538	116	5	8.3197	0.3125	4.7346	2.72e-32	**
HighProtLowOil_MMvsSN14_MM	gma-miR5380a	13942845	16000538	24	1	1.7213	0.0625	4.7835	1.44e-07	**
HighProtLowOil_MMvsSN14_MM	gma-miR5380b	13942845	16000538	24	1	1.7213	0.0625	4.7835	1.44e-07	**
HighProtLowOil_MMvsSN14_MM	gma-miR1520g	13942845	16000538	53	2	3.8012	0.125	4.92645	1.08e-15	**
HighProtLowOil_MMvsSN14_MM	gma-miR171n	13942845	16000538	27	1	1.9365	0.0625	4.95345	1.62e-08	**
HighProtLowOil_MMvsSN14_MM	gma-miR171p	13942845	16000538	27	1	1.9365	0.0625	4.95345	1.62e-08	**
HighProtLowOil_MMvsSN14_MM	gma-miR4416b	13942845	16000538	62	2	4.4467	0.125	5.15274	1.49e-18	**
HighProtLowOil_MMvsSN14_MM	gma-miR156e	13942845	16000538	70	2	5.0205	0.125	5.32783	4.15e-21	**
HighProtLowOil_MMvsSN14_MM	gma-miR156c	13942845	16000538	71	2	5.0922	0.125	5.34829	1.99e-21	**
HighProtLowOil_MMvsSN14_MM	gma-miR156d	13942845	16000538	71	2	5.0922	0.125	5.34829	1.99e-21	**
HighProtLowOil_MMvsSN14_MM	gma-miR156g	13942845	16000538	71	2	5.0922	0.125	5.34829	1.99e-21	**
HighProtLowOil_MMvsSN14_MM	gma-miR156i	13942845	16000538	71	2	5.0922	0.125	5.34829	1.99e-21	**
HighProtLowOil_MMvsSN14_MM	gma-miR156j	13942845	16000538	71	2	5.0922	0.125	5.34829	1.99e-21	**
HighProtLowOil_MMvsSN14_MM	gma-miR156l	13942845	16000538	71	2	5.0922	0.125	5.34829	1.99e-21	**
HighProtLowOil_MMvsSN14_MM	gma-miR156m	13942845	16000538	71	2	5.0922	0.125	5.34829	1.99e-21	**
HighProtLowOil_MMvsSN14_MM	gma-miR1520d	13942845	16000538	36	1	2.582	0.0625	5.36849	2.17e-11	**
HighProtLowOil_MMvsSN14_MM	gma-miR1520c	13942845	16000538	39	1	2.7971	0.0625	5.48393	2.36e-12	**
HighProtLowOil_MMvsSN14_MM	gma-miR5376	13942845	16000538	944	23	67.705	1.4375	5.55763	3.21e-274	**
HighProtLowOil_MMvsSN14_MM	gma-miR396f	13942845	16000538	45	1	3.2275	0.0625	5.69042	2.75e-14	**
HighProtLowOil_MMvsSN14_MM	gma-miR4346	13942845	16000538	118	2	8.4631	0.125	6.08119	1.32e-36	**
HighProtLowOil_MMvsSN14_MM	gma-miR1531-5p	13942845	16000538	59	1	4.2316	0.0625	6.0812	8.01e-19	**
HighProtLowOil_MMvsSN14_MM	gma-miR393h	13942845	16000538	77	1	5.5225	0.0625	6.46532	1.09e-24	**
HighProtLowOil_MMvsSN14_MM	gma-miR393i	13942845	16000538	77	1	5.5225	0.0625	6.46532	1.09e-24	**
HighProtLowOil_MMvsSN14_MM	gma-miR393j	13942845	16000538	77	1	5.5225	0.0625	6.46532	1.09e-24	**
HighProtLowOil_MMvsSN14_MM	gma-miR393k	13942845	16000538	77	1	5.5225	0.0625	6.46532	1.09e-24	**
HighProtLowOil_MMvsSN14_MM	gma-miR1520n	13942845	16000538	78	1	5.5943	0.0625	6.48396	5.16e-25	**
HighProtLowOil_MMvsSN14_MM	gma-miR397b-5p	13942845	16000538	14	0	1.0041	0.01	6.64976	2.1e-05	**
HighProtLowOil_MMvsSN14_MM	gma-miR4401a	13942845	16000538	14	0	1.0041	0.01	6.64976	2.1e-05	**
HighProtLowOil_MMvsSN14_MM	gma-miR1520f-3p	13942845	16000538	16	0	1.1475	0.01	6.84235	4.55e-06	**
HighProtLowOil_MMvsSN14_MM	gma-miR530a	13942845	16000538	16	0	1.1475	0.01	6.84235	4.55e-06	**
HighProtLowOil_MMvsSN14_MM	gma-miR530b	13942845	16000538	16	0	1.1475	0.01	6.84235	4.55e-06	**
HighProtLowOil_MMvsSN14_MM	gma-miR530c	13942845	16000538	16	0	1.1475	0.01	6.84235	4.55e-06	**
HighProtLowOil_MMvsSN14_MM	gma-miR530d	13942845	16000538	16	0	1.1475	0.01	6.84235	4.55e-06	**
HighProtLowOil_MMvsSN14_MM	gma-miR530e	13942845	16000538	16	0	1.1475	0.01	6.84235	4.55e-06	**
HighProtLowOil_MMvsSN14_MM	gma-miR172i-3p	13942845	16000538	18	0	1.291	0.01	7.01235	9.86e-07	**
HighProtLowOil_MMvsSN14_MM	gma-miR172l	13942845	16000538	18	0	1.291	0.01	7.01235	9.86e-07	**
HighProtLowOil_MMvsSN14_MM	gma-miR4366	13942845	16000538	18	0	1.291	0.01	7.01235	9.86e-07	**
HighProtLowOil_MMvsSN14_MM	gma-miR4413b	13942845	16000538	19	0	1.3627	0.01	7.09032	4.59e-07	**
HighProtLowOil_MMvsSN14_MM	gma-miR166h-5p	13942845	16000538	20	0	1.4344	0.01	7.1643	2.14e-07	**
HighProtLowOil_MMvsSN14_MM	gma-miR166j-5p	13942845	16000538	20	0	1.4344	0.01	7.1643	2.14e-07	**
HighProtLowOil_MMvsSN14_MM	gma-miR9746a	13942845	16000538	23	0	1.6496	0.01	7.36597	2.16e-08	**
HighProtLowOil_MMvsSN14_MM	gma-miR9746b	13942845	16000538	23	0	1.6496	0.01	7.36597	2.16e-08	**
HighProtLowOil_MMvsSN14_MM	gma-miR9746c	13942845	16000538	23	0	1.6496	0.01	7.36597	2.16e-08	**
HighProtLowOil_MMvsSN14_MM	gma-miR9746d	13942845	16000538	23	0	1.6496	0.01	7.36597	2.16e-08	**
HighProtLowOil_MMvsSN14_MM	gma-miR9746e	13942845	16000538	23	0	1.6496	0.01	7.36597	2.16e-08	**
HighProtLowOil_MMvsSN14_MM	gma-miR9746f	13942845	16000538	23	0	1.6496	0.01	7.36597	2.16e-08	**
HighProtLowOil_MMvsSN14_MM	gma-miR9746g	13942845	16000538	23	0	1.6496	0.01	7.36597	2.16e-08	**
HighProtLowOil_MMvsSN14_MM	gma-miR9746h	13942845	16000538	23	0	1.6496	0.01	7.36597	2.16e-08	**
HighProtLowOil_MMvsSN14_MM	gma-miR4391	13942845	16000538	32	0	2.2951	0.01	7.84241	2.22e-11	**
HighProtLowOil_MMvsSN14_MM	gma-miR156p	13942845	16000538	101	0	7.2439	0.01	9.50062	2.77e-34	**
HighProtLowOil_MMvsSN14_MM	gma-miR156t	13942845	16000538	101	0	7.2439	0.01	9.50062	2.77e-34	**
HighProtLowOil_MMvsSN14_MM	gma-miR172c	13942845	16000538	290	0	20.7992	0.01	11.0223	5.06e-97	**
HighProtLowOil_MMvsSN14_MM	gma-miR172d	13942845	16000538	290	0	20.7992	0.01	11.0223	5.06e-97	**
HighProtLowOil_MMvsSN14_MM	gma-miR172e	13942845	16000538	290	0	20.7992	0.01	11.0223	5.06e-97	**

## Sheet: LowProtHighOil_MMvsSN14_MM
pairwise	miR-name	S58-4-total-reads	SN14-4-total-reads	S58-4-expressed	SN14-4-expressed	S58-4-std	SN14-4-std	fold-change(log2 S58-4/SN14-4)	p-value	sig-lable
LowProtHighOil_MMvsSN14_MM	gma-miR5043	15578883	16000538	24	80	1.5405	4.9998	-1.69847	4.45391e-08	**
LowProtHighOil_MMvsSN14_MM	gma-miR2108a	15578883	16000538	9	19	0.5777	1.1875	-1.03954	0.0720781
LowProtHighOil_MMvsSN14_MM	gma-miR482b-3p	15578883	16000538	20121	36901	1291.56	2306.24	-0.836429	0
LowProtHighOil_MMvsSN14_MM	gma-miR482d-3p	15578883	16000538	20170	36981	1294.7	2311.23	-0.836045	0
LowProtHighOil_MMvsSN14_MM	gma-miR4414-5p	15578883	16000538	25	41	1.6047	2.5624	-0.675192	0.0639505
LowProtHighOil_MMvsSN14_MM	gma-miR2118a-3p	15578883	16000538	35375	57506	2270.7	3594	-0.662454	0
LowProtHighOil_MMvsSN14_MM	gma-miR2118b-3p	15578883	16000538	35375	57502	2270.7	3593.75	-0.662353	0
LowProtHighOil_MMvsSN14_MM	gma-miR159a-5p	15578883	16000538	154	228	9.8852	14.2495	-0.527569	0.000412897
LowProtHighOil_MMvsSN14_MM	gma-miR159e-5p	15578883	16000538	155	228	9.9494	14.2495	-0.51823	0.000511169
LowProtHighOil_MMvsSN14_MM	gma-miR6300	15578883	16000538	1297	1815	83.2537	113.434	-0.446263	1.10641e-17
LowProtHighOil_MMvsSN14_MM	gma-miR4414-3p	15578883	16000538	28	35	1.7973	2.1874	-0.283386	0.442733
LowProtHighOil_MMvsSN14_MM	gma-miR482a-3p	15578883	16000538	1674	1939	107.453	121.183	-0.173485	0.000309011
LowProtHighOil_MMvsSN14_MM	gma-miR482c-3p	15578883	16000538	1674	1939	107.453	121.183	-0.173485	0.000309011
LowProtHighOil_MMvsSN14_MM	gma-miR2118b-5p	15578883	16000538	307	307	19.7062	19.1869	0.038528	0.740438
LowProtHighOil_MMvsSN14_MM	gma-miR2118a-5p	15578883	16000538	298	297	19.1285	18.5619	0.0433793	0.713562
LowProtHighOil_MMvsSN14_MM	gma-miR160a-5p	15578883	16000538	204	185	13.0946	11.5621	0.179569	0.220231
LowProtHighOil_MMvsSN14_MM	gma-miR160b	15578883	16000538	204	185	13.0946	11.5621	0.179569	0.220231
LowProtHighOil_MMvsSN14_MM	gma-miR160e	15578883	16000538	197	176	12.6453	10.9996	0.20115	0.178858
LowProtHighOil_MMvsSN14_MM	gma-miR319f	15578883	16000538	9386	8337	602.482	521.045	0.209511	4.50263e-22
LowProtHighOil_MMvsSN14_MM	gma-miR160f	15578883	16000538	206	182	13.223	11.3746	0.217234	0.138757
LowProtHighOil_MMvsSN14_MM	gma-miR160c	15578883	16000538	145	124	9.3075	7.7497	0.264253	0.134188
LowProtHighOil_MMvsSN14_MM	gma-miR160d	15578883	16000538	145	124	9.3075	7.7497	0.264253	0.134188
LowProtHighOil_MMvsSN14_MM	gma-miR5671b	15578883	16000538	406	314	26.0609	19.6243	0.409246	0.000151398
LowProtHighOil_MMvsSN14_MM	gma-miR395l	15578883	16000538	119	83	7.6385	5.1873	0.558306	0.00648159
LowProtHighOil_MMvsSN14_MM	gma-miR395i	15578883	16000538	118	82	7.5744	5.1248	0.563636	0.00625481
LowProtHighOil_MMvsSN14_MM	gma-miR395j	15578883	16000538	118	82	7.5744	5.1248	0.563636	0.00625481
LowProtHighOil_MMvsSN14_MM	gma-miR395m	15578883	16000538	118	82	7.5744	5.1248	0.563636	0.00625481
LowProtHighOil_MMvsSN14_MM	gma-miR5368	15578883	16000538	57	39	3.6588	2.4374	0.586028	0.0496667
LowProtHighOil_MMvsSN14_MM	gma-miR166k	15578883	16000538	4055	2533	260.288	158.307	0.717383	3.0627e-88
LowProtHighOil_MMvsSN14_MM	gma-miR4995	15578883	16000538	21	13	1.348	0.8125	0.730381	0.151547
LowProtHighOil_MMvsSN14_MM	gma-miR166h-3p	15578883	16000538	5125	3108	328.971	194.244	0.760094	1.33941e-122
LowProtHighOil_MMvsSN14_MM	gma-miR166j-3p	15578883	16000538	5125	3108	328.971	194.244	0.760094	1.33941e-122
LowProtHighOil_MMvsSN14_MM	gma-miR168a	15578883	16000538	1419	857	91.0848	53.5607	0.766036	1.05638e-35
LowProtHighOil_MMvsSN14_MM	gma-miR168b	15578883	16000538	1418	855	91.0206	53.4357	0.768389	7.35285e-36
LowProtHighOil_MMvsSN14_MM	gma-miR166r	15578883	16000538	14996	8895	962.585	555.919	0.79204	0
LowProtHighOil_MMvsSN14_MM	gma-miR395k	15578883	16000538	209	123	13.4156	7.6872	0.803381	6.32726e-07
LowProtHighOil_MMvsSN14_MM	gma-miR4416a	15578883	16000538	110	63	7.0608	3.9374	0.842588	0.000170653
LowProtHighOil_MMvsSN14_MM	gma-miR319c	15578883	16000538	110	60	7.0608	3.7499	0.91298	5.73534e-05
LowProtHighOil_MMvsSN14_MM	gma-miR9727	15578883	16000538	19	10	1.2196	0.625	0.96448	0.0846673
LowProtHighOil_MMvsSN14_MM	gma-miR482b-5p	15578883	16000538	1169	593	75.0375	37.0613	1.0177	5.15326e-47	**
LowProtHighOil_MMvsSN14_MM	gma-miR482d-5p	15578883	16000538	1179	594	75.6794	37.1238	1.02756	3.92919e-48	**
LowProtHighOil_MMvsSN14_MM	gma-miR482e	15578883	16000538	1179	594	75.6794	37.1238	1.02756	3.92919e-48	**
LowProtHighOil_MMvsSN14_MM	gma-miR166m	15578883	16000538	18	9	1.1554	0.5625	1.03847	0.074867
LowProtHighOil_MMvsSN14_MM	gma-miR395b	15578883	16000538	265	128	17.0102	7.9997	1.08838	4.62919e-13	**
LowProtHighOil_MMvsSN14_MM	gma-miR390f	15578883	16000538	460	221	29.5271	13.812	1.09612	8.47573e-22	**
LowProtHighOil_MMvsSN14_MM	gma-miR390g	15578883	16000538	460	221	29.5271	13.812	1.09612	8.47573e-22	**
LowProtHighOil_MMvsSN14_MM	gma-miR395a	15578883	16000538	265	127	17.0102	7.9372	1.0997	2.94858e-13	**
LowProtHighOil_MMvsSN14_MM	gma-miR395c	15578883	16000538	265	127	17.0102	7.9372	1.0997	2.94858e-13	**
LowProtHighOil_MMvsSN14_MM	gma-miR390a-5p	15578883	16000538	461	220	29.5913	13.7495	1.10579	3.92515e-22	**
LowProtHighOil_MMvsSN14_MM	gma-miR166s	15578883	16000538	43346	20624	2782.36	1288.96	1.1101	0	**
LowProtHighOil_MMvsSN14_MM	gma-miR166t	15578883	16000538	43346	20624	2782.36	1288.96	1.1101	0	**
LowProtHighOil_MMvsSN14_MM	gma-miR390e	15578883	16000538	461	219	29.5913	13.687	1.11237	2.48941e-22	**
LowProtHighOil_MMvsSN14_MM	gma-miR166u	15578883	16000538	41543	19463	2666.62	1216.4	1.1324	0	**
LowProtHighOil_MMvsSN14_MM	gma-miR1510b-5p	15578883	16000538	5430	2519	348.549	157.432	1.14663	1.79507e-256	**
LowProtHighOil_MMvsSN14_MM	gma-miR166p	15578883	16000538	41138	19037	2640.63	1189.77	1.15019	0	**
LowProtHighOil_MMvsSN14_MM	gma-miR166g	15578883	16000538	41137	19036	2640.56	1189.71	1.15023	0	**
LowProtHighOil_MMvsSN14_MM	gma-miR166i-3p	15578883	16000538	41137	19036	2640.56	1189.71	1.15023	0	**
LowProtHighOil_MMvsSN14_MM	gma-miR166e	15578883	16000538	41125	19029	2639.79	1189.27	1.15034	0	**
LowProtHighOil_MMvsSN14_MM	gma-miR166d	15578883	16000538	39430	18155	2530.99	1134.65	1.15746	0	**
LowProtHighOil_MMvsSN14_MM	gma-miR166f	15578883	16000538	39430	18155	2530.99	1134.65	1.15746	0	**
LowProtHighOil_MMvsSN14_MM	gma-miR166b	15578883	16000538	39412	18136	2529.83	1133.46	1.15831	0	**
LowProtHighOil_MMvsSN14_MM	gma-miR166n	15578883	16000538	39412	18136	2529.83	1133.46	1.15831	0	**
LowProtHighOil_MMvsSN14_MM	gma-miR166o	15578883	16000538	39412	18136	2529.83	1133.46	1.15831	0	**
LowProtHighOil_MMvsSN14_MM	gma-miR166q	15578883	16000538	39412	18136	2529.83	1133.46	1.15831	0	**
LowProtHighOil_MMvsSN14_MM	gma-miR166a-3p	15578883	16000538	36060	16098	2314.67	1006.09	1.20205	0	**
LowProtHighOil_MMvsSN14_MM	gma-miR166c-3p	15578883	16000538	37119	16500	2382.65	1031.22	1.20822	0	**
LowProtHighOil_MMvsSN14_MM	gma-miR398c	15578883	16000538	398	176	25.5474	10.9996	1.21573	3.17797e-22	**
LowProtHighOil_MMvsSN14_MM	gma-miR398d	15578883	16000538	398	176	25.5474	10.9996	1.21573	3.17797e-22	**
LowProtHighOil_MMvsSN14_MM	gma-miR482a-5p	15578883	16000538	28	12	1.7973	0.75	1.26087	0.00900601	**
LowProtHighOil_MMvsSN14_MM	gma-miR319q	15578883	16000538	149182	62595	9575.91	3912.06	1.29148	0	**
LowProtHighOil_MMvsSN14_MM	gma-miR319g	15578883	16000538	149194	62599	9576.68	3912.31	1.29151	0	**
LowProtHighOil_MMvsSN14_MM	gma-miR319l	15578883	16000538	174680	65144	11212.6	4071.36	1.46154	0	**
LowProtHighOil_MMvsSN14_MM	gma-miR2109-5p	15578883	16000538	2971	1093	190.707	68.3102	1.48118	4.17084e-209	**
LowProtHighOil_MMvsSN14_MM	gma-miR171k-3p	15578883	16000538	173	63	11.1048	3.9374	1.49587	7.20962e-14	**
LowProtHighOil_MMvsSN14_MM	gma-miR164a	15578883	16000538	2068	753	132.744	47.0609	1.49604	2.56911e-148	**
LowProtHighOil_MMvsSN14_MM	gma-miR164b	15578883	16000538	2068	753	132.744	47.0609	1.49604	2.56911e-148	**
LowProtHighOil_MMvsSN14_MM	gma-miR164d	15578883	16000538	2068	753	132.744	47.0609	1.49604	2.56911e-148	**
LowProtHighOil_MMvsSN14_MM	gma-miR164e	15578883	16000538	2068	753	132.744	47.0609	1.49604	2.56911e-148	**
LowProtHighOil_MMvsSN14_MM	gma-miR164g	15578883	16000538	2068	753	132.744	47.0609	1.49604	2.56911e-148	**
LowProtHighOil_MMvsSN14_MM	gma-miR164k	15578883	16000538	2068	753	132.744	47.0609	1.49604	2.56911e-148	**
LowProtHighOil_MMvsSN14_MM	gma-miR164f	15578883	16000538	2069	753	132.808	47.0609	1.49674	1.72799e-148	**
LowProtHighOil_MMvsSN14_MM	gma-miR164j	15578883	16000538	2069	753	132.808	47.0609	1.49674	1.72799e-148	**
LowProtHighOil_MMvsSN14_MM	gma-miR164c	15578883	16000538	2077	753	133.321	47.0609	1.50231	7.20444e-150	**
LowProtHighOil_MMvsSN14_MM	gma-miR164h	15578883	16000538	2077	753	133.321	47.0609	1.50231	7.20444e-150	**
LowProtHighOil_MMvsSN14_MM	gma-miR164i	15578883	16000538	2077	753	133.321	47.0609	1.50231	7.20444e-150	**
LowProtHighOil_MMvsSN14_MM	gma-miR1510a-3p	15578883	16000538	9526	3434	611.469	214.618	1.51051	0	**
LowProtHighOil_MMvsSN14_MM	gma-miR1510b-3p	15578883	16000538	5796	2079	372.042	129.933	1.5177	0	**
LowProtHighOil_MMvsSN14_MM	gma-miR5768	15578883	16000538	100	35	6.4189	2.1874	1.55311	5.25351e-09	**
LowProtHighOil_MMvsSN14_MM	gma-miR166l	15578883	16000538	2980	995	191.285	62.1854	1.62107	3.64338e-239	**
LowProtHighOil_MMvsSN14_MM	gma-miR166a-5p	15578883	16000538	2985	973	191.606	60.8105	1.65575	6.59188e-247	**
LowProtHighOil_MMvsSN14_MM	gma-miR166c-5p	15578883	16000538	2985	973	191.606	60.8105	1.65575	6.59188e-247	**
LowProtHighOil_MMvsSN14_MM	gma-miR169j-3p	15578883	16000538	86	28	5.5203	1.7499	1.65747	1.41703e-08	**
LowProtHighOil_MMvsSN14_MM	gma-miR5373	15578883	16000538	42	13	2.696	0.8125	1.73038	4.83979e-05	**
LowProtHighOil_MMvsSN14_MM	gma-miR5678	15578883	16000538	27	8	1.7331	0.5	1.79335	0.000902716	**
LowProtHighOil_MMvsSN14_MM	gma-miR319b	15578883	16000538	6773	2006	434.755	125.371	1.794	0	**
LowProtHighOil_MMvsSN14_MM	gma-miR319a	15578883	16000538	6772	2004	434.691	125.246	1.79523	0	**
LowProtHighOil_MMvsSN14_MM	gma-miR319j	15578883	16000538	6772	2004	434.691	125.246	1.79523	0	**
LowProtHighOil_MMvsSN14_MM	gma-miR319m	15578883	16000538	6782	2005	435.333	125.308	1.79664	0	**
LowProtHighOil_MMvsSN14_MM	gma-miR319k	15578883	16000538	6769	2001	434.498	125.058	1.79675	0	**
LowProtHighOil_MMvsSN14_MM	gma-miR2107	15578883	16000538	17	5	1.0912	0.3125	1.80399	0.00884155	**
LowProtHighOil_MMvsSN14_MM	gma-miR319e	15578883	16000538	6769	1987	434.498	124.183	1.80688	0	**
LowProtHighOil_MMvsSN14_MM	gma-miR319h	15578883	16000538	6756	1983	433.664	123.933	1.80701	0	**
LowProtHighOil_MMvsSN14_MM	gma-miR396a-3p	15578883	16000538	6154	1785	395.022	111.559	1.82413	0	**
LowProtHighOil_MMvsSN14_MM	gma-miR396i-3p	15578883	16000538	6156	1785	395.15	111.559	1.8246	0	**
LowProtHighOil_MMvsSN14_MM	gma-miR4997	15578883	16000538	263	75	16.8818	4.6873	1.84864	6.36034e-27	**
LowProtHighOil_MMvsSN14_MM	gma-miR1514a-5p	15578883	16000538	22	6	1.4122	0.375	1.91298	0.00182677	**
LowProtHighOil_MMvsSN14_MM	gma-miR4412-5p	15578883	16000538	240	63	15.4055	3.9374	1.96813	9.77107e-27	**
LowProtHighOil_MMvsSN14_MM	gma-miR4368b	15578883	16000538	23	6	1.4764	0.375	1.97712	0.00111409	**
LowProtHighOil_MMvsSN14_MM	gma-miR2109-3p	15578883	16000538	4062	1050	260.738	65.6228	1.99033	0	**
LowProtHighOil_MMvsSN14_MM	gma-miR393c-3p	15578883	16000538	52	13	3.3379	0.8125	2.0385	4.18483e-07	**
LowProtHighOil_MMvsSN14_MM	gma-miR5038a	15578883	16000538	137	34	8.794	2.1249	2.04912	1.12181e-16	**
LowProtHighOil_MMvsSN14_MM	gma-miR5372	15578883	16000538	6324	1569	405.934	98.0592	2.04952	0	**
LowProtHighOil_MMvsSN14_MM	gma-miR4994-5p	15578883	16000538	97	24	6.2264	1.4999	2.05353	3.04702e-12	**
LowProtHighOil_MMvsSN14_MM	gma-miR1509b	15578883	16000538	305	75	19.5778	4.6873	2.06239	1.42583e-35	**
LowProtHighOil_MMvsSN14_MM	gma-miR4370	15578883	16000538	139	34	8.9223	2.1249	2.07002	4.20508e-17	**
LowProtHighOil_MMvsSN14_MM	gma-miR398a	15578883	16000538	37	9	2.375	0.5625	2.078	1.67167e-05	**
LowProtHighOil_MMvsSN14_MM	gma-miR398b	15578883	16000538	37	9	2.375	0.5625	2.078	1.67167e-05	**
LowProtHighOil_MMvsSN14_MM	gma-miR408a-3p	15578883	16000538	279	67	17.9089	4.1874	2.09655	2.43185e-33	**
LowProtHighOil_MMvsSN14_MM	gma-miR408b-3p	15578883	16000538	279	67	17.9089	4.1874	2.09655	2.43185e-33	**
LowProtHighOil_MMvsSN14_MM	gma-miR408d	15578883	16000538	279	67	17.9089	4.1874	2.09655	2.43185e-33	**
LowProtHighOil_MMvsSN14_MM	gma-miR1507c-5p	15578883	16000538	67	16	4.3007	1	2.10457	4.20252e-09	**
LowProtHighOil_MMvsSN14_MM	gma-miR169j-5p	15578883	16000538	21	5	1.348	0.3125	2.10889	0.00119578	**
LowProtHighOil_MMvsSN14_MM	gma-miR4364a	15578883	16000538	21	5	1.348	0.3125	2.10889	0.00119578	**
LowProtHighOil_MMvsSN14_MM	gma-miR408c-3p	15578883	16000538	282	67	18.1014	4.1874	2.11197	5.51696e-34	**
LowProtHighOil_MMvsSN14_MM	gma-miR162b	15578883	16000538	1633	385	104.821	24.0617	2.12312	7.60627e-190	**
LowProtHighOil_MMvsSN14_MM	gma-miR162c	15578883	16000538	1633	385	104.821	24.0617	2.12312	7.60627e-190	**
LowProtHighOil_MMvsSN14_MM	gma-miR162a	15578883	16000538	1634	385	104.886	24.0617	2.12401	4.63509e-190	**
LowProtHighOil_MMvsSN14_MM	gma-miR5767	15578883	16000538	392	91	25.1623	5.6873	2.14545	1.60285e-47	**
LowProtHighOil_MMvsSN14_MM	gma-miR319d	15578883	16000538	4058	927	260.481	57.9356	2.16866	0	**
LowProtHighOil_MMvsSN14_MM	gma-miR319i	15578883	16000538	4058	927	260.481	57.9356	2.16866	0	**
LowProtHighOil_MMvsSN14_MM	gma-miR319o	15578883	16000538	4058	927	260.481	57.9356	2.16866	0	**
LowProtHighOil_MMvsSN14_MM	gma-miR1507a	15578883	16000538	5914	1349	379.616	84.3097	2.17077	0	**
LowProtHighOil_MMvsSN14_MM	gma-miR1507b	15578883	16000538	5908	1346	379.231	84.1222	2.17252	0	**
LowProtHighOil_MMvsSN14_MM	gma-miR5038b	15578883	16000538	112	25	7.1892	1.5624	2.20207	4.43435e-15	**
LowProtHighOil_MMvsSN14_MM	gma-miR1507c-3p	15578883	16000538	171	38	10.9764	2.3749	2.20847	2.39759e-22	**
LowProtHighOil_MMvsSN14_MM	gma-miR159a-3p	15578883	16000538	161772	35028	10384.1	2189.18	2.24591	0	**
LowProtHighOil_MMvsSN14_MM	gma-miR159e-3p	15578883	16000538	161772	35028	10384.1	2189.18	2.24591	0	**
LowProtHighOil_MMvsSN14_MM	gma-miR5670b	15578883	16000538	320	67	20.5406	4.1874	2.29435	2.35109e-42	**
LowProtHighOil_MMvsSN14_MM	gma-miR394a-3p	15578883	16000538	2870	573	184.224	35.8113	2.36297	0	**
LowProtHighOil_MMvsSN14_MM	gma-miR4412-3p	15578883	16000538	865	171	55.5239	10.6871	2.37724	2.03178e-116	**
LowProtHighOil_MMvsSN14_MM	gma-miR390d	15578883	16000538	36	7	2.3108	0.4375	2.40104	3.51712e-06	**
LowProtHighOil_MMvsSN14_MM	gma-miR390b-5p	15578883	16000538	37	7	2.375	0.4375	2.44057	2.04415e-06	**
LowProtHighOil_MMvsSN14_MM	gma-miR5773	15578883	16000538	16	3	1.027	0.1875	2.45347	0.00212398	**
LowProtHighOil_MMvsSN14_MM	gma-miR9766	15578883	16000538	16	3	1.027	0.1875	2.45347	0.00212398	**
LowProtHighOil_MMvsSN14_MM	gma-miR2111b	15578883	16000538	71	13	4.5575	0.8125	2.4878	2.07798e-11	**
LowProtHighOil_MMvsSN14_MM	gma-miR2111e	15578883	16000538	71	13	4.5575	0.8125	2.4878	2.07798e-11	**
LowProtHighOil_MMvsSN14_MM	gma-miR4996	15578883	16000538	290	53	18.6149	3.3124	2.49051	2.56e-42	**
LowProtHighOil_MMvsSN14_MM	gma-miR166i-5p	15578883	16000538	50	9	3.2095	0.5625	2.51242	1.74229e-08	**
LowProtHighOil_MMvsSN14_MM	gma-miR4352b	15578883	16000538	45	8	2.8885	0.5	2.53032	8.25254e-08	**
LowProtHighOil_MMvsSN14_MM	gma-miR4398	15578883	16000538	17	3	1.0912	0.1875	2.54095	0.00121175	**
LowProtHighOil_MMvsSN14_MM	gma-miR2111c	15578883	16000538	74	13	4.75	0.8125	2.54749	4.02248e-12	**
LowProtHighOil_MMvsSN14_MM	gma-miR2111f	15578883	16000538	74	13	4.75	0.8125	2.54749	4.02248e-12	**
LowProtHighOil_MMvsSN14_MM	gma-miR1511	15578883	16000538	6686	1142	429.171	71.3726	2.58811	0	**
LowProtHighOil_MMvsSN14_MM	gma-miR167g	15578883	16000538	15341	2530	984.73	158.12	2.63871	0	**
LowProtHighOil_MMvsSN14_MM	gma-miR167j	15578883	16000538	15341	2530	984.73	158.12	2.63871	0	**
LowProtHighOil_MMvsSN14_MM	gma-miR167c	15578883	16000538	15321	2521	983.447	157.557	2.64197	0	**
LowProtHighOil_MMvsSN14_MM	gma-miR862b	15578883	16000538	310	47	19.8987	2.9374	2.76006	2.0124e-50	**
LowProtHighOil_MMvsSN14_MM	gma-miR1520f-5p	15578883	16000538	53	8	3.402	0.5	2.76638	9.15837e-10	**
LowProtHighOil_MMvsSN14_MM	gma-miR1509a	15578883	16000538	2123	312	136.274	19.4993	2.80502	0	**
LowProtHighOil_MMvsSN14_MM	gma-miR1512a-3p	15578883	16000538	84	12	5.3919	0.75	2.84583	3.88574e-15	**
LowProtHighOil_MMvsSN14_MM	gma-miR1515b	15578883	16000538	336	46	21.5677	2.8749	2.90729	1.69497e-57	**
LowProtHighOil_MMvsSN14_MM	gma-miR482c-5p	15578883	16000538	1704	233	109.379	14.562	2.90905	1.01849e-284	**
LowProtHighOil_MMvsSN14_MM	gma-miR1515a	15578883	16000538	337	46	21.6318	2.8749	2.91157	9.49543e-58	**
LowProtHighOil_MMvsSN14_MM	gma-miR171k-5p	15578883	16000538	185	25	11.875	1.5624	2.92609	1.49813e-32	**
LowProtHighOil_MMvsSN14_MM	gma-miR171l	15578883	16000538	185	25	11.875	1.5624	2.92609	1.49813e-32	**
LowProtHighOil_MMvsSN14_MM	gma-miR4405	15578883	16000538	30	4	1.9257	0.25	2.94538	2.40061e-06	**
LowProtHighOil_MMvsSN14_MM	gma-miR9730	15578883	16000538	263	35	16.8818	2.1874	2.94818	5.59356e-46	**
LowProtHighOil_MMvsSN14_MM	gma-miR4401b	15578883	16000538	23	3	1.4764	0.1875	2.97712	3.69845e-05	**
LowProtHighOil_MMvsSN14_MM	gma-miR319p	15578883	16000538	28125	3617	1805.33	226.055	2.99752	0	**
LowProtHighOil_MMvsSN14_MM	gma-miR171j-5p	15578883	16000538	47	6	3.0169	0.375	3.0081	1.84327e-09	**
LowProtHighOil_MMvsSN14_MM	gma-miR4371b	15578883	16000538	63	8	4.0439	0.5	3.01575	2.70247e-12	**
LowProtHighOil_MMvsSN14_MM	gma-miR5671a	15578883	16000538	63	8	4.0439	0.5	3.01575	2.70247e-12	**
LowProtHighOil_MMvsSN14_MM	gma-miR1521a	15578883	16000538	24	3	1.5405	0.1875	3.03844	2.03409e-05	**
LowProtHighOil_MMvsSN14_MM	gma-miR5370	15578883	16000538	24	3	1.5405	0.1875	3.03844	2.03409e-05	**
LowProtHighOil_MMvsSN14_MM	gma-miR171e	15578883	16000538	40	5	2.5676	0.3125	3.03849	2.70418e-08	**
LowProtHighOil_MMvsSN14_MM	gma-miR171g	15578883	16000538	40	5	2.5676	0.3125	3.03849	2.70418e-08	**
LowProtHighOil_MMvsSN14_MM	gma-miR171j-3p	15578883	16000538	40	5	2.5676	0.3125	3.03849	2.70418e-08	**
LowProtHighOil_MMvsSN14_MM	gma-miR171u	15578883	16000538	40	5	2.5676	0.3125	3.03849	2.70418e-08	**
LowProtHighOil_MMvsSN14_MM	gma-miR1512b	15578883	16000538	81	10	5.1993	0.625	3.05639	1.24887e-15	**
LowProtHighOil_MMvsSN14_MM	gma-miR4409	15578883	16000538	436	53	27.9866	3.3124	3.07879	1.93544e-78	**
LowProtHighOil_MMvsSN14_MM	gma-miR4994-3p	15578883	16000538	17	2	1.0912	0.125	3.12592	0.000323563	**
LowProtHighOil_MMvsSN14_MM	gma-miR167b	15578883	16000538	8228	935	528.151	58.4355	3.17603	0	**
LowProtHighOil_MMvsSN14_MM	gma-miR167d	15578883	16000538	8228	935	528.151	58.4355	3.17603	0	**
LowProtHighOil_MMvsSN14_MM	gma-miR167a	15578883	16000538	8225	934	527.958	58.373	3.17705	0	**
LowProtHighOil_MMvsSN14_MM	gma-miR1523a	15578883	16000538	18	2	1.1554	0.125	3.20839	0.000175531	**
LowProtHighOil_MMvsSN14_MM	gma-miR156v	15578883	16000538	1847	192	118.558	11.9996	3.30453	0	**
LowProtHighOil_MMvsSN14_MM	gma-miR156y	15578883	16000538	1847	192	118.558	11.9996	3.30453	0	**
LowProtHighOil_MMvsSN14_MM	gma-miR156x	15578883	16000538	1848	191	118.622	11.9371	3.31285	0	**
LowProtHighOil_MMvsSN14_MM	gma-miR156w	15578883	16000538	1846	190	118.494	11.8746	3.31886	0	**
LowProtHighOil_MMvsSN14_MM	gma-miR156a	15578883	16000538	1847	188	118.558	11.7496	3.33491	0	**
LowProtHighOil_MMvsSN14_MM	gma-miR156u	15578883	16000538	1847	188	118.558	11.7496	3.33491	0	**
LowProtHighOil_MMvsSN14_MM	gma-miR156q	15578883	16000538	1977	200	126.903	12.4996	3.34377	0	**
LowProtHighOil_MMvsSN14_MM	gma-miR156s	15578883	16000538	1977	200	126.903	12.4996	3.34377	0	**
LowProtHighOil_MMvsSN14_MM	gma-miR171b-5p	15578883	16000538	109	11	6.9967	0.6875	3.34724	2.80088e-22	**
LowProtHighOil_MMvsSN14_MM	gma-miR156h	15578883	16000538	1972	198	126.582	12.3746	3.35461	0	**
LowProtHighOil_MMvsSN14_MM	gma-miR156k	15578883	16000538	1972	198	126.582	12.3746	3.35461	0	**
LowProtHighOil_MMvsSN14_MM	gma-miR156n	15578883	16000538	1968	197	126.325	12.3121	3.35899	0	**
LowProtHighOil_MMvsSN14_MM	gma-miR156o	15578883	16000538	1968	197	126.325	12.3121	3.35899	0	**
LowProtHighOil_MMvsSN14_MM	gma-miR4362	15578883	16000538	20	2	1.2838	0.125	3.36042	5.10167e-05	**
LowProtHighOil_MMvsSN14_MM	gma-miR159d	15578883	16000538	173	17	11.1048	1.0625	3.38565	6.87459e-35	**
LowProtHighOil_MMvsSN14_MM	gma-miR171c-3p	15578883	16000538	62	6	3.9797	0.375	3.4077	2.07153e-13	**
LowProtHighOil_MMvsSN14_MM	gma-miR171f	15578883	16000538	62	6	3.9797	0.375	3.4077	2.07153e-13	**
LowProtHighOil_MMvsSN14_MM	gma-miR171o-3p	15578883	16000538	62	6	3.9797	0.375	3.4077	2.07153e-13	**
LowProtHighOil_MMvsSN14_MM	gma-miR171q	15578883	16000538	62	6	3.9797	0.375	3.4077	2.07153e-13	**
LowProtHighOil_MMvsSN14_MM	gma-miR4351	15578883	16000538	52	5	3.3379	0.3125	3.41701	1.82773e-11	**
LowProtHighOil_MMvsSN14_MM	gma-miR1508c	15578883	16000538	4944	474	317.353	29.624	3.42125	0	**
LowProtHighOil_MMvsSN14_MM	gma-miR167e	15578883	16000538	20404	1939	1309.72	121.183	3.434	0	**
LowProtHighOil_MMvsSN14_MM	gma-miR167f	15578883	16000538	20404	1938	1309.72	121.121	3.43474	0	**
LowProtHighOil_MMvsSN14_MM	gma-miR156b	15578883	16000538	4171	396	267.734	24.7492	3.43535	0	**
LowProtHighOil_MMvsSN14_MM	gma-miR156f	15578883	16000538	4171	396	267.734	24.7492	3.43535	0	**
LowProtHighOil_MMvsSN14_MM	gma-miR5764	15578883	16000538	32	3	2.0541	0.1875	3.45354	1.51368e-07	**
LowProtHighOil_MMvsSN14_MM	gma-miR1508a	15578883	16000538	6007	559	385.586	34.9363	3.46425	0	**
LowProtHighOil_MMvsSN14_MM	gma-miR862a	15578883	16000538	916	85	58.7975	5.3123	3.46835	7.54162e-182	**
LowProtHighOil_MMvsSN14_MM	gma-miR4379	15578883	16000538	123	11	7.8953	0.6875	3.52156	4.90676e-26	**
LowProtHighOil_MMvsSN14_MM	gma-miR396a-5p	15578883	16000538	5783	497	371.208	31.0615	3.57903	0	**
LowProtHighOil_MMvsSN14_MM	gma-miR396i-5p	15578883	16000538	5783	497	371.208	31.0615	3.57903	0	**
LowProtHighOil_MMvsSN14_MM	gma-miR396e	15578883	16000538	5775	495	370.694	30.9365	3.58285	0	**
LowProtHighOil_MMvsSN14_MM	gma-miR396h	15578883	16000538	5775	495	370.694	30.9365	3.58285	0	**
LowProtHighOil_MMvsSN14_MM	gma-miR1508b	15578883	16000538	25	2	1.6047	0.125	3.6823	2.19118e-06	**
LowProtHighOil_MMvsSN14_MM	gma-miR396j	15578883	16000538	25	2	1.6047	0.125	3.6823	2.19118e-06	**
LowProtHighOil_MMvsSN14_MM	gma-miR396b-3p	15578883	16000538	591	47	37.936	2.9374	3.69096	3.05547e-124	**
LowProtHighOil_MMvsSN14_MM	gma-miR396k-3p	15578883	16000538	591	47	37.936	2.9374	3.69096	3.05547e-124	**
LowProtHighOil_MMvsSN14_MM	gma-miR4413a	15578883	16000538	215	17	13.8007	1.0625	3.69921	2.92785e-46	**
LowProtHighOil_MMvsSN14_MM	gma-miR4998	15578883	16000538	38	3	2.4392	0.1875	3.70145	3.46226e-09	**
LowProtHighOil_MMvsSN14_MM	gma-miR390a-3p	15578883	16000538	79	6	5.071	0.375	3.75731	4.83376e-18	**
LowProtHighOil_MMvsSN14_MM	gma-miR390c	15578883	16000538	79	6	5.071	0.375	3.75731	4.83376e-18	**
LowProtHighOil_MMvsSN14_MM	gma-miR5037a	15578883	16000538	53	4	3.402	0.25	3.76638	1.61432e-12	**
LowProtHighOil_MMvsSN14_MM	gma-miR396d	15578883	16000538	580	43	37.2299	2.6874	3.79218	1.30352e-124	**
LowProtHighOil_MMvsSN14_MM	gma-miR4394	15578883	16000538	28	2	1.7973	0.125	3.84583	3.21307e-07	**
LowProtHighOil_MMvsSN14_MM	gma-miR2119	15578883	16000538	42	3	2.696	0.1875	3.84586	2.69329e-10	**
LowProtHighOil_MMvsSN14_MM	gma-miR1520l	15578883	16000538	57	4	3.6588	0.25	3.87137	1.25095e-13	**
LowProtHighOil_MMvsSN14_MM	gma-miR171m	15578883	16000538	72	5	4.6216	0.3125	3.88646	5.98349e-17	**
LowProtHighOil_MMvsSN14_MM	gma-miR171t	15578883	16000538	72	5	4.6216	0.3125	3.88646	5.98349e-17	**
LowProtHighOil_MMvsSN14_MM	gma-miR4344	15578883	16000538	102	7	6.5473	0.4375	3.90355	1.44079e-23	**
LowProtHighOil_MMvsSN14_MM	gma-miR4345	15578883	16000538	942	63	60.4665	3.9374	3.94082	2.27564e-207	**
LowProtHighOil_MMvsSN14_MM	gma-miR394e	15578883	16000538	1396	83	89.6085	5.1873	4.11058	4.39597368834165e-316	**
LowProtHighOil_MMvsSN14_MM	gma-miR394f	15578883	16000538	1396	83	89.6085	5.1873	4.11058	4.39597368834165e-316	**
LowProtHighOil_MMvsSN14_MM	gma-miR394d	15578883	16000538	1400	83	89.8652	5.1873	4.11471	3.27789532556571e-317	**
LowProtHighOil_MMvsSN14_MM	gma-miR394a-5p	15578883	16000538	1393	82	89.4159	5.1248	4.12496	3.41281991041475e-316	**
LowProtHighOil_MMvsSN14_MM	gma-miR394b-5p	15578883	16000538	1393	82	89.4159	5.1248	4.12496	3.41281991041475e-316	**
LowProtHighOil_MMvsSN14_MM	gma-miR394c-5p	15578883	16000538	1396	82	89.6085	5.1248	4.12807	4.86206148360333e-317	**
LowProtHighOil_MMvsSN14_MM	gma-miR394g	15578883	16000538	1397	82	89.6727	5.1248	4.1291	2.53914959740933e-317	**
LowProtHighOil_MMvsSN14_MM	gma-miR3522	15578883	16000538	3331	193	213.815	12.0621	4.14781	0	**
LowProtHighOil_MMvsSN14_MM	gma-miR1513c	15578883	16000538	35	2	2.2466	0.125	4.16774	3.41221e-09	**
LowProtHighOil_MMvsSN14_MM	gma-miR396b-5p	15578883	16000538	11027	627	707.817	39.1862	4.17496	0	**
LowProtHighOil_MMvsSN14_MM	gma-miR396c	15578883	16000538	11027	627	707.817	39.1862	4.17496	0	**
LowProtHighOil_MMvsSN14_MM	gma-miR396k-5p	15578883	16000538	11027	627	707.817	39.1862	4.17496	0	**
LowProtHighOil_MMvsSN14_MM	gma-miR1513b	15578883	16000538	36	2	2.3108	0.125	4.20839	1.77187e-09	**
LowProtHighOil_MMvsSN14_MM	gma-miR1520g	15578883	16000538	37	2	2.375	0.125	4.24793	9.18904e-10	**
LowProtHighOil_MMvsSN14_MM	gma-miR4374b	15578883	16000538	37	2	2.375	0.125	4.24793	9.18904e-10	**
LowProtHighOil_MMvsSN14_MM	gma-miR1513a-5p	15578883	16000538	39	2	2.5034	0.125	4.32389	2.46257e-10	**
LowProtHighOil_MMvsSN14_MM	gma-miR4374a	15578883	16000538	78	4	5.0068	0.25	4.32389	1.45558e-19	**
LowProtHighOil_MMvsSN14_MM	gma-miR1512c	15578883	16000538	5860	270	376.15	16.8744	4.4784	0	**
LowProtHighOil_MMvsSN14_MM	gma-miR5770b	15578883	16000538	47	2	3.0169	0.125	4.59307	1.2196e-12	**
LowProtHighOil_MMvsSN14_MM	gma-miR4397-5p	15578883	16000538	48	2	3.0811	0.125	4.62345	6.2572e-13	**
LowProtHighOil_MMvsSN14_MM	gma-miR1520d	15578883	16000538	25	1	1.6047	0.0625	4.6823	2.97814e-07	**
LowProtHighOil_MMvsSN14_MM	gma-miR5380a	15578883	16000538	25	1	1.6047	0.0625	4.6823	2.97814e-07	**
LowProtHighOil_MMvsSN14_MM	gma-miR5380b	15578883	16000538	25	1	1.6047	0.0625	4.6823	2.97814e-07	**
LowProtHighOil_MMvsSN14_MM	gma-miR5037c	15578883	16000538	107	4	6.8683	0.25	4.77995	6.12385e-28	**
LowProtHighOil_MMvsSN14_MM	gma-miR1520c	15578883	16000538	27	1	1.7331	0.0625	4.79335	7.76605e-08	**
LowProtHighOil_MMvsSN14_MM	gma-miR156e	15578883	16000538	55	2	3.5304	0.125	4.81983	5.74109e-15	**
LowProtHighOil_MMvsSN14_MM	gma-miR9738	15578883	16000538	28	1	1.7973	0.0625	4.84583	3.959e-08	**
LowProtHighOil_MMvsSN14_MM	gma-miR156g	15578883	16000538	57	2	3.6588	0.125	4.87137	1.49436e-15	**
LowProtHighOil_MMvsSN14_MM	gma-miR156c	15578883	16000538	58	2	3.723	0.125	4.89647	7.61777e-16	**
LowProtHighOil_MMvsSN14_MM	gma-miR156d	15578883	16000538	58	2	3.723	0.125	4.89647	7.61777e-16	**
LowProtHighOil_MMvsSN14_MM	gma-miR156i	15578883	16000538	58	2	3.723	0.125	4.89647	7.61777e-16	**
LowProtHighOil_MMvsSN14_MM	gma-miR156j	15578883	16000538	58	2	3.723	0.125	4.89647	7.61777e-16	**
LowProtHighOil_MMvsSN14_MM	gma-miR156l	15578883	16000538	58	2	3.723	0.125	4.89647	7.61777e-16	**
LowProtHighOil_MMvsSN14_MM	gma-miR156m	15578883	16000538	58	2	3.723	0.125	4.89647	7.61777e-16	**
LowProtHighOil_MMvsSN14_MM	gma-miR5781	15578883	16000538	31	1	1.9899	0.0625	4.9927	5.21353e-09	**
LowProtHighOil_MMvsSN14_MM	gma-miR5376	15578883	16000538	723	23	46.409	1.4375	5.01277	7.52323e-186	**
LowProtHighOil_MMvsSN14_MM	gma-miR399b	15578883	16000538	175	5	11.2332	0.3125	5.16777	1.03038e-46	**
LowProtHighOil_MMvsSN14_MM	gma-miR399h	15578883	16000538	175	5	11.2332	0.3125	5.16777	1.03038e-46	**
LowProtHighOil_MMvsSN14_MM	gma-miR399a	15578883	16000538	179	5	11.4899	0.3125	5.20037	6.81166e-48	**
LowProtHighOil_MMvsSN14_MM	gma-miR399c	15578883	16000538	179	5	11.4899	0.3125	5.20037	6.81166e-48	**
LowProtHighOil_MMvsSN14_MM	gma-miR5770a	15578883	16000538	254	6	16.3041	0.375	5.4422	8.04398e-69	**
LowProtHighOil_MMvsSN14_MM	gma-miR4416b	15578883	16000538	85	2	5.4561	0.125	5.44787	8.17611e-24	**
LowProtHighOil_MMvsSN14_MM	gma-miR396f	15578883	16000538	46	1	2.9527	0.0625	5.56203	1.87471e-13	**
LowProtHighOil_MMvsSN14_MM	gma-miR1520n	15578883	16000538	47	1	3.0169	0.0625	5.59307	9.43724e-14	**
LowProtHighOil_MMvsSN14_MM	gma-miR4346	15578883	16000538	103	2	6.6115	0.125	5.72498	3.54612e-29	**
LowProtHighOil_MMvsSN14_MM	gma-miR1531-5p	15578883	16000538	55	1	3.5304	0.0625	5.81983	3.84053e-16	**
LowProtHighOil_MMvsSN14_MM	gma-miR393h	15578883	16000538	68	1	4.3649	0.0625	6.12595	4.81921e-20	**
LowProtHighOil_MMvsSN14_MM	gma-miR393i	15578883	16000538	68	1	4.3649	0.0625	6.12595	4.81921e-20	**
LowProtHighOil_MMvsSN14_MM	gma-miR393j	15578883	16000538	68	1	4.3649	0.0625	6.12595	4.81921e-20	**
LowProtHighOil_MMvsSN14_MM	gma-miR393k	15578883	16000538	68	1	4.3649	0.0625	6.12595	4.81921e-20	**
LowProtHighOil_MMvsSN14_MM	gma-miR166h-5p	15578883	16000538	16	0	1.027	0.01	6.68229	1.21416e-05	**
LowProtHighOil_MMvsSN14_MM	gma-miR166j-5p	15578883	16000538	16	0	1.027	0.01	6.68229	1.21416e-05	**
LowProtHighOil_MMvsSN14_MM	gma-miR4366	15578883	16000538	16	0	1.027	0.01	6.68229	1.21416e-05	**
LowProtHighOil_MMvsSN14_MM	gma-miR5559	15578883	16000538	16	0	1.027	0.01	6.68229	1.21416e-05	**
LowProtHighOil_MMvsSN14_MM	gma-miR9753	15578883	16000538	18	0	1.1554	0.01	6.85225	2.95489e-06	**
LowProtHighOil_MMvsSN14_MM	gma-miR4391	15578883	16000538	32	0	2.0541	0.01	7.68236	1.49414e-10	**
LowProtHighOil_MMvsSN14_MM	gma-miR156t	15578883	16000538	49	0	3.1453	0.01	8.29705	9.07063e-16	**
LowProtHighOil_MMvsSN14_MM	gma-miR156p	15578883	16000538	50	0	3.2095	0.01	8.3262	4.47476e-16	**
LowProtHighOil_MMvsSN14_MM	gma-miR172c	15578883	16000538	132	0	8.473	0.01	9.72673	3.07331e-41	**
LowProtHighOil_MMvsSN14_MM	gma-miR172d	15578883	16000538	132	0	8.473	0.01	9.72673	3.07331e-41	**
LowProtHighOil_MMvsSN14_MM	gma-miR172e	15578883	16000538	132	0	8.473	0.01	9.72673	3.07331e-41	**

## Sheet: HighProtHighOil_MMvsSN14_MM
pairwise	miR-name	S73-4-total-reads	SN14-4-total-reads	S73-4-expressed	SN14-4-expressed	S73-4-std	SN14-4-std	fold-change(log2 S73-4/SN14-4)	p-value	sig-lable
HighProtHighOil_MMvsSN14_MM	gma-miR4414-3p	16401870	16000538	8	35	0.4877	2.1874	-2.16515	1.78e-05	**
HighProtHighOil_MMvsSN14_MM	gma-miR5043	16401870	16000538	29	80	1.7681	4.9998	-1.49967	3.75e-07	**
HighProtHighOil_MMvsSN14_MM	gma-miR2118a-3p	16401870	16000538	25759	57506	1570.49	3594	-1.19438	0	**
HighProtHighOil_MMvsSN14_MM	gma-miR2118b-3p	16401870	16000538	25759	57502	1570.49	3593.75	-1.19428	0	**
HighProtHighOil_MMvsSN14_MM	gma-miR1509b	16401870	16000538	166	75	10.1208	4.6873	1.11049	1.01e-08	**
HighProtHighOil_MMvsSN14_MM	gma-miR4996	16401870	16000538	120	53	7.3162	3.3124	1.14322	6.31e-07	**
HighProtHighOil_MMvsSN14_MM	gma-miR319g	16401870	16000538	146412	62599	8926.54	3912.31	1.19008	0	**
HighProtHighOil_MMvsSN14_MM	gma-miR319q	16401870	16000538	146405	62595	8926.12	3912.06	1.19011	0	**
HighProtHighOil_MMvsSN14_MM	gma-miR5768	16401870	16000538	86	35	5.2433	2.1874	1.26126	5.34e-06	**
HighProtHighOil_MMvsSN14_MM	gma-miR159a-5p	16401870	16000538	569	228	34.6912	14.2495	1.28366	9.02e-33	**
HighProtHighOil_MMvsSN14_MM	gma-miR159e-5p	16401870	16000538	569	228	34.6912	14.2495	1.28366	9.02e-33	**
HighProtHighOil_MMvsSN14_MM	gma-miR319l	16401870	16000538	163626	65144	9976.06	4071.36	1.29296	0	**
HighProtHighOil_MMvsSN14_MM	gma-miR5373	16401870	16000538	33	13	2.012	0.8125	1.30819	0.00404181	**
HighProtHighOil_MMvsSN14_MM	gma-miR168a	16401870	16000538	2230	857	135.96	53.5607	1.34394	3.07e-132	**
HighProtHighOil_MMvsSN14_MM	gma-miR168b	16401870	16000538	2227	855	135.777	53.4357	1.34537	2.82e-132	**
HighProtHighOil_MMvsSN14_MM	gma-miR2118b-5p	16401870	16000538	818	307	49.8724	19.1869	1.37812	1.57e-51	**
HighProtHighOil_MMvsSN14_MM	gma-miR2118a-5p	16401870	16000538	804	297	49.0188	18.5619	1.40099	6.45e-52	**
HighProtHighOil_MMvsSN14_MM	gma-miR394a-3p	16401870	16000538	1561	573	95.1721	35.8113	1.41012	4.54e-100	**
HighProtHighOil_MMvsSN14_MM	gma-miR1507b	16401870	16000538	3711	1346	226.255	84.1222	1.42739	1.59e-239	**
HighProtHighOil_MMvsSN14_MM	gma-miR1507a	16401870	16000538	3727	1349	227.23	84.3097	1.43038	2.65e-241	**
HighProtHighOil_MMvsSN14_MM	gma-miR1510b-5p	16401870	16000538	7128	2519	434.585	157.432	1.46491	0	**
HighProtHighOil_MMvsSN14_MM	gma-miR166l	16401870	16000538	2845	995	173.456	62.1854	1.47992	3.15e-194	**
HighProtHighOil_MMvsSN14_MM	gma-miR1520f-5p	16401870	16000538	23	8	1.4023	0.5	1.4878	0.00859905	**
HighProtHighOil_MMvsSN14_MM	gma-miR166a-5p	16401870	16000538	2838	973	173.029	60.8105	1.50862	2.68e-199	**
HighProtHighOil_MMvsSN14_MM	gma-miR166c-5p	16401870	16000538	2838	973	173.029	60.8105	1.50862	2.68e-199	**
HighProtHighOil_MMvsSN14_MM	gma-miR1511	16401870	16000538	3537	1142	215.646	71.3726	1.59522	8.16e-269	**
HighProtHighOil_MMvsSN14_MM	gma-miR393c-3p	16401870	16000538	42	13	2.5607	0.8125	1.6561	0.000106895	**
HighProtHighOil_MMvsSN14_MM	gma-miR2109-3p	16401870	16000538	3481	1050	212.232	65.6228	1.69337	4.81e-288	**
HighProtHighOil_MMvsSN14_MM	gma-miR4994-5p	16401870	16000538	80	24	4.8775	1.4999	1.70128	4.22e-08	**
HighProtHighOil_MMvsSN14_MM	gma-miR9727	16401870	16000538	34	10	2.0729	0.625	1.72972	0.000338523	**
HighProtHighOil_MMvsSN14_MM	gma-miR171c-3p	16401870	16000538	21	6	1.2803	0.375	1.77152	0.00455908	**
HighProtHighOil_MMvsSN14_MM	gma-miR171f	16401870	16000538	21	6	1.2803	0.375	1.77152	0.00455908	**
HighProtHighOil_MMvsSN14_MM	gma-miR171o-3p	16401870	16000538	21	6	1.2803	0.375	1.77152	0.00455908	**
HighProtHighOil_MMvsSN14_MM	gma-miR171q	16401870	16000538	21	6	1.2803	0.375	1.77152	0.00455908	**
HighProtHighOil_MMvsSN14_MM	gma-miR5372	16401870	16000538	5594	1569	341.059	98.0592	1.7983	0	**
HighProtHighOil_MMvsSN14_MM	gma-miR171j-3p	16401870	16000538	18	5	1.0974	0.3125	1.81216	0.00790372	**
HighProtHighOil_MMvsSN14_MM	gma-miR171j-5p	16401870	16000538	22	6	1.3413	0.375	1.83867	0.00287281	**
HighProtHighOil_MMvsSN14_MM	gma-miR159a-3p	16401870	16000538	128861	35028	7856.48	2189.18	1.8435	0	**
HighProtHighOil_MMvsSN14_MM	gma-miR159e-3p	16401870	16000538	128861	35028	7856.48	2189.18	1.8435	0	**
HighProtHighOil_MMvsSN14_MM	gma-miR1509a	16401870	16000538	1201	312	73.2234	19.4993	1.90888	2.02e-118	**
HighProtHighOil_MMvsSN14_MM	gma-miR9730	16401870	16000538	137	35	8.3527	2.1874	1.93303	4.09e-15	**
HighProtHighOil_MMvsSN14_MM	gma-miR394d	16401870	16000538	328	83	19.9977	5.1873	1.94678	2e-34	**
HighProtHighOil_MMvsSN14_MM	gma-miR394e	16401870	16000538	328	83	19.9977	5.1873	1.94678	2e-34	**
HighProtHighOil_MMvsSN14_MM	gma-miR394f	16401870	16000538	328	83	19.9977	5.1873	1.94678	2e-34	**
HighProtHighOil_MMvsSN14_MM	gma-miR395l	16401870	16000538	328	83	19.9977	5.1873	1.94678	2e-34	**
HighProtHighOil_MMvsSN14_MM	gma-miR395i	16401870	16000538	327	82	19.9368	5.1248	1.95987	1.29e-34	**
HighProtHighOil_MMvsSN14_MM	gma-miR395j	16401870	16000538	327	82	19.9368	5.1248	1.95987	1.29e-34	**
HighProtHighOil_MMvsSN14_MM	gma-miR395m	16401870	16000538	327	82	19.9368	5.1248	1.95987	1.29e-34	**
HighProtHighOil_MMvsSN14_MM	gma-miR394a-5p	16401870	16000538	328	82	19.9977	5.1248	1.96427	8.13e-35	**
HighProtHighOil_MMvsSN14_MM	gma-miR394b-5p	16401870	16000538	328	82	19.9977	5.1248	1.96427	8.13e-35	**
HighProtHighOil_MMvsSN14_MM	gma-miR394c-5p	16401870	16000538	329	82	20.0587	5.1248	1.96866	5.14e-35	**
HighProtHighOil_MMvsSN14_MM	gma-miR394g	16401870	16000538	329	82	20.0587	5.1248	1.96866	5.14e-35	**
HighProtHighOil_MMvsSN14_MM	gma-miR5767	16401870	16000538	367	91	22.3755	5.6873	1.9761	4.63e-39	**
HighProtHighOil_MMvsSN14_MM	gma-miR167e	16401870	16000538	7980	1939	486.53	121.183	2.00534	0	**
HighProtHighOil_MMvsSN14_MM	gma-miR167f	16401870	16000538	7980	1938	486.53	121.121	2.00608	0	**
HighProtHighOil_MMvsSN14_MM	gma-miR171k-5p	16401870	16000538	106	25	6.4627	1.5624	2.04837	7.7e-13	**
HighProtHighOil_MMvsSN14_MM	gma-miR171l	16401870	16000538	106	25	6.4627	1.5624	2.04837	7.7e-13	**
HighProtHighOil_MMvsSN14_MM	gma-miR4371b	16401870	16000538	36	8	2.1949	0.5	2.13416	2.21e-05	**
HighProtHighOil_MMvsSN14_MM	gma-miR1514a-5p	16401870	16000538	27	6	1.6462	0.375	2.13418	0.000257084	**
HighProtHighOil_MMvsSN14_MM	gma-miR4370	16401870	16000538	156	34	9.5111	2.1249	2.16222	1.97e-19	**
HighProtHighOil_MMvsSN14_MM	gma-miR4412-3p	16401870	16000538	786	171	47.9214	10.6871	2.1648	1.01e-91	**
HighProtHighOil_MMvsSN14_MM	gma-miR167b	16401870	16000538	4348	935	265.092	58.4355	2.18157	0	**
HighProtHighOil_MMvsSN14_MM	gma-miR167d	16401870	16000538	4348	935	265.092	58.4355	2.18157	0	**
HighProtHighOil_MMvsSN14_MM	gma-miR167a	16401870	16000538	4347	934	265.031	58.373	2.18279	0	**
HighProtHighOil_MMvsSN14_MM	gma-miR162a	16401870	16000538	1795	385	109.439	24.0617	2.18531	1.59e-209	**
HighProtHighOil_MMvsSN14_MM	gma-miR162b	16401870	16000538	1795	385	109.439	24.0617	2.18531	1.59e-209	**
HighProtHighOil_MMvsSN14_MM	gma-miR162c	16401870	16000538	1795	385	109.439	24.0617	2.18531	1.59e-209	**
HighProtHighOil_MMvsSN14_MM	gma-miR319d	16401870	16000538	4338	927	264.482	57.9356	2.19065	0	**
HighProtHighOil_MMvsSN14_MM	gma-miR319i	16401870	16000538	4338	927	264.482	57.9356	2.19065	0	**
HighProtHighOil_MMvsSN14_MM	gma-miR319o	16401870	16000538	4338	927	264.482	57.9356	2.19065	0	**
HighProtHighOil_MMvsSN14_MM	gma-miR171b-5p	16401870	16000538	52	11	3.1704	0.6875	2.20523	1.69e-07	**
HighProtHighOil_MMvsSN14_MM	gma-miR1512a-3p	16401870	16000538	57	12	3.4752	0.75	2.21213	3.98e-08	**
HighProtHighOil_MMvsSN14_MM	gma-miR1515a	16401870	16000538	226	46	13.7789	2.8749	2.26088	5.76e-29	**
HighProtHighOil_MMvsSN14_MM	gma-miR1515b	16401870	16000538	226	46	13.7789	2.8749	2.26088	5.76e-29	**
HighProtHighOil_MMvsSN14_MM	gma-miR482a-5p	16401870	16000538	61	12	3.7191	0.75	2.30999	5.3e-09	**
HighProtHighOil_MMvsSN14_MM	gma-miR319p	16401870	16000538	18749	3617	1143.1	226.055	2.33821	0	**
HighProtHighOil_MMvsSN14_MM	gma-miR396b-3p	16401870	16000538	246	47	14.9983	2.9374	2.35219	7.39e-33	**
HighProtHighOil_MMvsSN14_MM	gma-miR396k-3p	16401870	16000538	246	47	14.9983	2.9374	2.35219	7.39e-33	**
HighProtHighOil_MMvsSN14_MM	gma-miR4412-5p	16401870	16000538	335	63	20.4245	3.9374	2.37499	1.13e-44	**
HighProtHighOil_MMvsSN14_MM	gma-miR862b	16401870	16000538	252	47	15.3641	2.9374	2.38695	3.47e-34	**
HighProtHighOil_MMvsSN14_MM	gma-miR5038a	16401870	16000538	183	34	11.1573	2.1249	2.39252	2.65e-25	**
HighProtHighOil_MMvsSN14_MM	gma-miR167g	16401870	16000538	14029	2530	855.329	158.12	2.43546	0	**
HighProtHighOil_MMvsSN14_MM	gma-miR167j	16401870	16000538	14029	2530	855.329	158.12	2.43546	0	**
HighProtHighOil_MMvsSN14_MM	gma-miR167c	16401870	16000538	13982	2521	852.464	157.557	2.43576	0	**
HighProtHighOil_MMvsSN14_MM	gma-miR396d	16401870	16000538	240	43	14.6325	2.6874	2.44489	1.61e-33	**
HighProtHighOil_MMvsSN14_MM	gma-miR4345	16401870	16000538	356	63	21.7048	3.9374	2.4627	2.3e-49	**
HighProtHighOil_MMvsSN14_MM	gma-miR1512c	16401870	16000538	1570	270	95.7208	16.8744	2.504	7.06e-216	**
HighProtHighOil_MMvsSN14_MM	gma-miR9766	16401870	16000538	18	3	1.0974	0.1875	2.54913	0.00104525	**
HighProtHighOil_MMvsSN14_MM	gma-miR5376	16401870	16000538	143	23	8.7185	1.4375	2.60052	5.9e-22	**
HighProtHighOil_MMvsSN14_MM	gma-miR482c-5p	16401870	16000538	1466	233	89.3801	14.562	2.61775	4.72e-212	**
HighProtHighOil_MMvsSN14_MM	gma-miR396a-3p	16401870	16000538	11465	1785	699.006	111.559	2.6475	0	**
HighProtHighOil_MMvsSN14_MM	gma-miR396i-3p	16401870	16000538	11469	1785	699.25	111.559	2.648	0	**
HighProtHighOil_MMvsSN14_MM	gma-miR1520l	16401870	16000538	26	4	1.5852	0.25	2.66466	4.52e-05	**
HighProtHighOil_MMvsSN14_MM	gma-miR395k	16401870	16000538	815	123	49.6895	7.6872	2.69241	2.11e-122	**
HighProtHighOil_MMvsSN14_MM	gma-miR862a	16401870	16000538	566	85	34.5083	5.3123	2.69953	8.83e-86	**
HighProtHighOil_MMvsSN14_MM	gma-miR5764	16401870	16000538	20	3	1.2194	0.1875	2.70121	0.000346972	**
HighProtHighOil_MMvsSN14_MM	gma-miR395b	16401870	16000538	854	128	52.0672	7.9997	2.70236	1.1e-128	**
HighProtHighOil_MMvsSN14_MM	gma-miR395a	16401870	16000538	853	127	52.0063	7.9372	2.71198	4.99e-129	**
HighProtHighOil_MMvsSN14_MM	gma-miR395c	16401870	16000538	853	127	52.0063	7.9372	2.71198	4.99e-129	**
HighProtHighOil_MMvsSN14_MM	gma-miR4409	16401870	16000538	372	53	22.6803	3.3124	2.77549	1.26e-58	**
HighProtHighOil_MMvsSN14_MM	gma-miR5038b	16401870	16000538	176	25	10.7305	1.5624	2.77988	1.38e-28	**
HighProtHighOil_MMvsSN14_MM	gma-miR396b-5p	16401870	16000538	4450	627	271.31	39.1862	2.79153	0	**
HighProtHighOil_MMvsSN14_MM	gma-miR396c	16401870	16000538	4450	627	271.31	39.1862	2.79153	0	**
HighProtHighOil_MMvsSN14_MM	gma-miR396k-5p	16401870	16000538	4450	627	271.31	39.1862	2.79153	0	**
HighProtHighOil_MMvsSN14_MM	gma-miR159d	16401870	16000538	127	17	7.743	1.0625	2.86543	1.19e-21	**
HighProtHighOil_MMvsSN14_MM	gma-miR390a-3p	16401870	16000538	45	6	2.7436	0.375	2.87111	1.69e-08	**
HighProtHighOil_MMvsSN14_MM	gma-miR390c	16401870	16000538	45	6	2.7436	0.375	2.87111	1.69e-08	**
HighProtHighOil_MMvsSN14_MM	gma-miR4344	16401870	16000538	53	7	3.2313	0.4375	2.88476	7.73e-10	**
HighProtHighOil_MMvsSN14_MM	gma-miR5671a	16401870	16000538	62	8	3.7801	0.5	2.91842	2.03e-11	**
HighProtHighOil_MMvsSN14_MM	gma-miR4413a	16401870	16000538	140	17	8.5356	1.0625	3.00603	7.85e-25	**
HighProtHighOil_MMvsSN14_MM	gma-miR3522	16401870	16000538	1650	193	100.598	12.0621	3.06005	9.35e-281	**
HighProtHighOil_MMvsSN14_MM	gma-miR1521a	16401870	16000538	26	3	1.5852	0.1875	3.0797	1.14e-05	**
HighProtHighOil_MMvsSN14_MM	gma-miR1508a	16401870	16000538	4893	559	298.32	34.9363	3.09406	0	**
HighProtHighOil_MMvsSN14_MM	gma-miR1508c	16401870	16000538	4163	474	253.812	29.624	3.09892	0	**
HighProtHighOil_MMvsSN14_MM	gma-miR166i-5p	16401870	16000538	83	9	5.0604	0.5625	3.16933	5.47e-16	**
HighProtHighOil_MMvsSN14_MM	gma-miR4374a	16401870	16000538	37	4	2.2558	0.25	3.17364	8.61e-08	**
HighProtHighOil_MMvsSN14_MM	gma-miR5370	16401870	16000538	28	3	1.7071	0.1875	3.18659	3.53e-06	**
HighProtHighOil_MMvsSN14_MM	gma-miR4379	16401870	16000538	107	11	6.5236	0.6875	3.24624	1.16e-20	**
HighProtHighOil_MMvsSN14_MM	gma-miR156b	16401870	16000538	4020	396	245.094	24.7492	3.30788	0	**
HighProtHighOil_MMvsSN14_MM	gma-miR156f	16401870	16000538	4020	396	245.094	24.7492	3.30788	0	**
HighProtHighOil_MMvsSN14_MM	gma-miR396a-5p	16401870	16000538	5071	497	309.172	31.0615	3.31521	0	**
HighProtHighOil_MMvsSN14_MM	gma-miR396i-5p	16401870	16000538	5071	497	309.172	31.0615	3.31521	0	**
HighProtHighOil_MMvsSN14_MM	gma-miR396e	16401870	16000538	5058	495	308.38	30.9365	3.31732	0	**
HighProtHighOil_MMvsSN14_MM	gma-miR396h	16401870	16000538	5058	495	308.38	30.9365	3.31732	0	**
HighProtHighOil_MMvsSN14_MM	gma-miR1507c-5p	16401870	16000538	169	16	10.3037	1	3.36509	7.56e-33	**
HighProtHighOil_MMvsSN14_MM	gma-miR398c	16401870	16000538	1963	176	119.681	10.9996	3.44368	0	**
HighProtHighOil_MMvsSN14_MM	gma-miR398d	16401870	16000538	1963	176	119.681	10.9996	3.44368	0	**
HighProtHighOil_MMvsSN14_MM	gma-miR1508b	16401870	16000538	23	2	1.4023	0.125	3.4878	1.38e-05	**
HighProtHighOil_MMvsSN14_MM	gma-miR1513a-5p	16401870	16000538	23	2	1.4023	0.125	3.4878	1.38e-05	**
HighProtHighOil_MMvsSN14_MM	gma-miR1513b	16401870	16000538	23	2	1.4023	0.125	3.4878	1.38e-05	**
HighProtHighOil_MMvsSN14_MM	gma-miR1513c	16401870	16000538	23	2	1.4023	0.125	3.4878	1.38e-05	**
HighProtHighOil_MMvsSN14_MM	gma-miR4346	16401870	16000538	24	2	1.4632	0.125	3.54913	7.51e-06	**
HighProtHighOil_MMvsSN14_MM	gma-miR156v	16401870	16000538	2404	192	146.569	11.9996	3.61052	0	**
HighProtHighOil_MMvsSN14_MM	gma-miR156y	16401870	16000538	2404	192	146.569	11.9996	3.61052	0	**
HighProtHighOil_MMvsSN14_MM	gma-miR156x	16401870	16000538	2404	191	146.569	11.9371	3.61805	0	**
HighProtHighOil_MMvsSN14_MM	gma-miR156w	16401870	16000538	2397	190	146.142	11.8746	3.62142	0	**
HighProtHighOil_MMvsSN14_MM	gma-miR156a	16401870	16000538	2394	188	145.959	11.7496	3.63488	0	**
HighProtHighOil_MMvsSN14_MM	gma-miR156u	16401870	16000538	2394	188	145.959	11.7496	3.63488	0	**
HighProtHighOil_MMvsSN14_MM	gma-miR156h	16401870	16000538	2533	198	154.434	12.3746	3.64153	0	**
HighProtHighOil_MMvsSN14_MM	gma-miR156k	16401870	16000538	2533	198	154.434	12.3746	3.64153	0	**
HighProtHighOil_MMvsSN14_MM	gma-miR156n	16401870	16000538	2531	197	154.312	12.3121	3.6477	0	**
HighProtHighOil_MMvsSN14_MM	gma-miR156o	16401870	16000538	2531	197	154.312	12.3121	3.6477	0	**
HighProtHighOil_MMvsSN14_MM	gma-miR156q	16401870	16000538	2718	200	165.713	12.4996	3.72873	0	**
HighProtHighOil_MMvsSN14_MM	gma-miR156s	16401870	16000538	2718	200	165.713	12.4996	3.72873	0	**
HighProtHighOil_MMvsSN14_MM	gma-miR398a	16401870	16000538	132	9	8.0479	0.5625	3.83869	8.84e-29	**
HighProtHighOil_MMvsSN14_MM	gma-miR398b	16401870	16000538	132	9	8.0479	0.5625	3.83869	8.84e-29	**
HighProtHighOil_MMvsSN14_MM	gma-miR4397-5p	16401870	16000538	30	2	1.8291	0.125	3.87113	1.87e-07	**
HighProtHighOil_MMvsSN14_MM	gma-miR1520n	16401870	16000538	18	1	1.0974	0.0625	4.13409	5e-05	**
HighProtHighOil_MMvsSN14_MM	gma-miR396f	16401870	16000538	19	1	1.1584	0.0625	4.21213	2.65e-05	**
HighProtHighOil_MMvsSN14_MM	gma-miR1512b	16401870	16000538	191	10	11.645	0.625	4.21971	7.66e-44	**
HighProtHighOil_MMvsSN14_MM	gma-miR2119	16401870	16000538	64	3	3.902	0.1875	4.37925	7.63e-16	**
HighProtHighOil_MMvsSN14_MM	gma-miR4416b	16401870	16000538	56	2	3.4142	0.125	4.77155	1.21e-14	**
HighProtHighOil_MMvsSN14_MM	gma-miR156e	16401870	16000538	82	2	4.9994	0.125	5.32175	5.12e-22	**
HighProtHighOil_MMvsSN14_MM	gma-miR156c	16401870	16000538	83	2	5.0604	0.125	5.33925	2.65e-22	**
HighProtHighOil_MMvsSN14_MM	gma-miR156d	16401870	16000538	83	2	5.0604	0.125	5.33925	2.65e-22	**
HighProtHighOil_MMvsSN14_MM	gma-miR156g	16401870	16000538	83	2	5.0604	0.125	5.33925	2.65e-22	**
HighProtHighOil_MMvsSN14_MM	gma-miR156i	16401870	16000538	83	2	5.0604	0.125	5.33925	2.65e-22	**
HighProtHighOil_MMvsSN14_MM	gma-miR156j	16401870	16000538	83	2	5.0604	0.125	5.33925	2.65e-22	**
HighProtHighOil_MMvsSN14_MM	gma-miR156l	16401870	16000538	83	2	5.0604	0.125	5.33925	2.65e-22	**
HighProtHighOil_MMvsSN14_MM	gma-miR156m	16401870	16000538	83	2	5.0604	0.125	5.33925	2.65e-22	**
HighProtHighOil_MMvsSN14_MM	gma-miR5770a	16401870	16000538	312	6	19.0222	0.375	5.66465	1.17e-82	**
HighProtHighOil_MMvsSN14_MM	gma-miR393h	16401870	16000538	90	1	5.4872	0.0625	6.45607	1.14e-25	**
HighProtHighOil_MMvsSN14_MM	gma-miR393i	16401870	16000538	90	1	5.4872	0.0625	6.45607	1.14e-25	**
HighProtHighOil_MMvsSN14_MM	gma-miR393j	16401870	16000538	90	1	5.4872	0.0625	6.45607	1.14e-25	**
HighProtHighOil_MMvsSN14_MM	gma-miR393k	16401870	16000538	90	1	5.4872	0.0625	6.45607	1.14e-25	**
HighProtHighOil_MMvsSN14_MM	gma-miR5559	16401870	16000538	19	0	1.1584	0.01	6.85599	2.44e-06	**

## Sheet: LowProtLowOil_MMvsSN14_MM
pairwise	miR-name	S103-4-total-reads	SN14-4-total-reads	S103-4-expressed	SN14-4-expressed	S103-4-std	SN14-4-std	fold-change(log2 S103-4/SN14-4)	p-value	sig-lable
LowProtLowOil_MMvsSN14_MM	gma-miR5043	16771881	16000538	25	80	1.4906	4.9998	-1.74598	1.14e-08	**
LowProtLowOil_MMvsSN14_MM	gma-miR1507c-3p	16771881	16000538	80	38	4.7699	2.3749	1.00609	0.000278197	**
LowProtLowOil_MMvsSN14_MM	gma-miR4997	16771881	16000538	159	75	9.4802	4.6873	1.01616	2.2e-07	**
LowProtLowOil_MMvsSN14_MM	gma-miR169j-3p	16771881	16000538	63	28	3.7563	1.7499	1.10204	0.000523184	**
LowProtLowOil_MMvsSN14_MM	gma-miR168a	16771881	16000538	1948	857	116.147	53.5607	1.1167	6.99e-86	**
LowProtLowOil_MMvsSN14_MM	gma-miR168b	16771881	16000538	1948	855	116.147	53.4357	1.12007	2.73e-86	**
LowProtLowOil_MMvsSN14_MM	gma-miR1510b-3p	16771881	16000538	5135	2079	306.167	129.933	1.23655	3.94e-262	**
LowProtLowOil_MMvsSN14_MM	gma-miR482a-5p	16771881	16000538	32	12	1.908	0.75	1.3471	0.00407319	**
LowProtLowOil_MMvsSN14_MM	gma-miR1507b	16771881	16000538	3604	1346	214.883	84.1222	1.353	6.43e-212	**
LowProtLowOil_MMvsSN14_MM	gma-miR1507a	16771881	16000538	3615	1349	215.539	84.3097	1.35418	7.68e-213	**
LowProtLowOil_MMvsSN14_MM	gma-miR408a-3p	16771881	16000538	184	67	10.9707	4.1874	1.38953	8.99e-13	**
LowProtLowOil_MMvsSN14_MM	gma-miR408b-3p	16771881	16000538	184	67	10.9707	4.1874	1.38953	8.99e-13	**
LowProtLowOil_MMvsSN14_MM	gma-miR408d	16771881	16000538	184	67	10.9707	4.1874	1.38953	8.99e-13	**
LowProtLowOil_MMvsSN14_MM	gma-miR408c-3p	16771881	16000538	187	67	11.1496	4.1874	1.41287	2.99e-13	**
LowProtLowOil_MMvsSN14_MM	gma-miR398a	16771881	16000538	26	9	1.5502	0.5625	1.46253	0.00606664	**
LowProtLowOil_MMvsSN14_MM	gma-miR398b	16771881	16000538	26	9	1.5502	0.5625	1.46253	0.00606664	**
LowProtLowOil_MMvsSN14_MM	gma-miR5767	16771881	16000538	273	91	16.2772	5.6873	1.51704	1.38e-20	**
LowProtLowOil_MMvsSN14_MM	gma-miR166l	16771881	16000538	3005	995	179.169	62.1854	1.52667	8.22e-212	**
LowProtLowOil_MMvsSN14_MM	gma-miR166a-5p	16771881	16000538	2991	973	178.334	60.8105	1.55219	5.67e-216	**
LowProtLowOil_MMvsSN14_MM	gma-miR166c-5p	16771881	16000538	2991	973	178.334	60.8105	1.55219	5.67e-216	**
LowProtLowOil_MMvsSN14_MM	gma-miR159a-3p	16771881	16000538	110170	35028	6568.73	2189.18	1.58523	0	**
LowProtLowOil_MMvsSN14_MM	gma-miR159e-3p	16771881	16000538	110170	35028	6568.73	2189.18	1.58523	0	**
LowProtLowOil_MMvsSN14_MM	gma-miR9726	16771881	16000538	29	9	1.7291	0.5625	1.6201	0.0017575	**
LowProtLowOil_MMvsSN14_MM	gma-miR5768	16771881	16000538	115	35	6.8567	2.1874	1.6483	1.61e-10	**
LowProtLowOil_MMvsSN14_MM	gma-miR1520f-5p	16771881	16000538	27	8	1.6098	0.5	1.68688	0.00192252	**
LowProtLowOil_MMvsSN14_MM	gma-miR4352b	16771881	16000538	27	8	1.6098	0.5	1.68688	0.00192252	**
LowProtLowOil_MMvsSN14_MM	gma-miR319d	16771881	16000538	3361	927	200.395	57.9356	1.79032	1.41e-296	**
LowProtLowOil_MMvsSN14_MM	gma-miR319i	16771881	16000538	3361	927	200.395	57.9356	1.79032	1.41e-296	**
LowProtLowOil_MMvsSN14_MM	gma-miR319o	16771881	16000538	3361	927	200.395	57.9356	1.79032	1.41e-296	**
LowProtLowOil_MMvsSN14_MM	gma-miR2109-3p	16771881	16000538	4047	1050	241.297	65.6228	1.87854	0	**
LowProtLowOil_MMvsSN14_MM	gma-miR1509b	16771881	16000538	290	75	17.2908	4.6873	1.88318	5.6e-29	**
LowProtLowOil_MMvsSN14_MM	gma-miR5373	16771881	16000538	52	13	3.1004	0.8125	1.93201	1.85e-06	**
LowProtLowOil_MMvsSN14_MM	gma-miR394a-3p	16771881	16000538	2292	573	136.657	35.8113	1.93208	8.23e-225	**
LowProtLowOil_MMvsSN14_MM	gma-miR171e	16771881	16000538	21	5	1.2521	0.3125	2.00242	0.00226815	**
LowProtLowOil_MMvsSN14_MM	gma-miR171j-3p	16771881	16000538	21	5	1.2521	0.3125	2.00242	0.00226815	**
LowProtLowOil_MMvsSN14_MM	gma-miR171m	16771881	16000538	21	5	1.2521	0.3125	2.00242	0.00226815	**
LowProtLowOil_MMvsSN14_MM	gma-miR171t	16771881	16000538	21	5	1.2521	0.3125	2.00242	0.00226815	**
LowProtLowOil_MMvsSN14_MM	gma-miR171u	16771881	16000538	21	5	1.2521	0.3125	2.00242	0.00226815	**
LowProtLowOil_MMvsSN14_MM	gma-miR399a	16771881	16000538	21	5	1.2521	0.3125	2.00242	0.00226815	**
LowProtLowOil_MMvsSN14_MM	gma-miR399c	16771881	16000538	21	5	1.2521	0.3125	2.00242	0.00226815	**
LowProtLowOil_MMvsSN14_MM	gma-miR4368b	16771881	16000538	26	6	1.5502	0.375	2.04749	0.000532661	**
LowProtLowOil_MMvsSN14_MM	gma-miR319p	16771881	16000538	15751	3617	939.131	226.055	2.05465	0	**
LowProtLowOil_MMvsSN14_MM	gma-miR171g	16771881	16000538	22	5	1.3117	0.3125	2.06951	0.00139832	**
LowProtLowOil_MMvsSN14_MM	gma-miR399b	16771881	16000538	22	5	1.3117	0.3125	2.06951	0.00139832	**
LowProtLowOil_MMvsSN14_MM	gma-miR399h	16771881	16000538	22	5	1.3117	0.3125	2.06951	0.00139832	**
LowProtLowOil_MMvsSN14_MM	gma-miR394e	16771881	16000538	377	83	22.4781	5.1873	2.11546	4.72e-43	**
LowProtLowOil_MMvsSN14_MM	gma-miR394f	16771881	16000538	377	83	22.4781	5.1873	2.11546	4.72e-43	**
LowProtLowOil_MMvsSN14_MM	gma-miR394d	16771881	16000538	378	83	22.5377	5.1873	2.11928	2.94e-43	**
LowProtLowOil_MMvsSN14_MM	gma-miR394a-5p	16771881	16000538	375	82	22.3589	5.1248	2.12528	4.48e-43	**
LowProtLowOil_MMvsSN14_MM	gma-miR394b-5p	16771881	16000538	375	82	22.3589	5.1248	2.12528	4.48e-43	**
LowProtLowOil_MMvsSN14_MM	gma-miR394c-5p	16771881	16000538	376	82	22.4185	5.1248	2.12912	2.79e-43	**
LowProtLowOil_MMvsSN14_MM	gma-miR394g	16771881	16000538	376	82	22.4185	5.1248	2.12912	2.79e-43	**
LowProtLowOil_MMvsSN14_MM	gma-miR1511	16771881	16000538	5272	1142	314.336	71.3726	2.13886	0	**
LowProtLowOil_MMvsSN14_MM	gma-miR167c	16771881	16000538	11889	2521	708.865	157.557	2.16964	0	**
LowProtLowOil_MMvsSN14_MM	gma-miR167g	16771881	16000538	11945	2530	712.204	158.12	2.17127	0	**
LowProtLowOil_MMvsSN14_MM	gma-miR167j	16771881	16000538	11945	2530	712.204	158.12	2.17127	0	**
LowProtLowOil_MMvsSN14_MM	gma-miR395l	16771881	16000538	398	83	23.7302	5.1873	2.19367	2.1e-47	**
LowProtLowOil_MMvsSN14_MM	gma-miR2118b-5p	16771881	16000538	1479	307	88.1833	19.1869	2.20038	4.47e-172	**
LowProtLowOil_MMvsSN14_MM	gma-miR395i	16771881	16000538	396	82	23.6109	5.1248	2.20389	1.94e-47	**
LowProtLowOil_MMvsSN14_MM	gma-miR395j	16771881	16000538	396	82	23.6109	5.1248	2.20389	1.94e-47	**
LowProtLowOil_MMvsSN14_MM	gma-miR395m	16771881	16000538	396	82	23.6109	5.1248	2.20389	1.94e-47	**
LowProtLowOil_MMvsSN14_MM	gma-miR171c-3p	16771881	16000538	29	6	1.7291	0.375	2.20506	0.000122521	**
LowProtLowOil_MMvsSN14_MM	gma-miR171f	16771881	16000538	29	6	1.7291	0.375	2.20506	0.000122521	**
LowProtLowOil_MMvsSN14_MM	gma-miR171o-3p	16771881	16000538	29	6	1.7291	0.375	2.20506	0.000122521	**
LowProtLowOil_MMvsSN14_MM	gma-miR171q	16771881	16000538	29	6	1.7291	0.375	2.20506	0.000122521	**
LowProtLowOil_MMvsSN14_MM	gma-miR2118a-5p	16771881	16000538	1471	297	87.7063	18.5619	2.24034	5.59e-175	**
LowProtLowOil_MMvsSN14_MM	gma-miR482c-5p	16771881	16000538	1178	233	70.2366	14.562	2.27001	9.18e-143	**
LowProtLowOil_MMvsSN14_MM	gma-miR1510b-5p	16771881	16000538	12835	2519	765.269	157.432	2.28124	0	**
LowProtLowOil_MMvsSN14_MM	gma-miR162b	16771881	16000538	2057	385	122.646	24.0617	2.34969	2.29e-258	**
LowProtLowOil_MMvsSN14_MM	gma-miR162c	16771881	16000538	2057	385	122.646	24.0617	2.34969	2.29e-258	**
LowProtLowOil_MMvsSN14_MM	gma-miR162a	16771881	16000538	2058	385	122.705	24.0617	2.35039	1.39e-258	**
LowProtLowOil_MMvsSN14_MM	gma-miR167e	16771881	16000538	10420	1939	621.278	121.183	2.35805	0	**
LowProtLowOil_MMvsSN14_MM	gma-miR167f	16771881	16000538	10420	1938	621.278	121.121	2.35879	0	**
LowProtLowOil_MMvsSN14_MM	gma-miR1512b	16771881	16000538	54	10	3.2197	0.625	2.365	3.36e-08	**
LowProtLowOil_MMvsSN14_MM	gma-miR167b	16771881	16000538	5099	935	304.021	58.4355	2.37925	0	**
LowProtLowOil_MMvsSN14_MM	gma-miR167d	16771881	16000538	5099	935	304.021	58.4355	2.37925	0	**
LowProtLowOil_MMvsSN14_MM	gma-miR167a	16771881	16000538	5101	934	304.14	58.373	2.38136	0	**
LowProtLowOil_MMvsSN14_MM	gma-miR171j-5p	16771881	16000538	33	6	1.9676	0.375	2.39147	1.61e-05	**
LowProtLowOil_MMvsSN14_MM	gma-miR1512a-3p	16771881	16000538	67	12	3.9948	0.75	2.41316	4.44e-10	**
LowProtLowOil_MMvsSN14_MM	gma-miR1509a	16771881	16000538	1742	312	103.864	19.4993	2.41321	4.14e-226	**
LowProtLowOil_MMvsSN14_MM	gma-miR1510a-5p	16771881	16000538	17	3	1.0136	0.1875	2.43453	0.00212485	**
LowProtLowOil_MMvsSN14_MM	gma-miR4994-5p	16771881	16000538	137	24	8.1684	1.4999	2.44519	1.67e-19	**
LowProtLowOil_MMvsSN14_MM	gma-miR5370	16771881	16000538	18	3	1.0732	0.1875	2.51696	0.00124844	**
LowProtLowOil_MMvsSN14_MM	gma-miR403a	16771881	16000538	19	3	1.1328	0.1875	2.59493	0.00072911	**
LowProtLowOil_MMvsSN14_MM	gma-miR403b	16771881	16000538	19	3	1.1328	0.1875	2.59493	0.00072911	**
LowProtLowOil_MMvsSN14_MM	gma-miR171k-5p	16771881	16000538	159	25	9.4802	1.5624	2.60115	6.25e-24	**
LowProtLowOil_MMvsSN14_MM	gma-miR171l	16771881	16000538	159	25	9.4802	1.5624	2.60115	6.25e-24	**
LowProtLowOil_MMvsSN14_MM	gma-miR862b	16771881	16000538	299	47	17.8275	2.9374	2.60149	1.07e-43	**
LowProtLowOil_MMvsSN14_MM	gma-miR4412-5p	16771881	16000538	410	63	24.4457	3.9374	2.63427	3.91e-60	**
LowProtLowOil_MMvsSN14_MM	gma-miR395k	16771881	16000538	801	123	47.7585	7.6872	2.63523	6.55e-116	**
LowProtLowOil_MMvsSN14_MM	gma-miR395b	16771881	16000538	838	128	49.9646	7.9997	2.64289	1.44e-121	**
LowProtLowOil_MMvsSN14_MM	gma-miR395a	16771881	16000538	837	127	49.905	7.9372	2.65248	6.63e-122	**
LowProtLowOil_MMvsSN14_MM	gma-miR395c	16771881	16000538	838	127	49.9646	7.9372	2.6542	3.91e-122	**
LowProtLowOil_MMvsSN14_MM	gma-miR4370	16771881	16000538	227	34	13.5346	2.1249	2.67119	1.72e-34	**
LowProtLowOil_MMvsSN14_MM	gma-miR4351	16771881	16000538	34	5	2.0272	0.3125	2.69756	2.79e-06	**
LowProtLowOil_MMvsSN14_MM	gma-miR159d	16771881	16000538	118	17	7.0356	1.0625	2.72721	5.28e-19	**
LowProtLowOil_MMvsSN14_MM	gma-miR1515b	16771881	16000538	326	46	19.4373	2.8749	2.75724	1.64e-50	**
LowProtLowOil_MMvsSN14_MM	gma-miR1515a	16771881	16000538	327	46	19.4969	2.8749	2.76166	9.55e-51	**
LowProtLowOil_MMvsSN14_MM	gma-miR4371b	16771881	16000538	58	8	3.4582	0.5	2.79002	3.34e-10	**
LowProtLowOil_MMvsSN14_MM	gma-miR9730	16771881	16000538	261	35	15.5618	2.1874	2.83072	7.44e-42	**
LowProtLowOil_MMvsSN14_MM	gma-miR390a-3p	16771881	16000538	45	6	2.6831	0.375	2.83894	2.63e-08	**
LowProtLowOil_MMvsSN14_MM	gma-miR390c	16771881	16000538	45	6	2.6831	0.375	2.83894	2.63e-08	**
LowProtLowOil_MMvsSN14_MM	gma-miR862a	16771881	16000538	648	85	38.6361	5.3123	2.86254	1.05e-102	**
LowProtLowOil_MMvsSN14_MM	gma-miR5038a	16771881	16000538	265	34	15.8003	2.1249	2.89449	1.98e-43	**
LowProtLowOil_MMvsSN14_MM	gma-miR396b-5p	16771881	16000538	5097	627	303.901	39.1862	2.95519	0	**
LowProtLowOil_MMvsSN14_MM	gma-miR396c	16771881	16000538	5097	627	303.901	39.1862	2.95519	0	**
LowProtLowOil_MMvsSN14_MM	gma-miR396k-5p	16771881	16000538	5097	627	303.901	39.1862	2.95519	0	**
LowProtLowOil_MMvsSN14_MM	gma-miR1520l	16771881	16000538	33	4	1.9676	0.25	2.97644	1.22e-06	**
LowProtLowOil_MMvsSN14_MM	gma-miR5764	16771881	16000538	25	3	1.4906	0.1875	2.99093	2.61e-05	**
LowProtLowOil_MMvsSN14_MM	gma-miR5372	16771881	16000538	14178	1569	845.343	98.0592	3.10781	0	**
LowProtLowOil_MMvsSN14_MM	gma-miR5671a	16771881	16000538	73	8	4.3525	0.5	3.12184	7.66e-14	**
LowProtLowOil_MMvsSN14_MM	gma-miR393c-3p	16771881	16000538	119	13	7.0952	0.8125	3.1264	8.83e-22	**
LowProtLowOil_MMvsSN14_MM	gma-miR166i-5p	16771881	16000538	83	9	4.9488	0.5625	3.13715	1.24e-15	**
LowProtLowOil_MMvsSN14_MM	gma-miR5038b	16771881	16000538	231	25	13.7731	1.5624	3.14002	4.05e-41	**
LowProtLowOil_MMvsSN14_MM	gma-miR4996	16771881	16000538	499	53	29.7522	3.3124	3.16705	1e-87	**
LowProtLowOil_MMvsSN14_MM	gma-miR4374a	16771881	16000538	39	4	2.3253	0.25	3.21742	3.95e-08	**
LowProtLowOil_MMvsSN14_MM	gma-miR4374b	16771881	16000538	20	2	1.1925	0.125	3.25399	0.000103084	**
LowProtLowOil_MMvsSN14_MM	gma-miR1512c	16771881	16000538	2709	270	161.52	16.8744	3.25881	0	**
LowProtLowOil_MMvsSN14_MM	gma-miR4409	16771881	16000538	540	53	32.1967	3.3124	3.28096	6.24e-98	**
LowProtLowOil_MMvsSN14_MM	gma-miR3522	16771881	16000538	2020	193	120.44	12.0621	3.31976	0	**
LowProtLowOil_MMvsSN14_MM	gma-miR396a-5p	16771881	16000538	5326	497	317.555	31.0615	3.35381	0	**
LowProtLowOil_MMvsSN14_MM	gma-miR396i-5p	16771881	16000538	5326	497	317.555	31.0615	3.35381	0	**
LowProtLowOil_MMvsSN14_MM	gma-miR396e	16771881	16000538	5313	495	316.78	30.9365	3.3561	0	**
LowProtLowOil_MMvsSN14_MM	gma-miR396h	16771881	16000538	5313	495	316.78	30.9365	3.3561	0	**
LowProtLowOil_MMvsSN14_MM	gma-miR5770b	16771881	16000538	22	2	1.3117	0.125	3.39144	3.18e-05	**
LowProtLowOil_MMvsSN14_MM	gma-miR156b	16771881	16000538	4509	396	268.843	24.7492	3.44131	0	**
LowProtLowOil_MMvsSN14_MM	gma-miR156f	16771881	16000538	4509	396	268.843	24.7492	3.44131	0	**
LowProtLowOil_MMvsSN14_MM	gma-miR4379	16771881	16000538	126	11	7.5126	0.6875	3.44988	5.35e-25	**
LowProtLowOil_MMvsSN14_MM	gma-miR5037a	16771881	16000538	47	4	2.8023	0.25	3.48661	3.64e-10	**
LowProtLowOil_MMvsSN14_MM	gma-miR1521a	16771881	16000538	36	3	2.1464	0.1875	3.51696	4.3e-08	**
LowProtLowOil_MMvsSN14_MM	gma-miR4397-5p	16771881	16000538	24	2	1.431	0.125	3.51702	9.67e-06	**
LowProtLowOil_MMvsSN14_MM	gma-miR4412-3p	16771881	16000538	2177	171	129.801	10.6871	3.60235	0	**
LowProtLowOil_MMvsSN14_MM	gma-miR4344	16771881	16000538	93	7	5.545	0.4375	3.66383	1.11e-19	**
LowProtLowOil_MMvsSN14_MM	gma-miR398c	16771881	16000538	2360	176	140.712	10.9996	3.67722	0	**
LowProtLowOil_MMvsSN14_MM	gma-miR398d	16771881	16000538	2361	176	140.771	10.9996	3.67783	0	**
LowProtLowOil_MMvsSN14_MM	gma-miR396j	16771881	16000538	27	2	1.6098	0.125	3.68688	1.59e-06	**
LowProtLowOil_MMvsSN14_MM	gma-miR1514a-5p	16771881	16000538	81	6	4.8295	0.375	3.68691	2.21e-17	**
LowProtLowOil_MMvsSN14_MM	gma-miR4345	16771881	16000538	872	63	51.9918	3.9374	3.72297	5.08e-175	**
LowProtLowOil_MMvsSN14_MM	gma-miR1508a	16771881	16000538	7744	559	461.725	34.9363	3.72424	0	**
LowProtLowOil_MMvsSN14_MM	gma-miR156v	16771881	16000538	2663	192	158.778	11.9996	3.72595	0	**
LowProtLowOil_MMvsSN14_MM	gma-miR156y	16771881	16000538	2663	192	158.778	11.9996	3.72595	0	**
LowProtLowOil_MMvsSN14_MM	gma-miR156x	16771881	16000538	2664	191	158.837	11.9371	3.73403	0	**
LowProtLowOil_MMvsSN14_MM	gma-miR156w	16771881	16000538	2657	190	158.42	11.8746	3.7378	0	**
LowProtLowOil_MMvsSN14_MM	gma-miR1508b	16771881	16000538	28	2	1.6695	0.125	3.73942	8.69e-07	**
LowProtLowOil_MMvsSN14_MM	gma-miR1513a-5p	16771881	16000538	28	2	1.6695	0.125	3.73942	8.69e-07	**
LowProtLowOil_MMvsSN14_MM	gma-miR1513c	16771881	16000538	28	2	1.6695	0.125	3.73942	8.69e-07	**
LowProtLowOil_MMvsSN14_MM	gma-miR156a	16771881	16000538	2655	188	158.301	11.7496	3.75198	0	**
LowProtLowOil_MMvsSN14_MM	gma-miR156u	16771881	16000538	2655	188	158.301	11.7496	3.75198	0	**
LowProtLowOil_MMvsSN14_MM	gma-miR156q	16771881	16000538	2872	200	171.239	12.4996	3.77606	0	**
LowProtLowOil_MMvsSN14_MM	gma-miR156s	16771881	16000538	2872	200	171.239	12.4996	3.77606	0	**
LowProtLowOil_MMvsSN14_MM	gma-miR1508c	16771881	16000538	6815	474	406.335	29.624	3.77783	0	**
LowProtLowOil_MMvsSN14_MM	gma-miR1513b	16771881	16000538	29	2	1.7291	0.125	3.79002	4.73e-07	**
LowProtLowOil_MMvsSN14_MM	gma-miR156h	16771881	16000538	2877	198	171.537	12.3746	3.79307	0	**
LowProtLowOil_MMvsSN14_MM	gma-miR156k	16771881	16000538	2877	198	171.537	12.3746	3.79307	0	**
LowProtLowOil_MMvsSN14_MM	gma-miR156n	16771881	16000538	2869	197	171.06	12.3121	3.79635	0	**
LowProtLowOil_MMvsSN14_MM	gma-miR156o	16771881	16000538	2869	197	171.06	12.3121	3.79635	0	**
LowProtLowOil_MMvsSN14_MM	gma-miR5037c	16771881	16000538	60	4	3.5774	0.25	3.83891	1.48e-13	**
LowProtLowOil_MMvsSN14_MM	gma-miR5376	16771881	16000538	351	23	20.9279	1.4375	3.86379	1.8e-73	**
LowProtLowOil_MMvsSN14_MM	gma-miR4413a	16771881	16000538	271	17	16.158	1.0625	3.92671	9.56e-58	**
LowProtLowOil_MMvsSN14_MM	gma-miR4387e	16771881	16000538	32	2	1.908	0.125	3.93206	7.57e-08	**
LowProtLowOil_MMvsSN14_MM	gma-miR171b-5p	16771881	16000538	213	11	12.6998	0.6875	4.2073	6.4e-48	**
LowProtLowOil_MMvsSN14_MM	gma-miR396a-3p	16771881	16000538	34568	1785	2061.07	111.559	4.20752	0	**
LowProtLowOil_MMvsSN14_MM	gma-miR396i-3p	16771881	16000538	34568	1785	2061.07	111.559	4.20752	0	**
LowProtLowOil_MMvsSN14_MM	gma-miR1520c	16771881	16000538	20	1	1.1925	0.0625	4.25399	1.75e-05	**
LowProtLowOil_MMvsSN14_MM	gma-miR396f	16771881	16000538	20	1	1.1925	0.0625	4.25399	1.75e-05	**
LowProtLowOil_MMvsSN14_MM	gma-miR1520g	16771881	16000538	44	2	2.6234	0.125	4.39144	4.37e-11	**
LowProtLowOil_MMvsSN14_MM	gma-miR396b-3p	16771881	16000538	1297	47	77.3318	2.9374	4.71845	2.21e-305	**
LowProtLowOil_MMvsSN14_MM	gma-miR396k-3p	16771881	16000538	1297	47	77.3318	2.9374	4.71845	2.21e-305	**
LowProtLowOil_MMvsSN14_MM	gma-miR4416b	16771881	16000538	57	2	3.3985	0.125	4.7649	1.17e-14	**
LowProtLowOil_MMvsSN14_MM	gma-miR396d	16771881	16000538	1245	43	74.2314	2.6874	4.78775	1.22e-295	**
LowProtLowOil_MMvsSN14_MM	gma-miR156c	16771881	16000538	58	2	3.4582	0.125	4.79002	6.18e-15	**
LowProtLowOil_MMvsSN14_MM	gma-miR156e	16771881	16000538	58	2	3.4582	0.125	4.79002	6.18e-15	**
LowProtLowOil_MMvsSN14_MM	gma-miR156g	16771881	16000538	58	2	3.4582	0.125	4.79002	6.18e-15	**
LowProtLowOil_MMvsSN14_MM	gma-miR156d	16771881	16000538	59	2	3.5178	0.125	4.81467	3.27e-15	**
LowProtLowOil_MMvsSN14_MM	gma-miR156i	16771881	16000538	59	2	3.5178	0.125	4.81467	3.27e-15	**
LowProtLowOil_MMvsSN14_MM	gma-miR156j	16771881	16000538	59	2	3.5178	0.125	4.81467	3.27e-15	**
LowProtLowOil_MMvsSN14_MM	gma-miR156l	16771881	16000538	59	2	3.5178	0.125	4.81467	3.27e-15	**
LowProtLowOil_MMvsSN14_MM	gma-miR156m	16771881	16000538	59	2	3.5178	0.125	4.81467	3.27e-15	**
LowProtLowOil_MMvsSN14_MM	gma-miR160a-3p	16771881	16000538	30	1	1.7887	0.0625	4.83891	3.09e-08	**
LowProtLowOil_MMvsSN14_MM	gma-miR1520n	16771881	16000538	32	1	1.908	0.0625	4.93206	8.58e-09	**
LowProtLowOil_MMvsSN14_MM	gma-miR1520d	16771881	16000538	33	1	1.9676	0.0625	4.97644	4.52e-09	**
LowProtLowOil_MMvsSN14_MM	gma-miR4346	16771881	16000538	70	2	4.1737	0.125	5.06133	2.85e-18	**
LowProtLowOil_MMvsSN14_MM	gma-miR1531-5p	16771881	16000538	55	1	3.2793	0.0625	5.71339	2.89e-15	**
LowProtLowOil_MMvsSN14_MM	gma-miR1507c-5p	16771881	16000538	1236	16	73.6948	1	6.20349	0	**
LowProtLowOil_MMvsSN14_MM	gma-miR156p	16771881	16000538	17	0	1.0136	0.01	6.66334	1.16e-05	**
LowProtLowOil_MMvsSN14_MM	gma-miR156t	16771881	16000538	17	0	1.0136	0.01	6.66334	1.16e-05	**
LowProtLowOil_MMvsSN14_MM	gma-miR5770a	16771881	16000538	670	6	39.9478	0.375	6.73508	2.2e-183	**
LowProtLowOil_MMvsSN14_MM	gma-miR408a-5p	16771881	16000538	19	0	1.1328	0.01	6.82375	3.04e-06	**
LowProtLowOil_MMvsSN14_MM	gma-miR408c-5p	16771881	16000538	19	0	1.1328	0.01	6.82375	3.04e-06	**
LowProtLowOil_MMvsSN14_MM	gma-miR4413b	16771881	16000538	21	0	1.2521	0.01	6.96821	7.96e-07	**
LowProtLowOil_MMvsSN14_MM	gma-miR393h	16771881	16000538	182	1	10.8515	0.0625	7.43982	1.04e-51	**
LowProtLowOil_MMvsSN14_MM	gma-miR393i	16771881	16000538	182	1	10.8515	0.0625	7.43982	1.04e-51	**
LowProtLowOil_MMvsSN14_MM	gma-miR393j	16771881	16000538	182	1	10.8515	0.0625	7.43982	1.04e-51	**
LowProtLowOil_MMvsSN14_MM	gma-miR393k	16771881	16000538	182	1	10.8515	0.0625	7.43982	1.04e-51	**
LowProtLowOil_MMvsSN14_MM	gma-miR172c	16771881	16000538	41	0	2.4446	0.01	7.93345	1.21e-12	**
LowProtLowOil_MMvsSN14_MM	gma-miR172d	16771881	16000538	41	0	2.4446	0.01	7.93345	1.21e-12	**
LowProtLowOil_MMvsSN14_MM	gma-miR172e	16771881	16000538	41	0	2.4446	0.01	7.93345	1.21e-12	**

## Sheet: HighProtLowOil_DSvsSN14_DS
pairwise	miR-name	S34-6-total-reads	SN14-6-total-reads	S34-6-expressed	SN14-6-expressed	S34-6-std	SN14-6-std	fold-change(log2 S34-6/SN14-6)	p-value	sig-lable
HighProtLowOil_DSvsSN14_DS	gma-miR395k	14781457	15338184	2	67	0.1353	4.3682	-5.01281	1.41118e-17	**
HighProtLowOil_DSvsSN14_DS	gma-miR395i	14781457	15338184	3	60	0.203	3.9118	-4.26828	1.37321e-14	**
HighProtLowOil_DSvsSN14_DS	gma-miR395j	14781457	15338184	3	60	0.203	3.9118	-4.26828	1.37321e-14	**
HighProtLowOil_DSvsSN14_DS	gma-miR395l	14781457	15338184	3	60	0.203	3.9118	-4.26828	1.37321e-14	**
HighProtLowOil_DSvsSN14_DS	gma-miR395m	14781457	15338184	3	60	0.203	3.9118	-4.26828	1.37321e-14	**
HighProtLowOil_DSvsSN14_DS	gma-miR167e	14781457	15338184	728	8811	49.2509	574.449	-3.54396	0	**
HighProtLowOil_DSvsSN14_DS	gma-miR167f	14781457	15338184	728	8811	49.2509	574.449	-3.54396	0	**
HighProtLowOil_DSvsSN14_DS	gma-miR167a	14781457	15338184	514	5521	34.7733	359.951	-3.37175	0	**
HighProtLowOil_DSvsSN14_DS	gma-miR167b	14781457	15338184	514	5520	34.7733	359.886	-3.37149	0	**
HighProtLowOil_DSvsSN14_DS	gma-miR167d	14781457	15338184	514	5520	34.7733	359.886	-3.37149	0	**
HighProtLowOil_DSvsSN14_DS	gma-miR396b-3p	14781457	15338184	10	105	0.6765	6.8457	-3.33904	1.25598e-20	**
HighProtLowOil_DSvsSN14_DS	gma-miR396k-3p	14781457	15338184	10	105	0.6765	6.8457	-3.33904	1.25598e-20	**
HighProtLowOil_DSvsSN14_DS	gma-miR159d	14781457	15338184	4	41	0.2706	2.6731	-3.30428	1.02527e-08	**
HighProtLowOil_DSvsSN14_DS	gma-miR396d	14781457	15338184	10	102	0.6765	6.6501	-3.29721	7.26089e-20	**
HighProtLowOil_DSvsSN14_DS	gma-miR167c	14781457	15338184	1907	16320	129.013	1064.01	-3.04392	0	**
HighProtLowOil_DSvsSN14_DS	gma-miR167g	14781457	15338184	1917	16315	129.69	1063.69	-3.03594	0	**
HighProtLowOil_DSvsSN14_DS	gma-miR167j	14781457	15338184	1917	16315	129.69	1063.69	-3.03594	0	**
HighProtLowOil_DSvsSN14_DS	gma-miR2118a-5p	14781457	15338184	2	16	0.1353	1.0431	-2.94664	0.000962292	**
HighProtLowOil_DSvsSN14_DS	gma-miR2118b-5p	14781457	15338184	2	16	0.1353	1.0431	-2.94664	0.000962292	**
HighProtLowOil_DSvsSN14_DS	gma-miR171k-5p	14781457	15338184	5	40	0.3383	2.6079	-2.94651	8.54525e-08	**
HighProtLowOil_DSvsSN14_DS	gma-miR171l	14781457	15338184	5	40	0.3383	2.6079	-2.94651	8.54525e-08	**
HighProtLowOil_DSvsSN14_DS	gma-miR156b	14781457	15338184	615	4464	41.6062	291.038	-2.80634	0	**
HighProtLowOil_DSvsSN14_DS	gma-miR156f	14781457	15338184	615	4464	41.6062	291.038	-2.80634	0	**
HighProtLowOil_DSvsSN14_DS	gma-miR482c-5p	14781457	15338184	24	154	1.6237	10.0403	-2.62845	1.27242e-23	**
HighProtLowOil_DSvsSN14_DS	gma-miR1523a	14781457	15338184	5	32	0.3383	2.0863	-2.62457	7.13797e-06	**
HighProtLowOil_DSvsSN14_DS	gma-miR9727	14781457	15338184	5	32	0.3383	2.0863	-2.62457	7.13797e-06	**
HighProtLowOil_DSvsSN14_DS	gma-miR2109-3p	14781457	15338184	473	2987	31.9996	194.743	-2.60544	0	**
HighProtLowOil_DSvsSN14_DS	gma-miR4412-5p	14781457	15338184	49	308	3.315	20.0806	-2.59872	3.39529e-45	**
HighProtLowOil_DSvsSN14_DS	gma-miR156e	14781457	15338184	28	173	1.8943	11.279	-2.5739	8.74316e-26	**
HighProtLowOil_DSvsSN14_DS	gma-miR3522	14781457	15338184	319	1897	21.5811	123.678	-2.51875	3.48855e-260	**
HighProtLowOil_DSvsSN14_DS	gma-miR156c	14781457	15338184	29	170	1.9619	11.0835	-2.49809	1.44393e-24	**
HighProtLowOil_DSvsSN14_DS	gma-miR156d	14781457	15338184	29	170	1.9619	11.0835	-2.49809	1.44393e-24	**
HighProtLowOil_DSvsSN14_DS	gma-miR156i	14781457	15338184	29	170	1.9619	11.0835	-2.49809	1.44393e-24	**
HighProtLowOil_DSvsSN14_DS	gma-miR156j	14781457	15338184	29	170	1.9619	11.0835	-2.49809	1.44393e-24	**
HighProtLowOil_DSvsSN14_DS	gma-miR156l	14781457	15338184	29	170	1.9619	11.0835	-2.49809	1.44393e-24	**
HighProtLowOil_DSvsSN14_DS	gma-miR156m	14781457	15338184	29	170	1.9619	11.0835	-2.49809	1.44393e-24	**
HighProtLowOil_DSvsSN14_DS	gma-miR156g	14781457	15338184	29	168	1.9619	10.9531	-2.48102	4.07682e-24	**
HighProtLowOil_DSvsSN14_DS	gma-miR395e	14781457	15338184	4	23	0.2706	1.4995	-2.47025	0.000260935	**
HighProtLowOil_DSvsSN14_DS	gma-miR395f	14781457	15338184	4	23	0.2706	1.4995	-2.47025	0.000260935	**
HighProtLowOil_DSvsSN14_DS	gma-miR395g	14781457	15338184	4	23	0.2706	1.4995	-2.47025	0.000260935	**
HighProtLowOil_DSvsSN14_DS	gma-miR4996	14781457	15338184	23	132	1.556	8.606	-2.4675	3.84216e-19	**
HighProtLowOil_DSvsSN14_DS	gma-miR162b	14781457	15338184	426	2383	28.8199	155.364	-2.43051	3.68716577847034e-313	**
HighProtLowOil_DSvsSN14_DS	gma-miR162c	14781457	15338184	426	2383	28.8199	155.364	-2.43051	3.68716577847034e-313	**
HighProtLowOil_DSvsSN14_DS	gma-miR162a	14781457	15338184	427	2382	28.8875	155.299	-2.42653	1.9851238623117e-312	**
HighProtLowOil_DSvsSN14_DS	gma-miR396b-5p	14781457	15338184	201	1114	13.5981	72.6292	-2.41714	1.76815e-146	**
HighProtLowOil_DSvsSN14_DS	gma-miR396c	14781457	15338184	201	1114	13.5981	72.6292	-2.41714	1.76815e-146	**
HighProtLowOil_DSvsSN14_DS	gma-miR396k-5p	14781457	15338184	201	1114	13.5981	72.6292	-2.41714	1.76815e-146	**
HighProtLowOil_DSvsSN14_DS	gma-miR395a	14781457	15338184	49	264	3.315	17.2119	-2.37633	2.67936e-35	**
HighProtLowOil_DSvsSN14_DS	gma-miR395b	14781457	15338184	49	264	3.315	17.2119	-2.37633	2.67936e-35	**
HighProtLowOil_DSvsSN14_DS	gma-miR395c	14781457	15338184	49	264	3.315	17.2119	-2.37633	2.67936e-35	**
HighProtLowOil_DSvsSN14_DS	gma-miR395d	14781457	15338184	4	21	0.2706	1.3691	-2.33899	0.000746072	**
HighProtLowOil_DSvsSN14_DS	gma-miR319q	14781457	15338184	30182	152228	2041.88	9924.77	-2.28113	0	**
HighProtLowOil_DSvsSN14_DS	gma-miR319g	14781457	15338184	30183	152230	2041.95	9924.9	-2.28111	0	**
HighProtLowOil_DSvsSN14_DS	gma-miR319l	14781457	15338184	30526	153717	2065.16	10021.9	-2.27883	0	**
HighProtLowOil_DSvsSN14_DS	gma-miR156n	14781457	15338184	366	1836	24.7608	119.701	-2.27331	3.12949e-223	**
HighProtLowOil_DSvsSN14_DS	gma-miR156o	14781457	15338184	366	1836	24.7608	119.701	-2.27331	3.12949e-223	**
HighProtLowOil_DSvsSN14_DS	gma-miR156h	14781457	15338184	367	1835	24.8284	119.636	-2.26859	1.51088e-222	**
HighProtLowOil_DSvsSN14_DS	gma-miR156k	14781457	15338184	367	1835	24.8284	119.636	-2.26859	1.51088e-222	**
HighProtLowOil_DSvsSN14_DS	gma-miR1508b	14781457	15338184	5	25	0.3383	1.6299	-2.26841	0.000284034	**
HighProtLowOil_DSvsSN14_DS	gma-miR5767	14781457	15338184	67	334	4.5327	21.7757	-2.26428	7.90054e-42	**
HighProtLowOil_DSvsSN14_DS	gma-miR1508c	14781457	15338184	810	4014	54.7984	261.7	-2.25571	0	**
HighProtLowOil_DSvsSN14_DS	gma-miR1507c-3p	14781457	15338184	20	99	1.353	6.4545	-2.25414	2.38948e-13	**
HighProtLowOil_DSvsSN14_DS	gma-miR156a	14781457	15338184	342	1690	23.1371	110.183	-2.25162	3.00518e-203	**
HighProtLowOil_DSvsSN14_DS	gma-miR156u	14781457	15338184	342	1690	23.1371	110.183	-2.25162	3.00518e-203	**
HighProtLowOil_DSvsSN14_DS	gma-miR156v	14781457	15338184	342	1686	23.1371	109.922	-2.2482	2.139e-202	**
HighProtLowOil_DSvsSN14_DS	gma-miR156x	14781457	15338184	342	1686	23.1371	109.922	-2.2482	2.139e-202	**
HighProtLowOil_DSvsSN14_DS	gma-miR156y	14781457	15338184	342	1686	23.1371	109.922	-2.2482	2.139e-202	**
HighProtLowOil_DSvsSN14_DS	gma-miR156w	14781457	15338184	343	1686	23.2047	109.922	-2.24399	6.21754e-202	**
HighProtLowOil_DSvsSN14_DS	gma-miR156q	14781457	15338184	346	1693	23.4077	110.378	-2.2374	4.91441e-202	**
HighProtLowOil_DSvsSN14_DS	gma-miR156s	14781457	15338184	346	1693	23.4077	110.378	-2.2374	4.91441e-202	**
HighProtLowOil_DSvsSN14_DS	gma-miR1508a	14781457	15338184	970	4737	65.6228	308.837	-2.23458	0	**
HighProtLowOil_DSvsSN14_DS	gma-miR1507a	14781457	15338184	1375	6700	93.022	436.818	-2.23139	0	**
HighProtLowOil_DSvsSN14_DS	gma-miR1507b	14781457	15338184	1374	6695	92.9543	436.492	-2.23136	0	**
HighProtLowOil_DSvsSN14_DS	gma-miR396a-5p	14781457	15338184	106	500	7.1711	32.5984	-2.18453	3.41189e-59	**
HighProtLowOil_DSvsSN14_DS	gma-miR396e	14781457	15338184	106	500	7.1711	32.5984	-2.18453	3.41189e-59	**
HighProtLowOil_DSvsSN14_DS	gma-miR396h	14781457	15338184	106	500	7.1711	32.5984	-2.18453	3.41189e-59	**
HighProtLowOil_DSvsSN14_DS	gma-miR396i-5p	14781457	15338184	106	500	7.1711	32.5984	-2.18453	3.41189e-59	**
HighProtLowOil_DSvsSN14_DS	gma-miR5372	14781457	15338184	3104	14406	209.993	939.225	-2.16113	0	**
HighProtLowOil_DSvsSN14_DS	gma-miR862b	14781457	15338184	15	67	1.0148	4.3682	-2.10584	8.47801e-09	**
HighProtLowOil_DSvsSN14_DS	gma-miR164a	14781457	15338184	67	296	4.5327	19.2982	-2.09002	7.53331e-34	**
HighProtLowOil_DSvsSN14_DS	gma-miR164b	14781457	15338184	67	296	4.5327	19.2982	-2.09002	7.53331e-34	**
HighProtLowOil_DSvsSN14_DS	gma-miR164c	14781457	15338184	67	296	4.5327	19.2982	-2.09002	7.53331e-34	**
HighProtLowOil_DSvsSN14_DS	gma-miR164d	14781457	15338184	67	296	4.5327	19.2982	-2.09002	7.53331e-34	**
HighProtLowOil_DSvsSN14_DS	gma-miR164e	14781457	15338184	67	296	4.5327	19.2982	-2.09002	7.53331e-34	**
HighProtLowOil_DSvsSN14_DS	gma-miR164f	14781457	15338184	67	296	4.5327	19.2982	-2.09002	7.53331e-34	**
HighProtLowOil_DSvsSN14_DS	gma-miR164g	14781457	15338184	67	296	4.5327	19.2982	-2.09002	7.53331e-34	**
HighProtLowOil_DSvsSN14_DS	gma-miR164h	14781457	15338184	67	296	4.5327	19.2982	-2.09002	7.53331e-34	**
HighProtLowOil_DSvsSN14_DS	gma-miR164i	14781457	15338184	67	296	4.5327	19.2982	-2.09002	7.53331e-34	**
HighProtLowOil_DSvsSN14_DS	gma-miR164j	14781457	15338184	67	296	4.5327	19.2982	-2.09002	7.53331e-34	**
HighProtLowOil_DSvsSN14_DS	gma-miR164k	14781457	15338184	67	296	4.5327	19.2982	-2.09002	7.53331e-34	**
HighProtLowOil_DSvsSN14_DS	gma-miR5373	14781457	15338184	15	66	1.0148	4.303	-2.08415	1.36948e-08	**
HighProtLowOil_DSvsSN14_DS	gma-miR5376	14781457	15338184	32	139	2.1649	9.0624	-2.06559	1.8763e-16	**
HighProtLowOil_DSvsSN14_DS	gma-miR5764	14781457	15338184	14	60	0.9471	3.9118	-2.04624	9.05611e-08	**
HighProtLowOil_DSvsSN14_DS	gma-miR1511	14781457	15338184	808	3450	54.6631	224.929	-2.04083	0	**
HighProtLowOil_DSvsSN14_DS	gma-miR4413b	14781457	15338184	4	17	0.2706	1.1083	-2.03411	0.00565367	**
HighProtLowOil_DSvsSN14_DS	gma-miR1512c	14781457	15338184	8	33	0.5412	2.1515	-1.99111	0.000111538	**
HighProtLowOil_DSvsSN14_DS	gma-miR4345	14781457	15338184	47	193	3.1797	12.583	-1.98451	3.11878e-21	**
HighProtLowOil_DSvsSN14_DS	gma-miR5670b	14781457	15338184	115	457	7.78	29.7949	-1.93722	1.08909e-46	**
HighProtLowOil_DSvsSN14_DS	gma-miR394a-5p	14781457	15338184	21	82	1.4207	5.3461	-1.91188	2.08823e-09	**
HighProtLowOil_DSvsSN14_DS	gma-miR394b-5p	14781457	15338184	21	82	1.4207	5.3461	-1.91188	2.08823e-09	**
HighProtLowOil_DSvsSN14_DS	gma-miR394d	14781457	15338184	21	82	1.4207	5.3461	-1.91188	2.08823e-09	**
HighProtLowOil_DSvsSN14_DS	gma-miR394e	14781457	15338184	21	82	1.4207	5.3461	-1.91188	2.08823e-09	**
HighProtLowOil_DSvsSN14_DS	gma-miR394f	14781457	15338184	21	82	1.4207	5.3461	-1.91188	2.08823e-09	**
HighProtLowOil_DSvsSN14_DS	gma-miR862a	14781457	15338184	19	74	1.2854	4.8246	-1.90819	1.35109e-08	**
HighProtLowOil_DSvsSN14_DS	gma-miR319d	14781457	15338184	334	1280	22.5959	83.4519	-1.88488	4.39912e-123	**
HighProtLowOil_DSvsSN14_DS	gma-miR319i	14781457	15338184	334	1280	22.5959	83.4519	-1.88488	4.39912e-123	**
HighProtLowOil_DSvsSN14_DS	gma-miR319o	14781457	15338184	334	1280	22.5959	83.4519	-1.88488	4.39912e-123	**
HighProtLowOil_DSvsSN14_DS	gma-miR1509b	14781457	15338184	101	386	6.8329	25.166	-1.88091	3.24565e-38	**
HighProtLowOil_DSvsSN14_DS	gma-miR1510b-5p	14781457	15338184	832	3103	56.2867	202.306	-1.84567	2.50214e-287	**
HighProtLowOil_DSvsSN14_DS	gma-miR394c-5p	14781457	15338184	22	82	1.4884	5.3461	-1.84472	4.97107e-09	**
HighProtLowOil_DSvsSN14_DS	gma-miR394g	14781457	15338184	22	82	1.4884	5.3461	-1.84472	4.97107e-09	**
HighProtLowOil_DSvsSN14_DS	gma-miR1515a	14781457	15338184	89	329	6.0211	21.4497	-1.83286	9.87111e-32	**
HighProtLowOil_DSvsSN14_DS	gma-miR1515b	14781457	15338184	89	329	6.0211	21.4497	-1.83286	9.87111e-32	**
HighProtLowOil_DSvsSN14_DS	gma-miR319c	14781457	15338184	27	96	1.8266	6.2589	-1.77675	6.71429e-10	**
HighProtLowOil_DSvsSN14_DS	gma-miR398c	14781457	15338184	482	1698	32.6084	110.704	-1.76339	1.28446e-148	**
HighProtLowOil_DSvsSN14_DS	gma-miR398d	14781457	15338184	482	1698	32.6084	110.704	-1.76339	1.28446e-148	**
HighProtLowOil_DSvsSN14_DS	gma-miR159a-3p	14781457	15338184	41469	142621	2805.47	9298.43	-1.72874	0	**
HighProtLowOil_DSvsSN14_DS	gma-miR159e-3p	14781457	15338184	41469	142621	2805.47	9298.43	-1.72874	0	**
HighProtLowOil_DSvsSN14_DS	gma-miR319p	14781457	15338184	808	2755	54.6631	179.617	-1.71629	4.71264e-231	**
HighProtLowOil_DSvsSN14_DS	gma-miR4997	14781457	15338184	29	90	1.9619	5.8677	-1.58054	3.81879e-08	**
HighProtLowOil_DSvsSN14_DS	gma-miR2109-5p	14781457	15338184	511	1550	34.5703	101.055	-1.54754	4.83731e-113	**
HighProtLowOil_DSvsSN14_DS	gma-miR9730	14781457	15338184	20	60	1.353	3.9118	-1.53167	1.21034e-05	**
HighProtLowOil_DSvsSN14_DS	gma-miR9726	14781457	15338184	23	69	1.556	4.4986	-1.53163	2.63148e-06	**
HighProtLowOil_DSvsSN14_DS	gma-miR4344	14781457	15338184	7	21	0.4736	1.3691	-1.53149	0.010824	*
HighProtLowOil_DSvsSN14_DS	gma-miR4409	14781457	15338184	49	146	3.315	9.5187	-1.52176	8.62079e-12	**
HighProtLowOil_DSvsSN14_DS	gma-miR1509a	14781457	15338184	600	1758	40.5914	114.616	-1.49756	5.22091e-122	**
HighProtLowOil_DSvsSN14_DS	gma-miR160c	14781457	15338184	46	132	3.112	8.606	-1.4675	2.65586e-10	**
HighProtLowOil_DSvsSN14_DS	gma-miR160d	14781457	15338184	46	132	3.112	8.606	-1.4675	2.65586e-10	**
HighProtLowOil_DSvsSN14_DS	gma-miR4413a	14781457	15338184	59	163	3.9915	10.6271	-1.41275	8.6046e-12	**
HighProtLowOil_DSvsSN14_DS	gma-miR160f	14781457	15338184	51	137	3.4503	8.932	-1.37226	9.3613e-10	**
HighProtLowOil_DSvsSN14_DS	gma-miR160a-5p	14781457	15338184	52	138	3.5179	8.9972	-1.35476	1.18333e-09	**
HighProtLowOil_DSvsSN14_DS	gma-miR160b	14781457	15338184	52	138	3.5179	8.9972	-1.35476	1.18333e-09	**
HighProtLowOil_DSvsSN14_DS	gma-miR160e	14781457	15338184	51	135	3.4503	8.8016	-1.35104	1.93722e-09	**
HighProtLowOil_DSvsSN14_DS	gma-miR4994-5p	14781457	15338184	11	29	0.7442	1.8907	-1.34516	0.00620986	**
HighProtLowOil_DSvsSN14_DS	gma-miR168b	14781457	15338184	345	879	23.3401	57.308	-1.29593	4.43909e-50	**
HighProtLowOil_DSvsSN14_DS	gma-miR168a	14781457	15338184	347	882	23.4754	57.5035	-1.2925	4.79389e-50	**
HighProtLowOil_DSvsSN14_DS	gma-miR482b-5p	14781457	15338184	32	81	2.1649	5.2809	-1.28648	7.9299e-06	**
HighProtLowOil_DSvsSN14_DS	gma-miR482d-5p	14781457	15338184	32	81	2.1649	5.2809	-1.28648	7.9299e-06	**
HighProtLowOil_DSvsSN14_DS	gma-miR482e	14781457	15338184	32	81	2.1649	5.2809	-1.28648	7.9299e-06	**
HighProtLowOil_DSvsSN14_DS	gma-miR390b-5p	14781457	15338184	11	27	0.7442	1.7603	-1.24206	0.0131388	*
HighProtLowOil_DSvsSN14_DS	gma-miR390d	14781457	15338184	11	27	0.7442	1.7603	-1.24206	0.0131388	*
HighProtLowOil_DSvsSN14_DS	gma-miR4379	14781457	15338184	12	29	0.8118	1.8907	-1.21972	0.011184	*
HighProtLowOil_DSvsSN14_DS	gma-miR169f	14781457	15338184	11	25	0.7442	1.6299	-1.13102	0.0268832	*
HighProtLowOil_DSvsSN14_DS	gma-miR1510b-3p	14781457	15338184	1879	4241	127.119	276.5	-1.1211	6.31498e-187	**
HighProtLowOil_DSvsSN14_DS	gma-miR166a-5p	14781457	15338184	213	470	14.4099	30.6425	-1.08847	2.80135e-21	**
HighProtLowOil_DSvsSN14_DS	gma-miR166c-5p	14781457	15338184	213	470	14.4099	30.6425	-1.08847	2.80135e-21	**
HighProtLowOil_DSvsSN14_DS	gma-miR166l	14781457	15338184	217	474	14.6806	30.9033	-1.07385	5.13547e-21	**
HighProtLowOil_DSvsSN14_DS	gma-miR5038b	14781457	15338184	36	77	2.4355	5.0202	-1.04353	0.000228684	**
HighProtLowOil_DSvsSN14_DS	gma-miR390f	14781457	15338184	29	61	1.9619	3.977	-1.01943	0.0013152	**
HighProtLowOil_DSvsSN14_DS	gma-miR5038a	14781457	15338184	40	84	2.7061	5.4765	-1.01704	0.000162897	**
HighProtLowOil_DSvsSN14_DS	gma-miR1510a-3p	14781457	15338184	3403	7141	230.221	465.57	-1.01598	3.23221e-267	**
HighProtLowOil_DSvsSN14_DS	gma-miR1514a-5p	14781457	15338184	29	60	1.9619	3.9118	-0.995581	0.00178221
HighProtLowOil_DSvsSN14_DS	gma-miR390g	14781457	15338184	29	60	1.9619	3.9118	-0.995581	0.00178221
HighProtLowOil_DSvsSN14_DS	gma-miR166k	14781457	15338184	1126	2291	76.1765	149.366	-0.971432	5.58971e-81
HighProtLowOil_DSvsSN14_DS	gma-miR390a-5p	14781457	15338184	29	59	1.9619	3.8466	-0.971332	0.00240377
HighProtLowOil_DSvsSN14_DS	gma-miR390e	14781457	15338184	29	59	1.9619	3.8466	-0.971332	0.00240377
HighProtLowOil_DSvsSN14_DS	gma-miR5770a	14781457	15338184	14	28	0.9471	1.8255	-0.946703	0.0424145
HighProtLowOil_DSvsSN14_DS	gma-miR408a-3p	14781457	15338184	12	24	0.8118	1.5647	-0.94669	0.0609474
HighProtLowOil_DSvsSN14_DS	gma-miR408b-3p	14781457	15338184	12	24	0.8118	1.5647	-0.94669	0.0609474
HighProtLowOil_DSvsSN14_DS	gma-miR408c-3p	14781457	15338184	12	24	0.8118	1.5647	-0.94669	0.0609474
HighProtLowOil_DSvsSN14_DS	gma-miR408d	14781457	15338184	12	24	0.8118	1.5647	-0.94669	0.0609474
HighProtLowOil_DSvsSN14_DS	gma-miR4416a	14781457	15338184	12	24	0.8118	1.5647	-0.94669	0.0609474
HighProtLowOil_DSvsSN14_DS	gma-miR166c-3p	14781457	15338184	11149	22230	754.256	1449.32	-0.942254	0
HighProtLowOil_DSvsSN14_DS	gma-miR166a-3p	14781457	15338184	10831	21594	732.742	1407.86	-0.942125	0
HighProtLowOil_DSvsSN14_DS	gma-miR166o	14781457	15338184	11732	23296	793.697	1518.82	-0.936294	0
HighProtLowOil_DSvsSN14_DS	gma-miR166q	14781457	15338184	11732	23296	793.697	1518.82	-0.936294	0
HighProtLowOil_DSvsSN14_DS	gma-miR166b	14781457	15338184	11733	23296	793.765	1518.82	-0.936171	0
HighProtLowOil_DSvsSN14_DS	gma-miR166n	14781457	15338184	11733	23296	793.765	1518.82	-0.936171	0
HighProtLowOil_DSvsSN14_DS	gma-miR166d	14781457	15338184	11744	23301	794.509	1519.15	-0.935129	0
HighProtLowOil_DSvsSN14_DS	gma-miR166f	14781457	15338184	11744	23301	794.509	1519.15	-0.935129	0
HighProtLowOil_DSvsSN14_DS	gma-miR166h-3p	14781457	15338184	1541	3027	104.252	197.351	-0.920683	1.97196e-97
HighProtLowOil_DSvsSN14_DS	gma-miR166j-3p	14781457	15338184	1541	3027	104.252	197.351	-0.920683	1.97196e-97
HighProtLowOil_DSvsSN14_DS	gma-miR166u	14781457	15338184	12747	24463	862.364	1594.91	-0.887104	0
HighProtLowOil_DSvsSN14_DS	gma-miR166p	14781457	15338184	13073	24368	884.419	1588.71	-0.845058	0
HighProtLowOil_DSvsSN14_DS	gma-miR166s	14781457	15338184	13618	25370	921.289	1654.04	-0.84427	0
HighProtLowOil_DSvsSN14_DS	gma-miR166t	14781457	15338184	13618	25370	921.289	1654.04	-0.84427	0
HighProtLowOil_DSvsSN14_DS	gma-miR166g	14781457	15338184	13074	24347	884.487	1587.35	-0.843704	0
HighProtLowOil_DSvsSN14_DS	gma-miR166i-3p	14781457	15338184	13074	24347	884.487	1587.35	-0.843704	0
HighProtLowOil_DSvsSN14_DS	gma-miR166e	14781457	15338184	13069	24308	884.148	1584.8	-0.841943	0
HighProtLowOil_DSvsSN14_DS	gma-miR319f	14781457	15338184	1348	2470	91.1953	161.036	-0.820352	5.58783e-66
HighProtLowOil_DSvsSN14_DS	gma-miR319e	14781457	15338184	1220	2122	82.5358	138.347	-0.745205	1.66763e-48
HighProtLowOil_DSvsSN14_DS	gma-miR319h	14781457	15338184	1219	2120	82.4682	138.217	-0.745026	1.92972e-48
HighProtLowOil_DSvsSN14_DS	gma-miR169m	14781457	15338184	11	19	0.7442	1.2387	-0.735065	0.180975
HighProtLowOil_DSvsSN14_DS	gma-miR166r	14781457	15338184	4920	8386	332.849	546.74	-0.715985	9.58158e-174
HighProtLowOil_DSvsSN14_DS	gma-miR171c-3p	14781457	15338184	10	17	0.6765	1.1083	-0.712187	0.219607
HighProtLowOil_DSvsSN14_DS	gma-miR171f	14781457	15338184	10	17	0.6765	1.1083	-0.712187	0.219607
HighProtLowOil_DSvsSN14_DS	gma-miR171o-3p	14781457	15338184	10	17	0.6765	1.1083	-0.712187	0.219607
HighProtLowOil_DSvsSN14_DS	gma-miR171q	14781457	15338184	10	17	0.6765	1.1083	-0.712187	0.219607
HighProtLowOil_DSvsSN14_DS	gma-miR5043	14781457	15338184	25	39	1.6913	2.5427	-0.588229	0.111377
HighProtLowOil_DSvsSN14_DS	gma-miR319a	14781457	15338184	1301	2004	88.0157	130.654	-0.569922	3.46033e-29
HighProtLowOil_DSvsSN14_DS	gma-miR319j	14781457	15338184	1301	2004	88.0157	130.654	-0.569922	3.46033e-29
HighProtLowOil_DSvsSN14_DS	gma-miR319m	14781457	15338184	1303	2007	88.151	130.85	-0.569864	3.18384e-29
HighProtLowOil_DSvsSN14_DS	gma-miR319b	14781457	15338184	1302	2005	88.0833	130.72	-0.569534	3.62415e-29
HighProtLowOil_DSvsSN14_DS	gma-miR319k	14781457	15338184	1302	2005	88.0833	130.72	-0.569534	3.62415e-29
HighProtLowOil_DSvsSN14_DS	gma-miR169g	14781457	15338184	13	20	0.8795	1.3039	-0.568078	0.274162
HighProtLowOil_DSvsSN14_DS	gma-miR5671b	14781457	15338184	287	428	19.4162	27.9042	-0.523221	1.64285e-06
HighProtLowOil_DSvsSN14_DS	gma-miR4995	14781457	15338184	14	20	0.9471	1.3039	-0.461245	0.365829
HighProtLowOil_DSvsSN14_DS	gma-miR5671a	14781457	15338184	14	20	0.9471	1.3039	-0.461245	0.365829
HighProtLowOil_DSvsSN14_DS	gma-miR171k-3p	14781457	15338184	25	35	1.6913	2.2819	-0.432103	0.2556
HighProtLowOil_DSvsSN14_DS	gma-miR2118a-3p	14781457	15338184	33838	47322	2289.22	3085.24	-0.430528	0
HighProtLowOil_DSvsSN14_DS	gma-miR2118b-3p	14781457	15338184	33838	47321	2289.22	3085.18	-0.430497	0
HighProtLowOil_DSvsSN14_DS	gma-miR396a-3p	14781457	15338184	142	192	9.6066	12.5178	-0.381883	0.0164698
HighProtLowOil_DSvsSN14_DS	gma-miR396i-3p	14781457	15338184	142	192	9.6066	12.5178	-0.381883	0.0164698
HighProtLowOil_DSvsSN14_DS	gma-miR482b-3p	14781457	15338184	14653	18367	991.31	1197.47	-0.272581	1.36236e-65
HighProtLowOil_DSvsSN14_DS	gma-miR482d-3p	14781457	15338184	14692	18396	993.948	1199.36	-0.271022	5.33869e-65
HighProtLowOil_DSvsSN14_DS	gma-miR482a-3p	14781457	15338184	299	366	20.228	23.862	-0.238361	0.0338954
HighProtLowOil_DSvsSN14_DS	gma-miR482c-3p	14781457	15338184	299	366	20.228	23.862	-0.238361	0.0338954
HighProtLowOil_DSvsSN14_DS	gma-miR6300	14781457	15338184	1598	1944	108.108	126.743	-0.229422	2.38149e-06
HighProtLowOil_DSvsSN14_DS	gma-miR5368	14781457	15338184	43	49	2.9091	3.1946	-0.135062	0.657655
HighProtLowOil_DSvsSN14_DS	gma-miR4370	14781457	15338184	33	19	2.2325	1.2387	0.849833	0.0388443
HighProtLowOil_DSvsSN14_DS	gma-miR2108a	14781457	15338184	55	25	3.7209	1.6299	1.19087	0.00040801	**

## Sheet: LowProtHighOil_DSvsSN14_DS
pairwise	miR-name	S58-6-total-reads	SN14-6-total-reads	S58-6-expressed	SN14-6-expressed	S58-6-std	SN14-6-std	fold-change(log2 S58-6/SN14-6)	p-value	sig-lable
LowProtHighOil_DSvsSN14_DS	gma-miR159d	16928602	15338184	5	41	0.2954	2.6731	-3.17777	3.7e-09	**
LowProtHighOil_DSvsSN14_DS	gma-miR156c	16928602	15338184	28	170	1.654	11.0835	-2.74438	2.06e-29	**
LowProtHighOil_DSvsSN14_DS	gma-miR156d	16928602	15338184	28	170	1.654	11.0835	-2.74438	2.06e-29	**
LowProtHighOil_DSvsSN14_DS	gma-miR156i	16928602	15338184	28	170	1.654	11.0835	-2.74438	2.06e-29	**
LowProtHighOil_DSvsSN14_DS	gma-miR156j	16928602	15338184	28	170	1.654	11.0835	-2.74438	2.06e-29	**
LowProtHighOil_DSvsSN14_DS	gma-miR156l	16928602	15338184	28	170	1.654	11.0835	-2.74438	2.06e-29	**
LowProtHighOil_DSvsSN14_DS	gma-miR156m	16928602	15338184	28	170	1.654	11.0835	-2.74438	2.06e-29	**
LowProtHighOil_DSvsSN14_DS	gma-miR156g	16928602	15338184	28	168	1.654	10.9531	-2.72731	6.74e-29	**
LowProtHighOil_DSvsSN14_DS	gma-miR156e	16928602	15338184	29	173	1.7131	11.279	-2.71896	1.28e-29	**
LowProtHighOil_DSvsSN14_DS	gma-miR395e	16928602	15338184	4	23	0.2363	1.4995	-2.66579	6.38e-05	**
LowProtHighOil_DSvsSN14_DS	gma-miR395f	16928602	15338184	4	23	0.2363	1.4995	-2.66579	6.38e-05	**
LowProtHighOil_DSvsSN14_DS	gma-miR395g	16928602	15338184	4	23	0.2363	1.4995	-2.66579	6.38e-05	**
LowProtHighOil_DSvsSN14_DS	gma-miR482c-5p	16928602	15338184	28	154	1.654	10.0403	-2.60177	2.46e-25	**
LowProtHighOil_DSvsSN14_DS	gma-miR396a-5p	16928602	15338184	95	500	5.6118	32.5984	-2.53827	1.41e-76	**
LowProtHighOil_DSvsSN14_DS	gma-miR396e	16928602	15338184	95	500	5.6118	32.5984	-2.53827	1.41e-76	**
LowProtHighOil_DSvsSN14_DS	gma-miR396h	16928602	15338184	95	500	5.6118	32.5984	-2.53827	1.41e-76	**
LowProtHighOil_DSvsSN14_DS	gma-miR396i-5p	16928602	15338184	95	500	5.6118	32.5984	-2.53827	1.41e-76	**
LowProtHighOil_DSvsSN14_DS	gma-miR395d	16928602	15338184	4	21	0.2363	1.3691	-2.53454	0.000209036	**
LowProtHighOil_DSvsSN14_DS	gma-miR396d	16928602	15338184	21	102	1.2405	6.6501	-2.42245	5.15e-16	**
LowProtHighOil_DSvsSN14_DS	gma-miR395k	16928602	15338184	14	67	0.827	4.3682	-2.40108	7e-11	**
LowProtHighOil_DSvsSN14_DS	gma-miR396b-3p	16928602	15338184	22	105	1.2996	6.8457	-2.39713	2.93e-16	**
LowProtHighOil_DSvsSN14_DS	gma-miR396k-3p	16928602	15338184	22	105	1.2996	6.8457	-2.39713	2.93e-16	**
LowProtHighOil_DSvsSN14_DS	gma-miR1514a-5p	16928602	15338184	13	60	0.7679	3.9118	-2.34884	1.17e-09	**
LowProtHighOil_DSvsSN14_DS	gma-miR395i	16928602	15338184	14	60	0.827	3.9118	-2.24187	3.33e-09	**
LowProtHighOil_DSvsSN14_DS	gma-miR395j	16928602	15338184	14	60	0.827	3.9118	-2.24187	3.33e-09	**
LowProtHighOil_DSvsSN14_DS	gma-miR395l	16928602	15338184	14	60	0.827	3.9118	-2.24187	3.33e-09	**
LowProtHighOil_DSvsSN14_DS	gma-miR395m	16928602	15338184	14	60	0.827	3.9118	-2.24187	3.33e-09	**
LowProtHighOil_DSvsSN14_DS	gma-miR9730	16928602	15338184	14	60	0.827	3.9118	-2.24187	3.33e-09	**
LowProtHighOil_DSvsSN14_DS	gma-miR1508b	16928602	15338184	7	25	0.4135	1.6299	-1.97882	0.000482289	**
LowProtHighOil_DSvsSN14_DS	gma-miR1523a	16928602	15338184	9	32	0.5316	2.0863	-1.97253	7.66e-05	**
LowProtHighOil_DSvsSN14_DS	gma-miR4412-5p	16928602	15338184	92	308	5.4346	20.0806	-1.88556	2.15e-33	**
LowProtHighOil_DSvsSN14_DS	gma-miR5376	16928602	15338184	42	139	2.481	9.0624	-1.86897	9.92e-16	**
LowProtHighOil_DSvsSN14_DS	gma-miR5767	16928602	15338184	102	334	6.0253	21.7757	-1.85361	2.78e-35	**
LowProtHighOil_DSvsSN14_DS	gma-miR156b	16928602	15338184	1371	4464	80.9872	291.038	-1.84544	0	**
LowProtHighOil_DSvsSN14_DS	gma-miR156f	16928602	15338184	1371	4464	80.9872	291.038	-1.84544	0	**
LowProtHighOil_DSvsSN14_DS	gma-miR862b	16928602	15338184	21	67	1.2405	4.3682	-1.81612	5.09e-08	**
LowProtHighOil_DSvsSN14_DS	gma-miR396b-5p	16928602	15338184	357	1114	21.0886	72.6292	-1.78409	7.04e-108	**
LowProtHighOil_DSvsSN14_DS	gma-miR396c	16928602	15338184	357	1114	21.0886	72.6292	-1.78409	7.04e-108	**
LowProtHighOil_DSvsSN14_DS	gma-miR396k-5p	16928602	15338184	357	1114	21.0886	72.6292	-1.78409	7.04e-108	**
LowProtHighOil_DSvsSN14_DS	gma-miR5770a	16928602	15338184	9	28	0.5316	1.8255	-1.77988	0.000570181	**
LowProtHighOil_DSvsSN14_DS	gma-miR5373	16928602	15338184	22	66	1.2996	4.303	-1.72728	1.78e-07	**
LowProtHighOil_DSvsSN14_DS	gma-miR4994-5p	16928602	15338184	10	29	0.5907	1.8907	-1.67842	0.000759341	**
LowProtHighOil_DSvsSN14_DS	gma-miR862a	16928602	15338184	26	74	1.5359	4.8246	-1.65133	8.41e-08	**
LowProtHighOil_DSvsSN14_DS	gma-miR319l	16928602	15338184	54865	153717	3240.96	10021.9	-1.62865	0	**
LowProtHighOil_DSvsSN14_DS	gma-miR319q	16928602	15338184	54446	152228	3216.21	9924.77	-1.62567	0	**
LowProtHighOil_DSvsSN14_DS	gma-miR319g	16928602	15338184	54449	152230	3216.39	9924.9	-1.62561	0	**
LowProtHighOil_DSvsSN14_DS	gma-miR162b	16928602	15338184	859	2383	50.7425	155.364	-1.61438	1.79e-198	**
LowProtHighOil_DSvsSN14_DS	gma-miR162c	16928602	15338184	859	2383	50.7425	155.364	-1.61438	1.79e-198	**
LowProtHighOil_DSvsSN14_DS	gma-miR162a	16928602	15338184	860	2382	50.8016	155.299	-1.6121	5.47e-198	**
LowProtHighOil_DSvsSN14_DS	gma-miR4345	16928602	15338184	73	193	4.3122	12.583	-1.54498	1.35e-16	**
LowProtHighOil_DSvsSN14_DS	gma-miR156n	16928602	15338184	704	1836	41.5864	119.701	-1.52526	2.87e-141	**
LowProtHighOil_DSvsSN14_DS	gma-miR156o	16928602	15338184	704	1836	41.5864	119.701	-1.52526	2.87e-141	**
LowProtHighOil_DSvsSN14_DS	gma-miR156h	16928602	15338184	704	1835	41.5864	119.636	-1.52447	4.37e-141	**
LowProtHighOil_DSvsSN14_DS	gma-miR156k	16928602	15338184	704	1835	41.5864	119.636	-1.52447	4.37e-141	**
LowProtHighOil_DSvsSN14_DS	gma-miR1507a	16928602	15338184	2582	6700	152.523	436.818	-1.51801	0	**
LowProtHighOil_DSvsSN14_DS	gma-miR1507b	16928602	15338184	2582	6695	152.523	436.492	-1.51693	0	**
LowProtHighOil_DSvsSN14_DS	gma-miR156a	16928602	15338184	653	1690	38.5738	110.183	-1.5142	8.19e-129	**
LowProtHighOil_DSvsSN14_DS	gma-miR156u	16928602	15338184	653	1690	38.5738	110.183	-1.5142	8.19e-129	**
LowProtHighOil_DSvsSN14_DS	gma-miR156v	16928602	15338184	652	1686	38.5147	109.922	-1.513	2.31e-128	**
LowProtHighOil_DSvsSN14_DS	gma-miR156w	16928602	15338184	652	1686	38.5147	109.922	-1.513	2.31e-128	**
LowProtHighOil_DSvsSN14_DS	gma-miR156x	16928602	15338184	652	1686	38.5147	109.922	-1.513	2.31e-128	**
LowProtHighOil_DSvsSN14_DS	gma-miR156y	16928602	15338184	652	1686	38.5147	109.922	-1.513	2.31e-128	**
LowProtHighOil_DSvsSN14_DS	gma-miR167a	16928602	15338184	2141	5521	126.472	359.951	-1.50898	0	**
LowProtHighOil_DSvsSN14_DS	gma-miR167b	16928602	15338184	2141	5520	126.472	359.886	-1.50872	0	**
LowProtHighOil_DSvsSN14_DS	gma-miR167d	16928602	15338184	2141	5520	126.472	359.886	-1.50872	0	**
LowProtHighOil_DSvsSN14_DS	gma-miR394a-5p	16928602	15338184	32	82	1.8903	5.3461	-1.49987	1.44e-07	**
LowProtHighOil_DSvsSN14_DS	gma-miR394b-5p	16928602	15338184	32	82	1.8903	5.3461	-1.49987	1.44e-07	**
LowProtHighOil_DSvsSN14_DS	gma-miR394c-5p	16928602	15338184	32	82	1.8903	5.3461	-1.49987	1.44e-07	**
LowProtHighOil_DSvsSN14_DS	gma-miR394g	16928602	15338184	32	82	1.8903	5.3461	-1.49987	1.44e-07	**
LowProtHighOil_DSvsSN14_DS	gma-miR396a-3p	16928602	15338184	75	192	4.4304	12.5178	-1.49847	7.46e-16	**
LowProtHighOil_DSvsSN14_DS	gma-miR396i-3p	16928602	15338184	75	192	4.4304	12.5178	-1.49847	7.46e-16	**
LowProtHighOil_DSvsSN14_DS	gma-miR156q	16928602	15338184	668	1693	39.4598	110.378	-1.484	2.81e-125	**
LowProtHighOil_DSvsSN14_DS	gma-miR156s	16928602	15338184	668	1693	39.4598	110.378	-1.484	2.81e-125	**
LowProtHighOil_DSvsSN14_DS	gma-miR1508c	16928602	15338184	1611	4014	95.1644	261.7	-1.45942	4.95e-287	**
LowProtHighOil_DSvsSN14_DS	gma-miR1510b-5p	16928602	15338184	1248	3103	73.7214	202.306	-1.45638	1.13e-221	**
LowProtHighOil_DSvsSN14_DS	gma-miR394d	16928602	15338184	33	82	1.9494	5.3461	-1.45546	2.7e-07	**
LowProtHighOil_DSvsSN14_DS	gma-miR394e	16928602	15338184	33	82	1.9494	5.3461	-1.45546	2.7e-07	**
LowProtHighOil_DSvsSN14_DS	gma-miR394f	16928602	15338184	33	82	1.9494	5.3461	-1.45546	2.7e-07	**
LowProtHighOil_DSvsSN14_DS	gma-miR1507c-3p	16928602	15338184	40	99	2.3629	6.4545	-1.44975	1.71e-08	**
LowProtHighOil_DSvsSN14_DS	gma-miR1508a	16928602	15338184	1917	4737	113.24	308.837	-1.44746	0	**
LowProtHighOil_DSvsSN14_DS	gma-miR167e	16928602	15338184	3579	8811	211.417	574.449	-1.44208	0	**
LowProtHighOil_DSvsSN14_DS	gma-miR167f	16928602	15338184	3579	8811	211.417	574.449	-1.44208	0	**
LowProtHighOil_DSvsSN14_DS	gma-miR9727	16928602	15338184	13	32	0.7679	2.0863	-1.44196	0.00152251	**
LowProtHighOil_DSvsSN14_DS	gma-miR4379	16928602	15338184	12	29	0.7089	1.8907	-1.41527	0.00294733	**
LowProtHighOil_DSvsSN14_DS	gma-miR5372	16928602	15338184	6162	14406	363.999	939.225	-1.36753	0	**
LowProtHighOil_DSvsSN14_DS	gma-miR5670b	16928602	15338184	198	457	11.6962	29.7949	-1.34903	1.34e-30	**
LowProtHighOil_DSvsSN14_DS	gma-miR3522	16928602	15338184	828	1897	48.9113	123.678	-1.33835	4.75e-120	**
LowProtHighOil_DSvsSN14_DS	gma-miR2109-3p	16928602	15338184	1311	2987	77.4429	194.743	-1.33036	3.53e-186	**
LowProtHighOil_DSvsSN14_DS	gma-miR167g	16928602	15338184	7481	16315	441.915	1063.69	-1.26723	0	**
LowProtHighOil_DSvsSN14_DS	gma-miR167j	16928602	15338184	7481	16315	441.915	1063.69	-1.26723	0	**
LowProtHighOil_DSvsSN14_DS	gma-miR167c	16928602	15338184	7498	16320	442.919	1064.01	-1.2644	0	**
LowProtHighOil_DSvsSN14_DS	gma-miR1515a	16928602	15338184	155	329	9.1561	21.4497	-1.22815	1.25e-19	**
LowProtHighOil_DSvsSN14_DS	gma-miR1515b	16928602	15338184	155	329	9.1561	21.4497	-1.22815	1.25e-19	**
LowProtHighOil_DSvsSN14_DS	gma-miR319p	16928602	15338184	1327	2755	78.388	179.617	-1.19622	9.28e-146	**
LowProtHighOil_DSvsSN14_DS	gma-miR5764	16928602	15338184	29	60	1.7131	3.9118	-1.19122	0.00016763	**
LowProtHighOil_DSvsSN14_DS	gma-miR9726	16928602	15338184	35	69	2.0675	4.4986	-1.12159	0.000118993	**
LowProtHighOil_DSvsSN14_DS	gma-miR159a-3p	16928602	15338184	73121	142621	4319.38	9298.43	-1.10616	0	**
LowProtHighOil_DSvsSN14_DS	gma-miR159e-3p	16928602	15338184	73121	142621	4319.38	9298.43	-1.10616	0	**
LowProtHighOil_DSvsSN14_DS	gma-miR1512c	16928602	15338184	17	33	1.0042	2.1515	-1.0993	0.00913136	**
LowProtHighOil_DSvsSN14_DS	gma-miR1509b	16928602	15338184	199	386	11.7553	25.166	-1.09816	2.77e-19	**
LowProtHighOil_DSvsSN14_DS	gma-miR1511	16928602	15338184	1822	3450	107.629	224.929	-1.06341	7.48e-151	**
LowProtHighOil_DSvsSN14_DS	gma-miR5038b	16928602	15338184	42	77	2.481	5.0202	-1.01682	0.00017385	**
LowProtHighOil_DSvsSN14_DS	gma-miR398a	16928602	15338184	21	6	1.2405	0.3912	1.66494	0.00816816	**
LowProtHighOil_DSvsSN14_DS	gma-miR398b	16928602	15338184	21	6	1.2405	0.3912	1.66494	0.00816816	**
LowProtHighOil_DSvsSN14_DS	gma-miR2118a-5p	16928602	15338184	6	16	0.3544	1.0431	-1.55743	0.018893	*
LowProtHighOil_DSvsSN14_DS	gma-miR2118b-5p	16928602	15338184	6	16	0.3544	1.0431	-1.55743	0.018893	*
LowProtHighOil_DSvsSN14_DS	gma-miR4413b	16928602	15338184	7	17	0.4135	1.1083	-1.42239	0.0233875	*
LowProtHighOil_DSvsSN14_DS	gma-miR2108b	16928602	15338184	17	6	1.0042	0.3912	1.36007	0.0413574	*

[truncated: 2 more sheets: HighProtHighOil_DSvsSN14_DS, LowProtLowOil_LMvsSN14_LM]
