# Supplementary material for: Analysis of miRNAs Targeted Storage Regulatory Genes during Soybean Seed Development Based on Transcriptome Sequencing
Source: Genes (Basel). 2019 May 28;10(6):408. doi: 10.3390/genes10060408 (PMC6628032; doi:10.3390/genes10060408)
Supplement: Supplementary file 1 [file genes-10-00408-s001.zip › Table S5 Differentially expressed miRNAs and genes.csv]

## Sheet: miR_Gene_best
miR.name	miR_log2_HPHOvsSN14_EM	miR_log2_HPLOvsSN14_EM	miR_log2_LPHOvsSN14_EM	miR_log2_LPLOvsSN14_EM	miR_log2_HPHOvsSN14_MM	miR_log2_HPLOvsSN14_MM	miR_log2_LPHOvsSN14_MM	miR_log2_LPLOvsSN14_MM	miR_log2_HPHOvsSN14_DS	miR_log2_HPLOvsSN14_DS	miR_log2_LPHOvsSN14_DS	miR_log2_LPLOvsSN14_DS	Gene.name	m_log2_HPHOvsSN14_EM	m_log2_HPLOvsSN14_EM	m_log2_LPHOvsSN14_EM	m_log2_LPLOvsSN14_EM	m_log2_HPHOvsSN14_MM	m_log2_HPLOvsSN14_MM	m_log2_LPHOvsSN14_MM	m_log2_LPLOvsSN14_MM	m_log2_HPHOvsSN14_DS	m_log2_HPLOvsSN14_DS	m_log2_LPHOvsSN14_DS	m_log2_LPLOvsSN14_DS	fit.cluster	CuffID	Chromosome	Strand	Start_AssambledTU	End_AssambledTU	MaxIsoformLength	CuffAssignedIDlist	OverlappedAnnotatedGene	AntisenceTranscriptGene	UnannotatedGeneOrIntergenicTU	X.pacId	transcriptName	peptideName	Pfam	Panther	KOG	KEGG.ec	KO	GO	Best.hit.arabi.name	arabi.symbol	arabi.defline
gma-miR171u	1.44486	0.739897	2.08693	1.30644	-0.392317	2.12712	1.44264	0.778953	-0.885652	-0.885652	-0.885652	0.143412	Glyma.01G136300	0.301373	0.405179	0.450539	0.291747	-1.25621	-0.954009	-0.431246	-0.918809	-0.20119	-0.0829864	-0.0369318	-0.0138312	31	XLOC_003274	Chr01	1	46035131	46039355	4109	Glyma.01G136300|Glyma.01G136300.1.Wm82.a2.v1	.	Glyma.01G136300.Wm82.a2.v1	.	30543116	Glyma.01G136300.1	Glyma.01G136300.1.p	PF03514	PTHR31636,PTHR31636:SF11					AT4G00150.1	ATHAM3,HAM3	GRAS family transcription factor
gma-miR171k-3p	0.796465	-0.0631369	1.69526	0.448916	-0.222651	0.859924	1.29376	-0.399672	-0.370555	-0.286228	0.268636	0.417091	Glyma.01G136300	0.301373	0.405179	0.450539	0.291747	-1.25621	-0.954009	-0.431246	-0.918809	-0.20119	-0.0829864	-0.0369318	-0.0138312	31	XLOC_003274	Chr01	1	46035131	46039355	4109	Glyma.01G136300|Glyma.01G136300.1.Wm82.a2.v1	.	Glyma.01G136300.Wm82.a2.v1	.	30543116	Glyma.01G136300.1	Glyma.01G136300.1.p	PF03514	PTHR31636,PTHR31636:SF11					AT4G00150.1	ATHAM3,HAM3	GRAS family transcription factor
gma-miR171i-3p	-0.176323	-0.176323	1.04221	-0.176323	0	0	0	0	0	0	0	0	Glyma.01G136300	0.301373	0.405179	0.450539	0.291747	-1.25621	-0.954009	-0.431246	-0.918809	-0.20119	-0.0829864	-0.0369318	-0.0138312	31	XLOC_003274	Chr01	1	46035131	46039355	4109	Glyma.01G136300|Glyma.01G136300.1.Wm82.a2.v1	.	Glyma.01G136300.Wm82.a2.v1	.	30543116	Glyma.01G136300.1	Glyma.01G136300.1.p	PF03514	PTHR31636,PTHR31636:SF11					AT4G00150.1	ATHAM3,HAM3	GRAS family transcription factor
gma-miR171o-3p	1.76329	0.966713	2.21216	1.57593	0.729792	2.51973	1.85663	0.988994	-0.306139	-0.330628	-0.303012	0.24348	Glyma.01G136300	0.301373	0.405179	0.450539	0.291747	-1.25621	-0.954009	-0.431246	-0.918809	-0.20119	-0.0829864	-0.0369318	-0.0138312	31	XLOC_003274	Chr01	1	46035131	46039355	4109	Glyma.01G136300|Glyma.01G136300.1.Wm82.a2.v1	.	Glyma.01G136300.Wm82.a2.v1	.	30543116	Glyma.01G136300.1	Glyma.01G136300.1.p	PF03514	PTHR31636,PTHR31636:SF11					AT4G00150.1	ATHAM3,HAM3	GRAS family transcription factor
gma-miR171c-3p	1.76329	0.966713	2.21216	1.57593	0.729792	2.51973	1.85663	0.988994	-0.306139	-0.330628	-0.303012	0.24348	Glyma.01G136300	0.301373	0.405179	0.450539	0.291747	-1.25621	-0.954009	-0.431246	-0.918809	-0.20119	-0.0829864	-0.0369318	-0.0138312	31	XLOC_003274	Chr01	1	46035131	46039355	4109	Glyma.01G136300|Glyma.01G136300.1.Wm82.a2.v1	.	Glyma.01G136300.Wm82.a2.v1	.	30543116	Glyma.01G136300.1	Glyma.01G136300.1.p	PF03514	PTHR31636,PTHR31636:SF11					AT4G00150.1	ATHAM3,HAM3	GRAS family transcription factor
gma-miR171e	1.42893	0.739897	2.08693	1.30644	-0.392317	2.12712	1.44264	0.778953	-0.885652	-0.885652	-0.885652	0.143412	Glyma.01G136300	0.301373	0.405179	0.450539	0.291747	-1.25621	-0.954009	-0.431246	-0.918809	-0.20119	-0.0829864	-0.0369318	-0.0138312	31	XLOC_003274	Chr01	1	46035131	46039355	4109	Glyma.01G136300|Glyma.01G136300.1.Wm82.a2.v1	.	Glyma.01G136300.Wm82.a2.v1	.	30543116	Glyma.01G136300.1	Glyma.01G136300.1.p	PF03514	PTHR31636,PTHR31636:SF11					AT4G00150.1	ATHAM3,HAM3	GRAS family transcription factor
gma-miR171a	-0.176323	-0.176323	1.04221	-0.176323	0	0	0	0	0	0	0	0	Glyma.01G136300	0.301373	0.405179	0.450539	0.291747	-1.25621	-0.954009	-0.431246	-0.918809	-0.20119	-0.0829864	-0.0369318	-0.0138312	31	XLOC_003274	Chr01	1	46035131	46039355	4109	Glyma.01G136300|Glyma.01G136300.1.Wm82.a2.v1	.	Glyma.01G136300.Wm82.a2.v1	.	30543116	Glyma.01G136300.1	Glyma.01G136300.1.p	PF03514	PTHR31636,PTHR31636:SF11					AT4G00150.1	ATHAM3,HAM3	GRAS family transcription factor
gma-miR171g	1.46065	0.739897	2.13051	1.331	-0.392317	2.12712	1.44264	0.816637	-0.885652	-0.885652	-0.885652	0.188647	Glyma.01G136300	0.301373	0.405179	0.450539	0.291747	-1.25621	-0.954009	-0.431246	-0.918809	-0.20119	-0.0829864	-0.0369318	-0.0138312	31	XLOC_003274	Chr01	1	46035131	46039355	4109	Glyma.01G136300|Glyma.01G136300.1.Wm82.a2.v1	.	Glyma.01G136300.Wm82.a2.v1	.	30543116	Glyma.01G136300.1	Glyma.01G136300.1.p	PF03514	PTHR31636,PTHR31636:SF11					AT4G00150.1	ATHAM3,HAM3	GRAS family transcription factor
gma-miR171f	1.80029	0.966713	2.22209	1.57593	0.729792	2.54573	1.85663	0.988994	-0.201559	-0.330628	-0.303012	0.24348	Glyma.01G136300	0.301373	0.405179	0.450539	0.291747	-1.25621	-0.954009	-0.431246	-0.918809	-0.20119	-0.0829864	-0.0369318	-0.0138312	31	XLOC_003274	Chr01	1	46035131	46039355	4109	Glyma.01G136300|Glyma.01G136300.1.Wm82.a2.v1	.	Glyma.01G136300.Wm82.a2.v1	.	30543116	Glyma.01G136300.1	Glyma.01G136300.1.p	PF03514	PTHR31636,PTHR31636:SF11					AT4G00150.1	ATHAM3,HAM3	GRAS family transcription factor
gma-miR171j-3p	1.50694	0.803767	2.17282	1.37898	0.676285	2.12712	1.44264	0.778953	-0.885652	-0.885652	-0.885652	0.188647	Glyma.01G136300	0.301373	0.405179	0.450539	0.291747	-1.25621	-0.954009	-0.431246	-0.918809	-0.20119	-0.0829864	-0.0369318	-0.0138312	31	XLOC_003274	Chr01	1	46035131	46039355	4109	Glyma.01G136300|Glyma.01G136300.1.Wm82.a2.v1	.	Glyma.01G136300.Wm82.a2.v1	.	30543116	Glyma.01G136300.1	Glyma.01G136300.1.p	PF03514	PTHR31636,PTHR31636:SF11					AT4G00150.1	ATHAM3,HAM3	GRAS family transcription factor
gma-miR171q	1.76329	0.966713	2.21216	1.57593	0.729792	2.51973	1.85663	0.988994	-0.306139	-0.330628	-0.303012	0.24348	Glyma.01G136300	0.301373	0.405179	0.450539	0.291747	-1.25621	-0.954009	-0.431246	-0.918809	-0.20119	-0.0829864	-0.0369318	-0.0138312	31	XLOC_003274	Chr01	1	46035131	46039355	4109	Glyma.01G136300|Glyma.01G136300.1.Wm82.a2.v1	.	Glyma.01G136300.Wm82.a2.v1	.	30543116	Glyma.01G136300.1	Glyma.01G136300.1.p	PF03514	PTHR31636,PTHR31636:SF11					AT4G00150.1	ATHAM3,HAM3	GRAS family transcription factor
gma-miR1513c	2.38952	-0.176323	1.81285	2.18707	1.09449	1.69943	1.529	1.24664	0.132768	-0.885652	-0.885652	-0.885652	Glyma.01G161600	-0.27741	0.19205	0.00900322	-0.0114226	-0.730521	1.92043	-0.0785954	-0.718234	0.109586	0.537071	0.111142	1.06966	9	XLOC_003468	Chr01	1	49965549	49975218	4435	Glyma.01G161600|Glyma.01G161600.1.Wm82.a2.v1,Glyma.01G161600|Glyma.01G161600.2.Wm82.a2.v1,Glyma.01G161600|Glyma.01G161600.3.Wm82.a2.v1	.	Glyma.01G161600.Wm82.a2.v1	.	30543791	Glyma.01G161600.1	Glyma.01G161600.1.p	PF07714	PTHR23257,PTHR23257:SF492	KOG0192	2.7.12.1		GO:0006468,GO:0004672	AT4G35780.1		ACT-like protein tyrosine kinase family protein
gma-miR530d	0	0	0	0	-0.0143553	1.0883	-0.0143553	-0.0143553	0	0	0	0	Glyma.01G234600	1.04741	0.470858	0.61112	0.913729	-0.739897	0.246687	-0.303092	-0.809087	-0.348087	-0.344828	-0.0832663	-0.351776	15	XLOC_004019	Chr01	1	56070390	56082494	4861	Glyma.01G234600|Glyma.01G234600.1.Wm82.a2.v1,Glyma.01G234600|Glyma.01G234600.2.Wm82.a2.v1,Glyma.01G234600|Glyma.01G234600.3.Wm82.a2.v1,Glyma.01G234600|Glyma.01G234600.4.Wm82.a2.v1,Glyma.01G234600|Glyma.01G234600.5.Wm82.a2.v1,Glyma.01G234600|Glyma.01G234600.6.Wm82.a2.v1,Glyma.01G234600|Glyma.01G234600.7.Wm82.a2.v1,Glyma.01G234600|Glyma.01G234600.8.Wm82.a2.v1,Glyma.01G234600|Glyma.01G234600.9.Wm82.…	.	Glyma.01G234600.Wm82.a2.v1	.	30544396	Glyma.01G234600.1	Glyma.01G234600.1.p	PF03126	PTHR13115,PTHR13115:SF9				GO:0003677	AT5G43630.1	TZP	zinc knuckle (CCHC-type) family protein
gma-miR530a	0	0	0	0	-0.0143553	1.0883	-0.0143553	-0.0143553	0	0	0	0	Glyma.01G234600	1.04741	0.470858	0.61112	0.913729	-0.739897	0.246687	-0.303092	-0.809087	-0.348087	-0.344828	-0.0832663	-0.351776	15	XLOC_004019	Chr01	1	56070390	56082494	4861	Glyma.01G234600|Glyma.01G234600.1.Wm82.a2.v1,Glyma.01G234600|Glyma.01G234600.2.Wm82.a2.v1,Glyma.01G234600|Glyma.01G234600.3.Wm82.a2.v1,Glyma.01G234600|Glyma.01G234600.4.Wm82.a2.v1,Glyma.01G234600|Glyma.01G234600.5.Wm82.a2.v1,Glyma.01G234600|Glyma.01G234600.6.Wm82.a2.v1,Glyma.01G234600|Glyma.01G234600.7.Wm82.a2.v1,Glyma.01G234600|Glyma.01G234600.8.Wm82.a2.v1,Glyma.01G234600|Glyma.01G234600.9.Wm82.…	.	Glyma.01G234600.Wm82.a2.v1	.	30544396	Glyma.01G234600.1	Glyma.01G234600.1.p	PF03126	PTHR13115,PTHR13115:SF9				GO:0003677	AT5G43630.1	TZP	zinc knuckle (CCHC-type) family protein
gma-miR530c	0	0	0	0	-0.0143553	1.0883	-0.0143553	-0.0143553	0	0	0	0	Glyma.01G234600	1.04741	0.470858	0.61112	0.913729	-0.739897	0.246687	-0.303092	-0.809087	-0.348087	-0.344828	-0.0832663	-0.351776	15	XLOC_004019	Chr01	1	56070390	56082494	4861	Glyma.01G234600|Glyma.01G234600.1.Wm82.a2.v1,Glyma.01G234600|Glyma.01G234600.2.Wm82.a2.v1,Glyma.01G234600|Glyma.01G234600.3.Wm82.a2.v1,Glyma.01G234600|Glyma.01G234600.4.Wm82.a2.v1,Glyma.01G234600|Glyma.01G234600.5.Wm82.a2.v1,Glyma.01G234600|Glyma.01G234600.6.Wm82.a2.v1,Glyma.01G234600|Glyma.01G234600.7.Wm82.a2.v1,Glyma.01G234600|Glyma.01G234600.8.Wm82.a2.v1,Glyma.01G234600|Glyma.01G234600.9.Wm82.…	.	Glyma.01G234600.Wm82.a2.v1	.	30544396	Glyma.01G234600.1	Glyma.01G234600.1.p	PF03126	PTHR13115,PTHR13115:SF9				GO:0003677	AT5G43630.1	TZP	zinc knuckle (CCHC-type) family protein
gma-miR530b	0	0	0	0	-0.0143553	1.0883	-0.0143553	-0.0143553	0	0	0	0	Glyma.01G234600	1.04741	0.470858	0.61112	0.913729	-0.739897	0.246687	-0.303092	-0.809087	-0.348087	-0.344828	-0.0832663	-0.351776	15	XLOC_004019	Chr01	1	56070390	56082494	4861	Glyma.01G234600|Glyma.01G234600.1.Wm82.a2.v1,Glyma.01G234600|Glyma.01G234600.2.Wm82.a2.v1,Glyma.01G234600|Glyma.01G234600.3.Wm82.a2.v1,Glyma.01G234600|Glyma.01G234600.4.Wm82.a2.v1,Glyma.01G234600|Glyma.01G234600.5.Wm82.a2.v1,Glyma.01G234600|Glyma.01G234600.6.Wm82.a2.v1,Glyma.01G234600|Glyma.01G234600.7.Wm82.a2.v1,Glyma.01G234600|Glyma.01G234600.8.Wm82.a2.v1,Glyma.01G234600|Glyma.01G234600.9.Wm82.…	.	Glyma.01G234600.Wm82.a2.v1	.	30544396	Glyma.01G234600.1	Glyma.01G234600.1.p	PF03126	PTHR13115,PTHR13115:SF9				GO:0003677	AT5G43630.1	TZP	zinc knuckle (CCHC-type) family protein
gma-miR530e	0	0	0	0	-0.0143553	1.0883	-0.0143553	-0.0143553	0	0	0	0	Glyma.01G234600	1.04741	0.470858	0.61112	0.913729	-0.739897	0.246687	-0.303092	-0.809087	-0.348087	-0.344828	-0.0832663	-0.351776	15	XLOC_004019	Chr01	1	56070390	56082494	4861	Glyma.01G234600|Glyma.01G234600.1.Wm82.a2.v1,Glyma.01G234600|Glyma.01G234600.2.Wm82.a2.v1,Glyma.01G234600|Glyma.01G234600.3.Wm82.a2.v1,Glyma.01G234600|Glyma.01G234600.4.Wm82.a2.v1,Glyma.01G234600|Glyma.01G234600.5.Wm82.a2.v1,Glyma.01G234600|Glyma.01G234600.6.Wm82.a2.v1,Glyma.01G234600|Glyma.01G234600.7.Wm82.a2.v1,Glyma.01G234600|Glyma.01G234600.8.Wm82.a2.v1,Glyma.01G234600|Glyma.01G234600.9.Wm82.…	.	Glyma.01G234600.Wm82.a2.v1	.	30544396	Glyma.01G234600.1	Glyma.01G234600.1.p	PF03126	PTHR13115,PTHR13115:SF9				GO:0003677	AT5G43630.1	TZP	zinc knuckle (CCHC-type) family protein
gma-miR3522	1.71098	1.92626	3.9514	2.55744	2.95942	4.00048	4.03964	3.21678	0.0414772	-2.46502	-1.32077	-0.609522	Glyma.02G013700	-1.93381	-2.32241	-1.66299	-1.82853	-0.437423	1.71408	0.0205363	-0.233631	-1.27599	-0.843566	-0.427809	-1.13208	21	XLOC_006690	Chr02	1	1239819	1244305	4442	Glyma.02G013700|Glyma.02G013700.1.Wm82.a2.v1	.	Glyma.02G013700.Wm82.a2.v1	.	30509974	Glyma.02G013700.1	Glyma.02G013700.1.p	PF01764	PTHR21493,PTHR21493:SF117				GO:0006629	AT1G02660.1		alpha/beta-Hydrolases superfamily protein
gma-miR159e-5p	2.46784	1.32387	2.47649	2.31006	1.22681	-0.224801	-0.47791	0.795013	0.465334	-0.984042	-0.984042	0.0902575	Glyma.02G059600	-0.509099	-0.00274738	-0.13727	-0.214589	0.0456194	2.15871	1.15893	0.137063	0.00527064	0	0	0	45	XLOC_004605	Chr02	1	5370648	5371762	1115	Glyma.02G059600|Glyma.02G059600.1.Wm82.a2.v1	Glyma.02G059600.Wm82.a2.v1	.	.	30510491	Glyma.02G059600.1	Glyma.02G059600.1.p	PF13833,PF13499	PTHR10891,PTHR10891:SF568	KOG0027		K13448		AT3G50770.1	CML41	calmodulin-like 41
gma-miR172c	3.49683	2.3171	3.99888	3.37039	-0.0143553	4.43185	3.22947	1.76998	0	0	0	0	Glyma.02G087400	0.408356	0.258698	0.443266	0.405506	-0.0704674	1.47297	-0.039051	0.0153766	-0.285355	-0.245804	0.0618202	-0.237299	34	XLOC_007206	Chr02	1	7618611	7625251	2472	Glyma.02G087400|Glyma.02G087400.1.Wm82.a2.v1,Glyma.02G087400|Glyma.02G087400.2.Wm82.a2.v1	.	Glyma.02G087400.Wm82.a2.v1	.	30508565	Glyma.02G087400.1	Glyma.02G087400.1.p	PF00847	PTHR32467,PTHR32467:SF15			K09284	GO:0006355,GO:0003700,GO:0007275	AT2G28550.2	RAP2.7,TOE1	related to AP2.7
gma-miR172i-3p	1.96013	0.855778	1.85807	1.71999	-0.0143553	1.18162	-0.0143553	-0.0143553	0	0	0	0	Glyma.02G087400	0.408356	0.258698	0.443266	0.405506	-0.0704674	1.47297	-0.039051	0.0153766	-0.285355	-0.245804	0.0618202	-0.237299	34	XLOC_007206	Chr02	1	7618611	7625251	2472	Glyma.02G087400|Glyma.02G087400.1.Wm82.a2.v1,Glyma.02G087400|Glyma.02G087400.2.Wm82.a2.v1	.	Glyma.02G087400.Wm82.a2.v1	.	30508565	Glyma.02G087400.1	Glyma.02G087400.1.p	PF00847	PTHR32467,PTHR32467:SF15			K09284	GO:0006355,GO:0003700,GO:0007275	AT2G28550.2	RAP2.7,TOE1	related to AP2.7
gma-miR172l	1.96013	0.855778	1.85807	1.71999	-0.0143553	1.18162	-0.0143553	-0.0143553	0	0	0	0	Glyma.02G087400	0.408356	0.258698	0.443266	0.405506	-0.0704674	1.47297	-0.039051	0.0153766	-0.285355	-0.245804	0.0618202	-0.237299	34	XLOC_007206	Chr02	1	7618611	7625251	2472	Glyma.02G087400|Glyma.02G087400.1.Wm82.a2.v1,Glyma.02G087400|Glyma.02G087400.2.Wm82.a2.v1	.	Glyma.02G087400.Wm82.a2.v1	.	30508565	Glyma.02G087400.1	Glyma.02G087400.1.p	PF00847	PTHR32467,PTHR32467:SF15			K09284	GO:0006355,GO:0003700,GO:0007275	AT2G28550.2	RAP2.7,TOE1	related to AP2.7
gma-miR5770a	2.8933	2.41129	4.69389	3.82032	3.8641	2.92837	3.65361	4.89628	0.974371	-0.537179	-0.883467	-0.89415	Glyma.02G120600	0.955107	1.06778	1.66426	0.577684	0	0.119984	0.105631	0	0	0	0	0	16	XLOC_005043	Chr02	1	11889104	11895861	2103	Glyma.02G120600|Glyma.02G120600.1.Wm82.a2.v1	Glyma.02G120600.Wm82.a2.v1	.	.	30508235	Glyma.02G120600.1	Glyma.02G120600.1.p	PF02727,PF02728,PF01179	PTHR10638,PTHR10638:SF36		1.4.3.21	K00276	GO:0055114,GO:0048038,GO:0009308,GO:0008131,GO:0005507	AT1G31690.1		Copper amine oxidase family protein
gma-miR5770b	2.32551	1.95537	3.87865	3.11041	-0.169925	0.98018	1.83616	1.03903	0	0	0	0	Glyma.02G120600	0.955107	1.06778	1.66426	0.577684	0	0.119984	0.105631	0	0	0	0	0	16	XLOC_005043	Chr02	1	11889104	11895861	2103	Glyma.02G120600|Glyma.02G120600.1.Wm82.a2.v1	Glyma.02G120600.Wm82.a2.v1	.	.	30508235	Glyma.02G120600.1	Glyma.02G120600.1.p	PF02727,PF02728,PF01179	PTHR10638,PTHR10638:SF36		1.4.3.21	K00276	GO:0055114,GO:0048038,GO:0009308,GO:0008131,GO:0005507	AT1G31690.1		Copper amine oxidase family protein
gma-miR390a-5p	1.97282	0.677928	2.32855	1.63066	-0.208246	1.48573	1.05246	0.352175	0.535731	-0.71045	-0.453183	0.667736	Glyma.02G281100	0.18397	1.04817	0.539575	0.266747	-0.00530797	0.959452	0.901116	-0.0572979	0.0451849	-0.0406288	0.0233021	-0.0631771	17	XLOC_008776	Chr02	1	46349976	46355272	4055	Glyma.02G281100|Glyma.02G281100.1.Wm82.a2.v1	.	Glyma.02G281100.Wm82.a2.v1	.	30508045	Glyma.02G281100.1	Glyma.02G281100.1.p	PF00560,PF13855,PF07714	PTHR27000,PTHR27000:SF121	KOG1187	2.7.11.1		GO:0005515,GO:0006468,GO:0004672	AT4G20270.1	BAM3	Leucine-rich receptor-like protein kinase family protein
gma-miR390b-5p	0.916341	0.364289	1.12826	0.721321	-0.523562	1.78232	1.23133	-0.523562	0.394508	-0.66226	-0.122327	0.0964766	Glyma.02G281100	0.18397	1.04817	0.539575	0.266747	-0.00530797	0.959452	0.901116	-0.0572979	0.0451849	-0.0406288	0.0233021	-0.0631771	17	XLOC_008776	Chr02	1	46349976	46355272	4055	Glyma.02G281100|Glyma.02G281100.1.Wm82.a2.v1	.	Glyma.02G281100.Wm82.a2.v1	.	30508045	Glyma.02G281100.1	Glyma.02G281100.1.p	PF00560,PF13855,PF07714	PTHR27000,PTHR27000:SF121	KOG1187	2.7.11.1		GO:0005515,GO:0006468,GO:0004672	AT4G20270.1	BAM3	Leucine-rich receptor-like protein kinase family protein
gma-miR390g	1.97282	0.672476	2.32855	1.63224	-0.214347	1.47963	1.04332	0.350635	0.516452	-0.729729	-0.472462	0.648457	Glyma.02G281100	0.18397	1.04817	0.539575	0.266747	-0.00530797	0.959452	0.901116	-0.0572979	0.0451849	-0.0406288	0.0233021	-0.0631771	17	XLOC_008776	Chr02	1	46349976	46355272	4055	Glyma.02G281100|Glyma.02G281100.1.Wm82.a2.v1	.	Glyma.02G281100.Wm82.a2.v1	.	30508045	Glyma.02G281100.1	Glyma.02G281100.1.p	PF00560,PF13855,PF07714	PTHR27000,PTHR27000:SF121	KOG1187	2.7.11.1		GO:0005515,GO:0006468,GO:0004672	AT4G20270.1	BAM3	Leucine-rich receptor-like protein kinase family protein
gma-miR390e	1.97282	0.675205	2.32855	1.63066	-0.20212	1.49186	1.05858	0.358302	0.535731	-0.71045	-0.453183	0.667736	Glyma.02G281100	0.18397	1.04817	0.539575	0.266747	-0.00530797	0.959452	0.901116	-0.0572979	0.0451849	-0.0406288	0.0233021	-0.0631771	17	XLOC_008776	Chr02	1	46349976	46355272	4055	Glyma.02G281100|Glyma.02G281100.1.Wm82.a2.v1	.	Glyma.02G281100.Wm82.a2.v1	.	30508045	Glyma.02G281100.1	Glyma.02G281100.1.p	PF00560,PF13855,PF07714	PTHR27000,PTHR27000:SF121	KOG1187	2.7.11.1		GO:0005515,GO:0006468,GO:0004672	AT4G20270.1	BAM3	Leucine-rich receptor-like protein kinase family protein
gma-miR390d	0.916341	0.397317	1.12826	0.721321	-0.523562	1.78232	1.20362	-0.523562	0.444602	-0.66226	-0.0891461	0.127955	Glyma.02G281100	0.18397	1.04817	0.539575	0.266747	-0.00530797	0.959452	0.901116	-0.0572979	0.0451849	-0.0406288	0.0233021	-0.0631771	17	XLOC_008776	Chr02	1	46349976	46355272	4055	Glyma.02G281100|Glyma.02G281100.1.Wm82.a2.v1	.	Glyma.02G281100.Wm82.a2.v1	.	30508045	Glyma.02G281100.1	Glyma.02G281100.1.p	PF00560,PF13855,PF07714	PTHR27000,PTHR27000:SF121	KOG1187	2.7.11.1		GO:0005515,GO:0006468,GO:0004672	AT4G20270.1	BAM3	Leucine-rich receptor-like protein kinase family protein
gma-miR390f	1.97973	0.674896	2.33171	1.63581	-0.214347	1.48464	1.04332	0.341493	0.51053	-0.748753	-0.491486	0.677383	Glyma.02G281100	0.18397	1.04817	0.539575	0.266747	-0.00530797	0.959452	0.901116	-0.0572979	0.0451849	-0.0406288	0.0233021	-0.0631771	17	XLOC_008776	Chr02	1	46349976	46355272	4055	Glyma.02G281100|Glyma.02G281100.1.Wm82.a2.v1	.	Glyma.02G281100.Wm82.a2.v1	.	30508045	Glyma.02G281100.1	Glyma.02G281100.1.p	PF00560,PF13855,PF07714	PTHR27000,PTHR27000:SF121	KOG1187	2.7.11.1		GO:0005515,GO:0006468,GO:0004672	AT4G20270.1	BAM3	Leucine-rich receptor-like protein kinase family protein
gma-miR2109-5p	2.21032	1.08768	2.08048	2.08048	0.980688	0.997894	1.46776	0.596564	0.311479	-1.5206	-0.556237	0.397176	Glyma.03G075300	-1.08819	-1.20768	-1.0524	-1.09881	-0.368289	0.48631	0.0674542	-0.493346	-0.0613275	0.00590814	0.0157303	-0.0078753	4	XLOC_009593	Chr03	1	18685792	18696211	9881	Glyma.03G075300|Glyma.03G075300.1.Wm82.a2.v1	Glyma.03G075300.Wm82.a2.v1	.	.	30519268	Glyma.03G075300.1	Glyma.03G075300.1.p	PF13676,PF00931	PTHR11017,PTHR11017:SF163	KOG4658			GO:0007165,GO:0005515,GO:0043531	AT5G36930.2		Disease resistance protein (TIR-NBS-LRR class) family
gma-miR396h	3.75855	2.64346	3.54065	3.78201	3.2761	3.76959	3.54084	3.31475	0.779423	-2.03979	-2.34528	-1.66965	Glyma.03G157700	-2.40886	-2.56814	-1.93946	-2.68904	-1.2942	1.20019	-0.756152	-1.00829	-0.0342854	-0.0341962	0.0344389	-0.0320099	25	XLOC_012373	Chr03	1	37313817	37317844	3466	Glyma.03G157700|Glyma.03G157700.1.Wm82.a2.v1	.	Glyma.03G157700.Wm82.a2.v1	.	30517473	Glyma.03G157700.1	Glyma.03G157700.1.p	PF00690,PF12710,PF00122,PF00689	PTHR24093,PTHR24093:SF292		3.6.3.8		GO:0046872,GO:0000166	AT3G63380.1		ATPase E1-E2 type family protein / haloacid dehalogenase-like hydrolase family protein
gma-miR159e-5p	2.46784	1.32387	2.47649	2.31006	1.22681	-0.224801	-0.47791	0.795013	0.465334	-0.984042	-0.984042	0.0902575	Glyma.03G181100	-0.103515	-0.303348	-0.0201137	-0.257064	0.0420695	1.89306	0.21062	0.0498361	-0.0576686	0.0955591	0.0478759	-0.0576686	8	XLOC_010493	Chr03	1	39285963	39287595	1352	Glyma.03G181100|Glyma.03G181100.1.Wm82.a2.v1	Glyma.03G181100.Wm82.a2.v1	.	.	30517974	Glyma.03G181100.1	Glyma.03G181100.1.p	PF04520	PTHR33083,PTHR33083:SF10					AT5G03230.1		Protein of unknown function, DUF584
gma-miR1507c-3p	2.15168	0.963873	2.77281	2.12369	0.502196	2.13679	1.82728	0.773702	-0.223448	-1.66361	-1.14841	-0.0940993	Glyma.04G075700	-0.261677	0.168391	-0.0914909	-0.0750299	-0.904223	1.57619	-0.360106	-0.723405	-0.00907929	-0.118517	-0.21577	0.279317	12	XLOC_015930	Chr04	1	6312034	6360948	3484	Glyma.04G075400|Glyma.04G075400.4.Wm82.a2.v1,Glyma.04G075400|Glyma.04G075400.5.Wm82.a2.v1,Glyma.04G075400|Glyma.04G075400.3.Wm82.a2.v1,Glyma.04G075400|Glyma.04G075400.1.Wm82.a2.v1,Glyma.04G075400|Glyma.04G075400.2.Wm82.a2.v1,Glyma.04G076000|Glyma.04G076000.1.Wm82.a2.v1	Glyma.04G075700.Wm82.a2.v1;Glyma.04G075800.Wm82.a2.v1;Glyma.04G075500.Wm82.a2.v1	.	.	30489847	Glyma.04G075700.1	Glyma.04G075700.1.p		PTHR24414,PTHR24414:SF31					AT2G24540.1	AFR	Galactose oxidase/kelch repeat superfamily protein
gma-miR1521a	1.97234	1.58726	1.24068	2.04773	1.12235	1.37496	1.09718	1.40577	0	0	0	0	Glyma.04G178400	-0.694426	-1.0027	-0.603734	-0.64582	-0.690185	-0.344502	-0.314466	-0.904	-0.105386	0.00864664	0.215482	-0.152084	35	XLOC_016822	Chr04	1	44291495	44298878	3831	Glyma.04G178400|Glyma.04G178400.1.Wm82.a2.v1,Glyma.04G178400|Glyma.04G178400.2.Wm82.a2.v1	.	Glyma.04G178400.Wm82.a2.v1	.	30490366	Glyma.04G178400.1	Glyma.04G178400.1.p	PF00132,PF00483	PTHR22572,PTHR22572:SF104		2.7.7.13	K00966	GO:0016779,GO:0009058	AT1G74910.2		ADP-glucose pyrophosphorylase family protein
gma-miR1507c-3p	2.15168	0.963873	2.77281	2.12369	0.502196	2.13679	1.82728	0.773702	-0.223448	-1.66361	-1.14841	-0.0940993	Glyma.05G006900	0.201964	1.31199	0.281365	0.295863	-0.257407	-0.171773	-0.116473	-0.259285	-0.0888149	-0.0794817	0.0920316	-0.0943777	23	XLOC_017604	Chr05	1	655508	661589	4802	Glyma.05G006900|Glyma.05G006900.1.Wm82.a2.v1	Glyma.05G006900.Wm82.a2.v1	.	.	30527065	Glyma.05G006900.1	Glyma.05G006900.1.p	PF00931	PTHR23155,PTHR23155:SF414				GO:0043531	AT3G14470.1		NB-ARC domain-containing disease resistance protein
gma-miR164h	1.59588	0.404467	1.92734	1.16114	0.302828	2.12348	1.48275	0.0418069	0.565538	-1.8753	-0.893851	0.616212	Glyma.05G025500	0.366899	0.228035	0.233246	0.357746	-1.17054	0.106658	-0.905985	-1.30749	0.0112609	0.00653451	0.121219	0.0444063	20	XLOC_019691	Chr05	1	2217704	2219970	2163	Glyma.05G025500|Glyma.05G025500.1.Wm82.a2.v1,Glyma.05G025500|Glyma.05G025500.2.Wm82.a2.v1	.	Glyma.05G025500.Wm82.a2.v1	.	30523657	Glyma.05G025500.1	Glyma.05G025500.1.p	PF02365	PTHR31744,PTHR31744:SF7				GO:0006355,GO:0003677	AT5G61430.1	ANAC100,ATNAC5,NAC100	NAC domain containing protein 100
gma-miR164c	1.59515	0.403993	1.92703	1.1615	0.302828	2.12348	1.48275	0.0418069	0.565538	-1.8753	-0.893851	0.616212	Glyma.05G025500	0.366899	0.228035	0.233246	0.357746	-1.17054	0.106658	-0.905985	-1.30749	0.0112609	0.00653451	0.121219	0.0444063	20	XLOC_019691	Chr05	1	2217704	2219970	2163	Glyma.05G025500|Glyma.05G025500.1.Wm82.a2.v1,Glyma.05G025500|Glyma.05G025500.2.Wm82.a2.v1	.	Glyma.05G025500.Wm82.a2.v1	.	30523657	Glyma.05G025500.1	Glyma.05G025500.1.p	PF02365	PTHR31744,PTHR31744:SF7				GO:0006355,GO:0003677	AT5G61430.1	ANAC100,ATNAC5,NAC100	NAC domain containing protein 100
gma-miR164j	1.59327	0.40505	1.92506	1.15808	0.302828	2.12051	1.47723	0.0400679	0.562456	-1.8753	-0.893851	0.616212	Glyma.05G025500	0.366899	0.228035	0.233246	0.357746	-1.17054	0.106658	-0.905985	-1.30749	0.0112609	0.00653451	0.121219	0.0444063	20	XLOC_019691	Chr05	1	2217704	2219970	2163	Glyma.05G025500|Glyma.05G025500.1.Wm82.a2.v1,Glyma.05G025500|Glyma.05G025500.2.Wm82.a2.v1	.	Glyma.05G025500.Wm82.a2.v1	.	30523657	Glyma.05G025500.1	Glyma.05G025500.1.p	PF02365	PTHR31744,PTHR31744:SF7				GO:0006355,GO:0003677	AT5G61430.1	ANAC100,ATNAC5,NAC100	NAC domain containing protein 100
gma-miR164e	1.59385	0.405891	1.92506	1.15752	0.302828	2.12101	1.47654	0.0418069	0.565538	-1.8753	-0.893851	0.616212	Glyma.05G025500	0.366899	0.228035	0.233246	0.357746	-1.17054	0.106658	-0.905985	-1.30749	0.0112609	0.00653451	0.121219	0.0444063	20	XLOC_019691	Chr05	1	2217704	2219970	2163	Glyma.05G025500|Glyma.05G025500.1.Wm82.a2.v1,Glyma.05G025500|Glyma.05G025500.2.Wm82.a2.v1	.	Glyma.05G025500.Wm82.a2.v1	.	30523657	Glyma.05G025500.1	Glyma.05G025500.1.p	PF02365	PTHR31744,PTHR31744:SF7				GO:0006355,GO:0003677	AT5G61430.1	ANAC100,ATNAC5,NAC100	NAC domain containing protein 100
gma-miR164g	1.59356	0.40505	1.92439	1.15724	0.304311	2.12051	1.47654	0.0418069	0.565538	-1.8753	-0.893851	0.616212	Glyma.05G025500	0.366899	0.228035	0.233246	0.357746	-1.17054	0.106658	-0.905985	-1.30749	0.0112609	0.00653451	0.121219	0.0444063	20	XLOC_019691	Chr05	1	2217704	2219970	2163	Glyma.05G025500|Glyma.05G025500.1.Wm82.a2.v1,Glyma.05G025500|Glyma.05G025500.2.Wm82.a2.v1	.	Glyma.05G025500.Wm82.a2.v1	.	30523657	Glyma.05G025500.1	Glyma.05G025500.1.p	PF02365	PTHR31744,PTHR31744:SF7				GO:0006355,GO:0003677	AT5G61430.1	ANAC100,ATNAC5,NAC100	NAC domain containing protein 100
gma-miR164i	1.59588	0.404047	1.92734	1.16114	0.302828	2.12348	1.48275	0.0418069	0.565538	-1.8753	-0.893851	0.616212	Glyma.05G025500	0.366899	0.228035	0.233246	0.357746	-1.17054	0.106658	-0.905985	-1.30749	0.0112609	0.00653451	0.121219	0.0444063	20	XLOC_019691	Chr05	1	2217704	2219970	2163	Glyma.05G025500|Glyma.05G025500.1.Wm82.a2.v1,Glyma.05G025500|Glyma.05G025500.2.Wm82.a2.v1	.	Glyma.05G025500.Wm82.a2.v1	.	30523657	Glyma.05G025500.1	Glyma.05G025500.1.p	PF02365	PTHR31744,PTHR31744:SF7				GO:0006355,GO:0003677	AT5G61430.1	ANAC100,ATNAC5,NAC100	NAC domain containing protein 100
gma-miR164a	1.59356	0.405471	1.92439	1.15724	0.304311	2.12051	1.47654	0.0418069	0.565538	-1.8753	-0.893851	0.616212	Glyma.05G025500	0.366899	0.228035	0.233246	0.357746	-1.17054	0.106658	-0.905985	-1.30749	0.0112609	0.00653451	0.121219	0.0444063	20	XLOC_019691	Chr05	1	2217704	2219970	2163	Glyma.05G025500|Glyma.05G025500.1.Wm82.a2.v1,Glyma.05G025500|Glyma.05G025500.2.Wm82.a2.v1	.	Glyma.05G025500.Wm82.a2.v1	.	30523657	Glyma.05G025500.1	Glyma.05G025500.1.p	PF02365	PTHR31744,PTHR31744:SF7				GO:0006355,GO:0003677	AT5G61430.1	ANAC100,ATNAC5,NAC100	NAC domain containing protein 100
gma-miR164f	1.59327	0.40505	1.92523	1.15808	0.302828	2.12051	1.47723	0.0400679	0.562456	-1.8753	-0.893851	0.616212	Glyma.05G025500	0.366899	0.228035	0.233246	0.357746	-1.17054	0.106658	-0.905985	-1.30749	0.0112609	0.00653451	0.121219	0.0444063	20	XLOC_019691	Chr05	1	2217704	2219970	2163	Glyma.05G025500|Glyma.05G025500.1.Wm82.a2.v1,Glyma.05G025500|Glyma.05G025500.2.Wm82.a2.v1	.	Glyma.05G025500.Wm82.a2.v1	.	30523657	Glyma.05G025500.1	Glyma.05G025500.1.p	PF02365	PTHR31744,PTHR31744:SF7				GO:0006355,GO:0003677	AT5G61430.1	ANAC100,ATNAC5,NAC100	NAC domain containing protein 100
gma-miR164k	1.59371	0.405471	1.92506	1.15752	0.302828	2.12101	1.47654	0.0400679	0.562456	-1.8753	-0.893851	0.616212	Glyma.05G025500	0.366899	0.228035	0.233246	0.357746	-1.17054	0.106658	-0.905985	-1.30749	0.0112609	0.00653451	0.121219	0.0444063	20	XLOC_019691	Chr05	1	2217704	2219970	2163	Glyma.05G025500|Glyma.05G025500.1.Wm82.a2.v1,Glyma.05G025500|Glyma.05G025500.2.Wm82.a2.v1	.	Glyma.05G025500.Wm82.a2.v1	.	30523657	Glyma.05G025500.1	Glyma.05G025500.1.p	PF02365	PTHR31744,PTHR31744:SF7				GO:0006355,GO:0003677	AT5G61430.1	ANAC100,ATNAC5,NAC100	NAC domain containing protein 100
gma-miR164d	1.59371	0.405471	1.92506	1.15752	0.302828	2.12101	1.47654	0.0400679	0.562456	-1.8753	-0.893851	0.616212	Glyma.05G025500	0.366899	0.228035	0.233246	0.357746	-1.17054	0.106658	-0.905985	-1.30749	0.0112609	0.00653451	0.121219	0.0444063	20	XLOC_019691	Chr05	1	2217704	2219970	2163	Glyma.05G025500|Glyma.05G025500.1.Wm82.a2.v1,Glyma.05G025500|Glyma.05G025500.2.Wm82.a2.v1	.	Glyma.05G025500.Wm82.a2.v1	.	30523657	Glyma.05G025500.1	Glyma.05G025500.1.p	PF02365	PTHR31744,PTHR31744:SF7				GO:0006355,GO:0003677	AT5G61430.1	ANAC100,ATNAC5,NAC100	NAC domain containing protein 100
gma-miR164b	1.59385	0.405891	1.92506	1.15752	0.302828	2.12101	1.47654	0.0418069	0.565538	-1.8753	-0.893851	0.616212	Glyma.05G025500	0.366899	0.228035	0.233246	0.357746	-1.17054	0.106658	-0.905985	-1.30749	0.0112609	0.00653451	0.121219	0.0444063	20	XLOC_019691	Chr05	1	2217704	2219970	2163	Glyma.05G025500|Glyma.05G025500.1.Wm82.a2.v1,Glyma.05G025500|Glyma.05G025500.2.Wm82.a2.v1	.	Glyma.05G025500.Wm82.a2.v1	.	30523657	Glyma.05G025500.1	Glyma.05G025500.1.p	PF02365	PTHR31744,PTHR31744:SF7				GO:0006355,GO:0003677	AT5G61430.1	ANAC100,ATNAC5,NAC100	NAC domain containing protein 100
gma-miR1510b-3p	2.66122	1.91732	2.96736	2.80592	0.850538	1.65895	1.51051	1.23019	-0.303055	-1.115	-0.777283	-0.0457443	Glyma.05G082200	-1.755	-1.65521	-1.63275	-1.82403	-0.987014	1.83133	-0.218122	-0.99162	-0.558773	-0.536436	-0.324457	-0.558708	21	XLOC_020131	Chr05	1	12795476	12801743	5803	Glyma.05G082200|Glyma.05G082200.3.Wm82.a2.v1,Glyma.05G082200|Glyma.05G082200.2.Wm82.a2.v1,Glyma.05G082200|Glyma.05G082200.1.Wm82.a2.v1	.	Glyma.05G082200.Wm82.a2.v1	.	30526100	Glyma.05G082200.1	Glyma.05G082200.1.p	PF05659,PF00931	PTHR23155,PTHR23155:SF543	KOG4658			GO:0043531	AT5G66900.1		Disease resistance protein (CC-NBS-LRR class) family
gma-miR172c	3.49683	2.3171	3.99888	3.37039	-0.0143553	4.43185	3.22947	1.76998	0	0	0	0	Glyma.05G091200	0.610824	0.412612	0.582561	0.481374	-0.210938	1.39415	0.23874	-0.194777	-0.047285	-0.0919407	-0.00300521	-0.0078289	34	XLOC_018313	Chr05	1	21946980	21951234	2834	Glyma.05G091200|Glyma.05G091200.1.Wm82.a2.v1	Glyma.05G091200.Wm82.a2.v1	.	.	30525978	Glyma.05G091200.1	Glyma.05G091200.1.p	PF00847	PTHR32467,PTHR32467:SF18			K09284	GO:0006355,GO:0003700,GO:0007275	AT4G36920.2	AP2,FL1,FLO2	Integrase-type DNA-binding superfamily protein
gma-miR172d	3.49683	2.3171	3.99888	3.37039	-0.0143553	4.43185	3.22947	1.76998	0	0	0	0	Glyma.05G091200	0.610824	0.412612	0.582561	0.481374	-0.210938	1.39415	0.23874	-0.194777	-0.047285	-0.0919407	-0.00300521	-0.0078289	34	XLOC_018313	Chr05	1	21946980	21951234	2834	Glyma.05G091200|Glyma.05G091200.1.Wm82.a2.v1	Glyma.05G091200.Wm82.a2.v1	.	.	30525978	Glyma.05G091200.1	Glyma.05G091200.1.p	PF00847	PTHR32467,PTHR32467:SF18			K09284	GO:0006355,GO:0003700,GO:0007275	AT4G36920.2	AP2,FL1,FLO2	Integrase-type DNA-binding superfamily protein
gma-miR172e	3.49683	2.3171	3.99888	3.37039	-0.0143553	4.43185	3.22947	1.76998	0	0	0	0	Glyma.05G091200	0.610824	0.412612	0.582561	0.481374	-0.210938	1.39415	0.23874	-0.194777	-0.047285	-0.0919407	-0.00300521	-0.0078289	34	XLOC_018313	Chr05	1	21946980	21951234	2834	Glyma.05G091200|Glyma.05G091200.1.Wm82.a2.v1	Glyma.05G091200.Wm82.a2.v1	.	.	30525978	Glyma.05G091200.1	Glyma.05G091200.1.p	PF00847	PTHR32467,PTHR32467:SF18			K09284	GO:0006355,GO:0003700,GO:0007275	AT4G36920.2	AP2,FL1,FLO2	Integrase-type DNA-binding superfamily protein
gma-miR172i-3p	1.96013	0.855778	1.85807	1.71999	-0.0143553	1.18162	-0.0143553	-0.0143553	0	0	0	0	Glyma.05G091200	0.610824	0.412612	0.582561	0.481374	-0.210938	1.39415	0.23874	-0.194777	-0.047285	-0.0919407	-0.00300521	-0.0078289	34	XLOC_018313	Chr05	1	21946980	21951234	2834	Glyma.05G091200|Glyma.05G091200.1.Wm82.a2.v1	Glyma.05G091200.Wm82.a2.v1	.	.	30525978	Glyma.05G091200.1	Glyma.05G091200.1.p	PF00847	PTHR32467,PTHR32467:SF18			K09284	GO:0006355,GO:0003700,GO:0007275	AT4G36920.2	AP2,FL1,FLO2	Integrase-type DNA-binding superfamily protein
gma-miR172l	1.96013	0.855778	1.85807	1.71999	-0.0143553	1.18162	-0.0143553	-0.0143553	0	0	0	0	Glyma.05G091200	0.610824	0.412612	0.582561	0.481374	-0.210938	1.39415	0.23874	-0.194777	-0.047285	-0.0919407	-0.00300521	-0.0078289	34	XLOC_018313	Chr05	1	21946980	21951234	2834	Glyma.05G091200|Glyma.05G091200.1.Wm82.a2.v1	Glyma.05G091200.Wm82.a2.v1	.	.	30525978	Glyma.05G091200.1	Glyma.05G091200.1.p	PF00847	PTHR32467,PTHR32467:SF18			K09284	GO:0006355,GO:0003700,GO:0007275	AT4G36920.2	AP2,FL1,FLO2	Integrase-type DNA-binding superfamily protein
gma-miR4996	0.725512	0.222772	2.66742	1.15729	0.947433	1.38416	2.18539	2.83413	-0.546462	-1.91005	-0.0980721	0.461555	Glyma.05G126800	0.210328	-0.00348563	0.0794407	0.290722	-0.427549	1.89556	-0.348576	-0.417138	-0.563014	-0.598096	-0.172484	-0.969319	19	XLOC_018593	Chr05	1	32000914	32005731	1964	Glyma.05G126800|Glyma.05G126800.2.Wm82.a2.v1,Glyma.05G126800|Glyma.05G126800.1.Wm82.a2.v1	Glyma.05G126800.Wm82.a2.v1	.	.	30526656	Glyma.05G126800.1	Glyma.05G126800.1.p	PF07712	PTHR33390,PTHR33390:SF1					AT5G61820.1
gma-miR4996	0.725512	0.222772	2.66742	1.15729	0.947433	1.38416	2.18539	2.83413	-0.546462	-1.91005	-0.0980721	0.461555	Glyma.05G126900	0.0524976	-0.0189695	0.0390445	-0.0075971	-0.0435408	2.0942	0.119318	-0.0326152	-0.177109	-0.203221	-0.0751386	-0.256005	8	XLOC_020573	Chr05	1	32006417	32009441	2445	Glyma.05G126900|Glyma.05G126900.1.Wm82.a2.v1	.	Glyma.05G126900.Wm82.a2.v1	.	30525634	Glyma.05G126900.1	Glyma.05G126900.1.p	PF07712	PTHR33390,PTHR33390:SF1					AT5G61820.1
gma-miR408b-3p	-0.30265	-0.290296	1.97807	0.331775	0.488887	2.62425	1.86598	1.20642	0.42194	-0.501366	0.339295	0.895925	Glyma.06G121100	-0.876855	0.716172	-0.391986	0.195087	0.0394416	0.89853	1.57562	0.237031	0	0	0.00640605	0	41	XLOC_025042	Chr06	1	9856604	9857939	956	Glyma.06G121100|Glyma.06G121100.1.Wm82.a2.v1	.	Glyma.06G121100.Wm82.a2.v1	.	30550902	Glyma.06G121100.1	Glyma.06G121100.1.p	PF02298	PTHR33021,PTHR33021:SF9				GO:0009055	AT2G02850.1	ARPN	plantacyanin
gma-miR408a-3p	-0.300132	-0.287778	1.97934	0.332388	0.488887	2.62425	1.86598	1.20642	0.42194	-0.501366	0.339295	0.895925	Glyma.06G121100	-0.876855	0.716172	-0.391986	0.195087	0.0394416	0.89853	1.57562	0.237031	0	0	0.00640605	0	41	XLOC_025042	Chr06	1	9856604	9857939	956	Glyma.06G121100|Glyma.06G121100.1.Wm82.a2.v1	.	Glyma.06G121100.Wm82.a2.v1	.	30550902	Glyma.06G121100.1	Glyma.06G121100.1.p	PF02298	PTHR33021,PTHR33021:SF9				GO:0009055	AT2G02850.1	ARPN	plantacyanin
gma-miR408c-3p	-0.312256	-0.292627	1.9724	0.322342	0.488887	2.62425	1.88059	1.22783	0.42194	-0.501366	0.339295	0.895925	Glyma.06G121100	-0.876855	0.716172	-0.391986	0.195087	0.0394416	0.89853	1.57562	0.237031	0	0	0.00640605	0	41	XLOC_025042	Chr06	1	9856604	9857939	956	Glyma.06G121100|Glyma.06G121100.1.Wm82.a2.v1	.	Glyma.06G121100.Wm82.a2.v1	.	30550902	Glyma.06G121100.1	Glyma.06G121100.1.p	PF02298	PTHR33021,PTHR33021:SF9				GO:0009055	AT2G02850.1	ARPN	plantacyanin
gma-miR408d	-0.30265	-0.290296	1.97807	0.331775	0.488887	2.62425	1.86598	1.20642	0.42194	-0.501366	0.339295	0.895925	Glyma.06G121100	-0.876855	0.716172	-0.391986	0.195087	0.0394416	0.89853	1.57562	0.237031	0	0	0.00640605	0	41	XLOC_025042	Chr06	1	9856604	9857939	956	Glyma.06G121100|Glyma.06G121100.1.Wm82.a2.v1	.	Glyma.06G121100.Wm82.a2.v1	.	30550902	Glyma.06G121100.1	Glyma.06G121100.1.p	PF02298	PTHR33021,PTHR33021:SF9				GO:0009055	AT2G02850.1	ARPN	plantacyanin
gma-miR164i	1.59588	0.404047	1.92734	1.16114	0.302828	2.12348	1.48275	0.0418069	0.565538	-1.8753	-0.893851	0.616212	Glyma.06G195500	0.374769	0.104947	-0.0739785	0.15517	-1.14563	0.0929493	-0.780521	-1.16442	0.0166919	-0.0443708	0.0335788	0.0268098	20	XLOC_023074	Chr06	1	17486259	17488670	2099	Glyma.06G195500|Glyma.06G195500.1.Wm82.a2.v1	Glyma.06G195500.Wm82.a2.v1	.	.	30552694	Glyma.06G195500.1	Glyma.06G195500.1.p	PF02365	PTHR31744,PTHR31744:SF7				GO:0006355,GO:0003677	AT5G61430.1	ANAC100,ATNAC5,NAC100	NAC domain containing protein 100
gma-miR164k	1.59371	0.405471	1.92506	1.15752	0.302828	2.12101	1.47654	0.0400679	0.562456	-1.8753	-0.893851	0.616212	Glyma.06G195500	0.374769	0.104947	-0.0739785	0.15517	-1.14563	0.0929493	-0.780521	-1.16442	0.0166919	-0.0443708	0.0335788	0.0268098	20	XLOC_023074	Chr06	1	17486259	17488670	2099	Glyma.06G195500|Glyma.06G195500.1.Wm82.a2.v1	Glyma.06G195500.Wm82.a2.v1	.	.	30552694	Glyma.06G195500.1	Glyma.06G195500.1.p	PF02365	PTHR31744,PTHR31744:SF7				GO:0006355,GO:0003677	AT5G61430.1	ANAC100,ATNAC5,NAC100	NAC domain containing protein 100
gma-miR164b	1.59385	0.405891	1.92506	1.15752	0.302828	2.12101	1.47654	0.0418069	0.565538	-1.8753	-0.893851	0.616212	Glyma.06G195500	0.374769	0.104947	-0.0739785	0.15517	-1.14563	0.0929493	-0.780521	-1.16442	0.0166919	-0.0443708	0.0335788	0.0268098	20	XLOC_023074	Chr06	1	17486259	17488670	2099	Glyma.06G195500|Glyma.06G195500.1.Wm82.a2.v1	Glyma.06G195500.Wm82.a2.v1	.	.	30552694	Glyma.06G195500.1	Glyma.06G195500.1.p	PF02365	PTHR31744,PTHR31744:SF7				GO:0006355,GO:0003677	AT5G61430.1	ANAC100,ATNAC5,NAC100	NAC domain containing protein 100
gma-miR164f	1.59327	0.40505	1.92523	1.15808	0.302828	2.12051	1.47723	0.0400679	0.562456	-1.8753	-0.893851	0.616212	Glyma.06G195500	0.374769	0.104947	-0.0739785	0.15517	-1.14563	0.0929493	-0.780521	-1.16442	0.0166919	-0.0443708	0.0335788	0.0268098	20	XLOC_023074	Chr06	1	17486259	17488670	2099	Glyma.06G195500|Glyma.06G195500.1.Wm82.a2.v1	Glyma.06G195500.Wm82.a2.v1	.	.	30552694	Glyma.06G195500.1	Glyma.06G195500.1.p	PF02365	PTHR31744,PTHR31744:SF7				GO:0006355,GO:0003677	AT5G61430.1	ANAC100,ATNAC5,NAC100	NAC domain containing protein 100
gma-miR164d	1.59371	0.405471	1.92506	1.15752	0.302828	2.12101	1.47654	0.0400679	0.562456	-1.8753	-0.893851	0.616212	Glyma.06G195500	0.374769	0.104947	-0.0739785	0.15517	-1.14563	0.0929493	-0.780521	-1.16442	0.0166919	-0.0443708	0.0335788	0.0268098	20	XLOC_023074	Chr06	1	17486259	17488670	2099	Glyma.06G195500|Glyma.06G195500.1.Wm82.a2.v1	Glyma.06G195500.Wm82.a2.v1	.	.	30552694	Glyma.06G195500.1	Glyma.06G195500.1.p	PF02365	PTHR31744,PTHR31744:SF7				GO:0006355,GO:0003677	AT5G61430.1	ANAC100,ATNAC5,NAC100	NAC domain containing protein 100
gma-miR164g	1.59356	0.40505	1.92439	1.15724	0.304311	2.12051	1.47654	0.0418069	0.565538	-1.8753	-0.893851	0.616212	Glyma.06G195500	0.374769	0.104947	-0.0739785	0.15517	-1.14563	0.0929493	-0.780521	-1.16442	0.0166919	-0.0443708	0.0335788	0.0268098	20	XLOC_023074	Chr06	1	17486259	17488670	2099	Glyma.06G195500|Glyma.06G195500.1.Wm82.a2.v1	Glyma.06G195500.Wm82.a2.v1	.	.	30552694	Glyma.06G195500.1	Glyma.06G195500.1.p	PF02365	PTHR31744,PTHR31744:SF7				GO:0006355,GO:0003677	AT5G61430.1	ANAC100,ATNAC5,NAC100	NAC domain containing protein 100
gma-miR164h	1.59588	0.404467	1.92734	1.16114	0.302828	2.12348	1.48275	0.0418069	0.565538	-1.8753	-0.893851	0.616212	Glyma.06G195500	0.374769	0.104947	-0.0739785	0.15517	-1.14563	0.0929493	-0.780521	-1.16442	0.0166919	-0.0443708	0.0335788	0.0268098	20	XLOC_023074	Chr06	1	17486259	17488670	2099	Glyma.06G195500|Glyma.06G195500.1.Wm82.a2.v1	Glyma.06G195500.Wm82.a2.v1	.	.	30552694	Glyma.06G195500.1	Glyma.06G195500.1.p	PF02365	PTHR31744,PTHR31744:SF7				GO:0006355,GO:0003677	AT5G61430.1	ANAC100,ATNAC5,NAC100	NAC domain containing protein 100
gma-miR164j	1.59327	0.40505	1.92506	1.15808	0.302828	2.12051	1.47723	0.0400679	0.562456	-1.8753	-0.893851	0.616212	Glyma.06G195500	0.374769	0.104947	-0.0739785	0.15517	-1.14563	0.0929493	-0.780521	-1.16442	0.0166919	-0.0443708	0.0335788	0.0268098	20	XLOC_023074	Chr06	1	17486259	17488670	2099	Glyma.06G195500|Glyma.06G195500.1.Wm82.a2.v1	Glyma.06G195500.Wm82.a2.v1	.	.	30552694	Glyma.06G195500.1	Glyma.06G195500.1.p	PF02365	PTHR31744,PTHR31744:SF7				GO:0006355,GO:0003677	AT5G61430.1	ANAC100,ATNAC5,NAC100	NAC domain containing protein 100
gma-miR164a	1.59356	0.405471	1.92439	1.15724	0.304311	2.12051	1.47654	0.0418069	0.565538	-1.8753	-0.893851	0.616212	Glyma.06G195500	0.374769	0.104947	-0.0739785	0.15517	-1.14563	0.0929493	-0.780521	-1.16442	0.0166919	-0.0443708	0.0335788	0.0268098	20	XLOC_023074	Chr06	1	17486259	17488670	2099	Glyma.06G195500|Glyma.06G195500.1.Wm82.a2.v1	Glyma.06G195500.Wm82.a2.v1	.	.	30552694	Glyma.06G195500.1	Glyma.06G195500.1.p	PF02365	PTHR31744,PTHR31744:SF7				GO:0006355,GO:0003677	AT5G61430.1	ANAC100,ATNAC5,NAC100	NAC domain containing protein 100
gma-miR164c	1.59515	0.403993	1.92703	1.1615	0.302828	2.12348	1.48275	0.0418069	0.565538	-1.8753	-0.893851	0.616212	Glyma.06G195500	0.374769	0.104947	-0.0739785	0.15517	-1.14563	0.0929493	-0.780521	-1.16442	0.0166919	-0.0443708	0.0335788	0.0268098	20	XLOC_023074	Chr06	1	17486259	17488670	2099	Glyma.06G195500|Glyma.06G195500.1.Wm82.a2.v1	Glyma.06G195500.Wm82.a2.v1	.	.	30552694	Glyma.06G195500.1	Glyma.06G195500.1.p	PF02365	PTHR31744,PTHR31744:SF7				GO:0006355,GO:0003677	AT5G61430.1	ANAC100,ATNAC5,NAC100	NAC domain containing protein 100
gma-miR164e	1.59385	0.405891	1.92506	1.15752	0.302828	2.12101	1.47654	0.0418069	0.565538	-1.8753	-0.893851	0.616212	Glyma.06G195500	0.374769	0.104947	-0.0739785	0.15517	-1.14563	0.0929493	-0.780521	-1.16442	0.0166919	-0.0443708	0.0335788	0.0268098	20	XLOC_023074	Chr06	1	17486259	17488670	2099	Glyma.06G195500|Glyma.06G195500.1.Wm82.a2.v1	Glyma.06G195500.Wm82.a2.v1	.	.	30552694	Glyma.06G195500.1	Glyma.06G195500.1.p	PF02365	PTHR31744,PTHR31744:SF7				GO:0006355,GO:0003677	AT5G61430.1	ANAC100,ATNAC5,NAC100	NAC domain containing protein 100
gma-miR319f	1.72646	1.32998	2.30969	2.38975	-0.11155	-0.529147	0.209137	-0.108779	-2.57021	-0.813549	0.0842149	0.498835	Glyma.06G232300	0.0449385	1.00193	0.370004	-0.0183124	-0.0644754	0.305459	0.555103	-0.326745	-0.60889	-0.739807	0.145579	-0.56416	39	XLOC_023441	Chr06	1	36693772	36701215	6175	Glyma.06G232300|Glyma.06G232300.1.Wm82.a2.v1	Glyma.06G232300.Wm82.a2.v1	Glyma.06G232400.Wm82.a2.v1	.	30553229	Glyma.06G232300.1	Glyma.06G232300.1.p	PF03634	PTHR31072,PTHR31072:SF3					AT1G53230.1	TCP3	TEOSINTE BRANCHED 1, cycloidea and PCF transcription factor 3
gma-miR1513c	2.38952	-0.176323	1.81285	2.18707	1.09449	1.69943	1.529	1.24664	0.132768	-0.885652	-0.885652	-0.885652	Glyma.07G050300	0.493437	2.11341	0.347075	0.229605	-0.640713	1.59851	-0.632735	-0.501089	0	0.00854944	0	0.00928678	5	XLOC_027234	Chr07	1	4283983	4288463	1417	Glyma.07G050300|Glyma.07G050300.1.Wm82.a2.v1	Glyma.07G050300.Wm82.a2.v1	.	.	30492820	Glyma.07G050300.1	Glyma.07G050300.1.p	PF02265	PTHR33146,PTHR33146:SF2		3.1.30.1		GO:0006308,GO:0004519,GO:0003676	AT1G68290.1	ENDO 2	endonuclease 2
gma-miR530a	0	0	0	0	-0.0143553	1.0883	-0.0143553	-0.0143553	0	0	0	0	Glyma.07G151100	0.058914	0.170595	-0.0344227	0.294199	0.134618	1.10607	0.312795	0.308221	0.256633	0.175956	-0.283063	0.10158	8	XLOC_028023	Chr07	1	18302531	18304944	2410	Glyma.07G151100|Glyma.07G151100.1.Wm82.a2.v1	Glyma.07G151100.Wm82.a2.v1	.	.	30493153	Glyma.07G151100.1	Glyma.07G151100.1.p	PF13837	PTHR10032,PTHR10032:SF215				GO:0006351,GO:0005634,GO:0003700	AT2G38250.1		Homeodomain-like superfamily protein
gma-miR408d	-0.30265	-0.290296	1.97807	0.331775	0.488887	2.62425	1.86598	1.20642	0.42194	-0.501366	0.339295	0.895925	Glyma.08G128100	0.395524	-0.383676	-0.403163	0.212073	0.296996	1.11105	0.731437	-0.138348	0.158464	0.143098	0.0389756	0.0895569	41	XLOC_035121	Chr08	1	9876932	9878095	779	Glyma.08G128100|Glyma.08G128100.1.Wm82.a2.v1	.	Glyma.08G128100.Wm82.a2.v1	.	30540238	Glyma.08G128100.1	Glyma.08G128100.1.p	PF02298	PTHR33021,PTHR33021:SF9				GO:0009055	AT2G02850.1	ARPN	plantacyanin
gma-miR408a-3p	-0.300132	-0.287778	1.97934	0.332388	0.488887	2.62425	1.86598	1.20642	0.42194	-0.501366	0.339295	0.895925	Glyma.08G128100	0.395524	-0.383676	-0.403163	0.212073	0.296996	1.11105	0.731437	-0.138348	0.158464	0.143098	0.0389756	0.0895569	41	XLOC_035121	Chr08	1	9876932	9878095	779	Glyma.08G128100|Glyma.08G128100.1.Wm82.a2.v1	.	Glyma.08G128100.Wm82.a2.v1	.	30540238	Glyma.08G128100.1	Glyma.08G128100.1.p	PF02298	PTHR33021,PTHR33021:SF9				GO:0009055	AT2G02850.1	ARPN	plantacyanin
gma-miR408c-3p	-0.312256	-0.292627	1.9724	0.322342	0.488887	2.62425	1.88059	1.22783	0.42194	-0.501366	0.339295	0.895925	Glyma.08G128100	0.395524	-0.383676	-0.403163	0.212073	0.296996	1.11105	0.731437	-0.138348	0.158464	0.143098	0.0389756	0.0895569	41	XLOC_035121	Chr08	1	9876932	9878095	779	Glyma.08G128100|Glyma.08G128100.1.Wm82.a2.v1	.	Glyma.08G128100.Wm82.a2.v1	.	30540238	Glyma.08G128100.1	Glyma.08G128100.1.p	PF02298	PTHR33021,PTHR33021:SF9				GO:0009055	AT2G02850.1	ARPN	plantacyanin
gma-miR408b-3p	-0.30265	-0.290296	1.97807	0.331775	0.488887	2.62425	1.86598	1.20642	0.42194	-0.501366	0.339295	0.895925	Glyma.08G128100	0.395524	-0.383676	-0.403163	0.212073	0.296996	1.11105	0.731437	-0.138348	0.158464	0.143098	0.0389756	0.0895569	41	XLOC_035121	Chr08	1	9876932	9878095	779	Glyma.08G128100|Glyma.08G128100.1.Wm82.a2.v1	.	Glyma.08G128100.Wm82.a2.v1	.	30540238	Glyma.08G128100.1	Glyma.08G128100.1.p	PF02298	PTHR33021,PTHR33021:SF9				GO:0009055	AT2G02850.1	ARPN	plantacyanin
gma-miR5372	3.75876	2.92803	3.9732	4.04145	1.78788	2.49498	2.03843	3.09488	-0.257807	-2.15581	-1.36511	-0.334121	Glyma.09G022400	0.387258	0.267126	0.582296	0.178413	-1.11333	0.609063	-0.567161	-0.547886	0.0240771	0.00505677	0.264096	0.0366138	20	XLOC_037308	Chr09	1	1795107	1797737	1409	Glyma.09G022400|Glyma.09G022400.1.Wm82.a2.v1	Glyma.09G022400.Wm82.a2.v1	.	.	30484455	Glyma.09G022400.1	Glyma.09G022400.1.p	PF00141	PTHR31388,PTHR31388:SF22		1.11.1.7		GO:0055114,GO:0020037,GO:0006979,GO:0004601	AT2G38380.1		Peroxidase superfamily protein
gma-miR166b	1.2479	0.355164	2.10111	1.31759	0.244217	1.41311	1.15761	0.288854	0.12639	-0.935304	-0.352449	0.673004	Glyma.09G023600	0.398671	1.23266	0.522013	0.662878	0.158162	0.507911	0.74673	0.147326	-0.00209105	0.0129783	-0.0141332	0.00980281	40	XLOC_039623	Chr09	1	1916007	1923338	5318	Glyma.09G023600|Glyma.09G023600.1.Wm82.a2.v1,Glyma.09G023600|Glyma.09G023600.2.Wm82.a2.v1	.	Glyma.09G023600.Wm82.a2.v1	.	30483150	Glyma.09G023600.1	Glyma.09G023600.1.p	PF00046,PF08670,PF01852	PTHR24326,PTHR24326:SF191			K09338	GO:0003677,GO:0008289	AT2G34710.1	ATHB-14,ATHB14,PHB,PHB-1D	Homeobox-leucine zipper family protein / lipid-binding START domain-containing protein
gma-miR166k	2.136	0.919425	2.4899	2.21101	-0.00693729	0.465465	0.713831	-0.295003	-0.122522	-0.962243	-0.403134	0.840008	Glyma.09G023600	0.398671	1.23266	0.522013	0.662878	0.158162	0.507911	0.74673	0.147326	-0.00209105	0.0129783	-0.0141332	0.00980281	40	XLOC_039623	Chr09	1	1916007	1923338	5318	Glyma.09G023600|Glyma.09G023600.1.Wm82.a2.v1,Glyma.09G023600|Glyma.09G023600.2.Wm82.a2.v1	.	Glyma.09G023600.Wm82.a2.v1	.	30483150	Glyma.09G023600.1	Glyma.09G023600.1.p	PF00046,PF08670,PF01852	PTHR24326,PTHR24326:SF191			K09338	GO:0003677,GO:0008289	AT2G34710.1	ATHB-14,ATHB14,PHB,PHB-1D	Homeobox-leucine zipper family protein / lipid-binding START domain-containing protein
gma-miR166r	1.32087	0.281699	2.10435	1.23794	-0.200844	1.03514	0.790945	0.212487	0.254493	-0.714294	-0.0759543	1.1982	Glyma.09G023600	0.398671	1.23266	0.522013	0.662878	0.158162	0.507911	0.74673	0.147326	-0.00209105	0.0129783	-0.0141332	0.00980281	40	XLOC_039623	Chr09	1	1916007	1923338	5318	Glyma.09G023600|Glyma.09G023600.1.Wm82.a2.v1,Glyma.09G023600|Glyma.09G023600.2.Wm82.a2.v1	.	Glyma.09G023600.Wm82.a2.v1	.	30483150	Glyma.09G023600.1	Glyma.09G023600.1.p	PF00046,PF08670,PF01852	PTHR24326,PTHR24326:SF191			K09338	GO:0003677,GO:0008289	AT2G34710.1	ATHB-14,ATHB14,PHB,PHB-1D	Homeobox-leucine zipper family protein / lipid-binding START domain-containing protein
gma-miR166t	1.16207	0.305815	2.06774	1.21403	0.184998	1.36752	1.1095	0.284478	0.139112	-0.843576	-0.276009	0.713443	Glyma.09G023600	0.398671	1.23266	0.522013	0.662878	0.158162	0.507911	0.74673	0.147326	-0.00209105	0.0129783	-0.0141332	0.00980281	40	XLOC_039623	Chr09	1	1916007	1923338	5318	Glyma.09G023600|Glyma.09G023600.1.Wm82.a2.v1,Glyma.09G023600|Glyma.09G023600.2.Wm82.a2.v1	.	Glyma.09G023600.Wm82.a2.v1	.	30483150	Glyma.09G023600.1	Glyma.09G023600.1.p	PF00046,PF08670,PF01852	PTHR24326,PTHR24326:SF191			K09338	GO:0003677,GO:0008289	AT2G34710.1	ATHB-14,ATHB14,PHB,PHB-1D	Homeobox-leucine zipper family protein / lipid-binding START domain-containing protein
gma-miR166e	1.10688	0.274227	2.04587	1.1475	0.2096	1.46273	1.14968	0.354844	0.163134	-0.841222	-0.280178	0.700523	Glyma.09G023600	0.398671	1.23266	0.522013	0.662878	0.158162	0.507911	0.74673	0.147326	-0.00209105	0.0129783	-0.0141332	0.00980281	40	XLOC_039623	Chr09	1	1916007	1923338	5318	Glyma.09G023600|Glyma.09G023600.1.Wm82.a2.v1,Glyma.09G023600|Glyma.09G023600.2.Wm82.a2.v1	.	Glyma.09G023600.Wm82.a2.v1	.	30483150	Glyma.09G023600.1	Glyma.09G023600.1.p	PF00046,PF08670,PF01852	PTHR24326,PTHR24326:SF191			K09338	GO:0003677,GO:0008289	AT2G34710.1	ATHB-14,ATHB14,PHB,PHB-1D	Homeobox-leucine zipper family protein / lipid-binding START domain-containing protein
gma-miR166o	1.248	0.355211	2.10118	1.31768	0.244217	1.41311	1.15761	0.288854	0.12639	-0.935427	-0.352449	0.673004	Glyma.09G023600	0.398671	1.23266	0.522013	0.662878	0.158162	0.507911	0.74673	0.147326	-0.00209105	0.0129783	-0.0141332	0.00980281	40	XLOC_039623	Chr09	1	1916007	1923338	5318	Glyma.09G023600|Glyma.09G023600.1.Wm82.a2.v1,Glyma.09G023600|Glyma.09G023600.2.Wm82.a2.v1	.	Glyma.09G023600.Wm82.a2.v1	.	30483150	Glyma.09G023600.1	Glyma.09G023600.1.p	PF00046,PF08670,PF01852	PTHR24326,PTHR24326:SF191			K09338	GO:0003677,GO:0008289	AT2G34710.1	ATHB-14,ATHB14,PHB,PHB-1D	Homeobox-leucine zipper family protein / lipid-binding START domain-containing protein
gma-miR166j-3p	1.88315	0.700658	2.41894	1.96321	-0.0843947	0.714488	0.757065	-0.232207	0.754974	-0.914202	-0.24675	0.915024	Glyma.09G023600	0.398671	1.23266	0.522013	0.662878	0.158162	0.507911	0.74673	0.147326	-0.00209105	0.0129783	-0.0141332	0.00980281	40	XLOC_039623	Chr09	1	1916007	1923338	5318	Glyma.09G023600|Glyma.09G023600.1.Wm82.a2.v1,Glyma.09G023600|Glyma.09G023600.2.Wm82.a2.v1	.	Glyma.09G023600.Wm82.a2.v1	.	30483150	Glyma.09G023600.1	Glyma.09G023600.1.p	PF00046,PF08670,PF01852	PTHR24326,PTHR24326:SF191			K09338	GO:0003677,GO:0008289	AT2G34710.1	ATHB-14,ATHB14,PHB,PHB-1D	Homeobox-leucine zipper family protein / lipid-binding START domain-containing protein
gma-miR166n	1.2478	0.355116	2.10097	1.31745	0.244217	1.41311	1.15761	0.288854	0.12639	-0.935304	-0.352449	0.673004	Glyma.09G023600	0.398671	1.23266	0.522013	0.662878	0.158162	0.507911	0.74673	0.147326	-0.00209105	0.0129783	-0.0141332	0.00980281	40	XLOC_039623	Chr09	1	1916007	1923338	5318	Glyma.09G023600|Glyma.09G023600.1.Wm82.a2.v1,Glyma.09G023600|Glyma.09G023600.2.Wm82.a2.v1	.	Glyma.09G023600.Wm82.a2.v1	.	30483150	Glyma.09G023600.1	Glyma.09G023600.1.p	PF00046,PF08670,PF01852	PTHR24326,PTHR24326:SF191			K09338	GO:0003677,GO:0008289	AT2G34710.1	ATHB-14,ATHB14,PHB,PHB-1D	Homeobox-leucine zipper family protein / lipid-binding START domain-containing protein
gma-miR166s	1.16207	0.305815	2.06774	1.21403	0.184998	1.36752	1.1095	0.284478	0.139112	-0.843576	-0.276009	0.713443	Glyma.09G023600	0.398671	1.23266	0.522013	0.662878	0.158162	0.507911	0.74673	0.147326	-0.00209105	0.0129783	-0.0141332	0.00980281	40	XLOC_039623	Chr09	1	1916007	1923338	5318	Glyma.09G023600|Glyma.09G023600.1.Wm82.a2.v1,Glyma.09G023600|Glyma.09G023600.2.Wm82.a2.v1	.	Glyma.09G023600.Wm82.a2.v1	.	30483150	Glyma.09G023600.1	Glyma.09G023600.1.p	PF00046,PF08670,PF01852	PTHR24326,PTHR24326:SF191			K09338	GO:0003677,GO:0008289	AT2G34710.1	ATHB-14,ATHB14,PHB,PHB-1D	Homeobox-leucine zipper family protein / lipid-binding START domain-containing protein
gma-miR166m	0.491124	-0.541118	1.22501	-0.541118	-0.643856	0.761918	0.464099	-0.643856	-0.935686	-0.935686	-0.935686	0.687853	Glyma.09G023600	0.398671	1.23266	0.522013	0.662878	0.158162	0.507911	0.74673	0.147326	-0.00209105	0.0129783	-0.0141332	0.00980281	40	XLOC_039623	Chr09	1	1916007	1923338	5318	Glyma.09G023600|Glyma.09G023600.1.Wm82.a2.v1,Glyma.09G023600|Glyma.09G023600.2.Wm82.a2.v1	.	Glyma.09G023600.Wm82.a2.v1	.	30483150	Glyma.09G023600.1	Glyma.09G023600.1.p	PF00046,PF08670,PF01852	PTHR24326,PTHR24326:SF191			K09338	GO:0003677,GO:0008289	AT2G34710.1	ATHB-14,ATHB14,PHB,PHB-1D	Homeobox-leucine zipper family protein / lipid-binding START domain-containing protein
gma-miR166f	1.24711	0.354735	2.10086	1.31676	0.243035	1.41221	1.15675	0.288523	0.126471	-0.934263	-0.351184	0.673275	Glyma.09G023600	0.398671	1.23266	0.522013	0.662878	0.158162	0.507911	0.74673	0.147326	-0.00209105	0.0129783	-0.0141332	0.00980281	40	XLOC_039623	Chr09	1	1916007	1923338	5318	Glyma.09G023600|Glyma.09G023600.1.Wm82.a2.v1,Glyma.09G023600|Glyma.09G023600.2.Wm82.a2.v1	.	Glyma.09G023600.Wm82.a2.v1	.	30483150	Glyma.09G023600.1	Glyma.09G023600.1.p	PF00046,PF08670,PF01852	PTHR24326,PTHR24326:SF191			K09338	GO:0003677,GO:0008289	AT2G34710.1	ATHB-14,ATHB14,PHB,PHB-1D	Homeobox-leucine zipper family protein / lipid-binding START domain-containing protein
gma-miR166q	1.248	0.355211	2.10118	1.31768	0.244217	1.41311	1.15761	0.288854	0.12639	-0.935427	-0.352449	0.673004	Glyma.09G023600	0.398671	1.23266	0.522013	0.662878	0.158162	0.507911	0.74673	0.147326	-0.00209105	0.0129783	-0.0141332	0.00980281	40	XLOC_039623	Chr09	1	1916007	1923338	5318	Glyma.09G023600|Glyma.09G023600.1.Wm82.a2.v1,Glyma.09G023600|Glyma.09G023600.2.Wm82.a2.v1	.	Glyma.09G023600.Wm82.a2.v1	.	30483150	Glyma.09G023600.1	Glyma.09G023600.1.p	PF00046,PF08670,PF01852	PTHR24326,PTHR24326:SF191			K09338	GO:0003677,GO:0008289	AT2G34710.1	ATHB-14,ATHB14,PHB,PHB-1D	Homeobox-leucine zipper family protein / lipid-binding START domain-containing protein
gma-miR166g	1.10614	0.270891	2.04834	1.14684	0.21073	1.46176	1.14957	0.355048	0.162229	-0.842983	-0.281445	0.70054	Glyma.09G023600	0.398671	1.23266	0.522013	0.662878	0.158162	0.507911	0.74673	0.147326	-0.00209105	0.0129783	-0.0141332	0.00980281	40	XLOC_039623	Chr09	1	1916007	1923338	5318	Glyma.09G023600|Glyma.09G023600.1.Wm82.a2.v1,Glyma.09G023600|Glyma.09G023600.2.Wm82.a2.v1	.	Glyma.09G023600.Wm82.a2.v1	.	30483150	Glyma.09G023600.1	Glyma.09G023600.1.p	PF00046,PF08670,PF01852	PTHR24326,PTHR24326:SF191			K09338	GO:0003677,GO:0008289	AT2G34710.1	ATHB-14,ATHB14,PHB,PHB-1D	Homeobox-leucine zipper family protein / lipid-binding START domain-containing protein
gma-miR166a-3p	1.17573	0.307707	2.07662	1.23555	0.274531	1.50533	1.20124	0.358313	0.155411	-0.941182	-0.357685	0.659707	Glyma.09G023600	0.398671	1.23266	0.522013	0.662878	0.158162	0.507911	0.74673	0.147326	-0.00209105	0.0129783	-0.0141332	0.00980281	40	XLOC_039623	Chr09	1	1916007	1923338	5318	Glyma.09G023600|Glyma.09G023600.1.Wm82.a2.v1,Glyma.09G023600|Glyma.09G023600.2.Wm82.a2.v1	.	Glyma.09G023600.Wm82.a2.v1	.	30483150	Glyma.09G023600.1	Glyma.09G023600.1.p	PF00046,PF08670,PF01852	PTHR24326,PTHR24326:SF191			K09338	GO:0003677,GO:0008289	AT2G34710.1	ATHB-14,ATHB14,PHB,PHB-1D	Homeobox-leucine zipper family protein / lipid-binding START domain-containing protein
gma-miR166p	1.10602	0.270891	2.04793	1.14668	0.21059	1.46181	1.14953	0.354803	0.160882	-0.844336	-0.281124	0.699951	Glyma.09G023600	0.398671	1.23266	0.522013	0.662878	0.158162	0.507911	0.74673	0.147326	-0.00209105	0.0129783	-0.0141332	0.00980281	40	XLOC_039623	Chr09	1	1916007	1923338	5318	Glyma.09G023600|Glyma.09G023600.1.Wm82.a2.v1,Glyma.09G023600|Glyma.09G023600.2.Wm82.a2.v1	.	Glyma.09G023600.Wm82.a2.v1	.	30483150	Glyma.09G023600.1	Glyma.09G023600.1.p	PF00046,PF08670,PF01852	PTHR24326,PTHR24326:SF191			K09338	GO:0003677,GO:0008289	AT2G34710.1	ATHB-14,ATHB14,PHB,PHB-1D	Homeobox-leucine zipper family protein / lipid-binding START domain-containing protein
gma-miR166u	1.22038	0.341934	2.0876	1.28088	0.217733	1.39229	1.13176	0.284608	0.13847	-0.886337	-0.326292	0.680834	Glyma.09G023600	0.398671	1.23266	0.522013	0.662878	0.158162	0.507911	0.74673	0.147326	-0.00209105	0.0129783	-0.0141332	0.00980281	40	XLOC_039623	Chr09	1	1916007	1923338	5318	Glyma.09G023600|Glyma.09G023600.1.Wm82.a2.v1,Glyma.09G023600|Glyma.09G023600.2.Wm82.a2.v1	.	Glyma.09G023600.Wm82.a2.v1	.	30483150	Glyma.09G023600.1	Glyma.09G023600.1.p	PF00046,PF08670,PF01852	PTHR24326,PTHR24326:SF191			K09338	GO:0003677,GO:0008289	AT2G34710.1	ATHB-14,ATHB14,PHB,PHB-1D	Homeobox-leucine zipper family protein / lipid-binding START domain-containing protein
gma-miR166d	1.24711	0.354735	2.10086	1.31676	0.243035	1.41221	1.15675	0.288523	0.126471	-0.934263	-0.351184	0.673275	Glyma.09G023600	0.398671	1.23266	0.522013	0.662878	0.158162	0.507911	0.74673	0.147326	-0.00209105	0.0129783	-0.0141332	0.00980281	40	XLOC_039623	Chr09	1	1916007	1923338	5318	Glyma.09G023600|Glyma.09G023600.1.Wm82.a2.v1,Glyma.09G023600|Glyma.09G023600.2.Wm82.a2.v1	.	Glyma.09G023600.Wm82.a2.v1	.	30483150	Glyma.09G023600.1	Glyma.09G023600.1.p	PF00046,PF08670,PF01852	PTHR24326,PTHR24326:SF191			K09338	GO:0003677,GO:0008289	AT2G34710.1	ATHB-14,ATHB14,PHB,PHB-1D	Homeobox-leucine zipper family protein / lipid-binding START domain-containing protein
gma-miR166c-3p	1.19021	0.319931	2.08205	1.24988	0.279281	1.52174	1.20743	0.368794	0.151605	-0.941338	-0.363707	0.656503	Glyma.09G023600	0.398671	1.23266	0.522013	0.662878	0.158162	0.507911	0.74673	0.147326	-0.00209105	0.0129783	-0.0141332	0.00980281	40	XLOC_039623	Chr09	1	1916007	1923338	5318	Glyma.09G023600|Glyma.09G023600.1.Wm82.a2.v1,Glyma.09G023600|Glyma.09G023600.2.Wm82.a2.v1	.	Glyma.09G023600.Wm82.a2.v1	.	30483150	Glyma.09G023600.1	Glyma.09G023600.1.p	PF00046,PF08670,PF01852	PTHR24326,PTHR24326:SF191			K09338	GO:0003677,GO:0008289	AT2G34710.1	ATHB-14,ATHB14,PHB,PHB-1D	Homeobox-leucine zipper family protein / lipid-binding START domain-containing protein
gma-miR166h-3p	1.88336	0.700658	2.41894	1.96292	-0.0843947	0.714488	0.757065	-0.231689	0.754974	-0.914202	-0.24675	0.914773	Glyma.09G023600	0.398671	1.23266	0.522013	0.662878	0.158162	0.507911	0.74673	0.147326	-0.00209105	0.0129783	-0.0141332	0.00980281	40	XLOC_039623	Chr09	1	1916007	1923338	5318	Glyma.09G023600|Glyma.09G023600.1.Wm82.a2.v1,Glyma.09G023600|Glyma.09G023600.2.Wm82.a2.v1	.	Glyma.09G023600.Wm82.a2.v1	.	30483150	Glyma.09G023600.1	Glyma.09G023600.1.p	PF00046,PF08670,PF01852	PTHR24326,PTHR24326:SF191			K09338	GO:0003677,GO:0008289	AT2G34710.1	ATHB-14,ATHB14,PHB,PHB-1D	Homeobox-leucine zipper family protein / lipid-binding START domain-containing protein
gma-miR166i-3p	1.10614	0.270891	2.04834	1.14684	0.21073	1.46176	1.14957	0.355048	0.162229	-0.842983	-0.281445	0.70054	Glyma.09G023600	0.398671	1.23266	0.522013	0.662878	0.158162	0.507911	0.74673	0.147326	-0.00209105	0.0129783	-0.0141332	0.00980281	40	XLOC_039623	Chr09	1	1916007	1923338	5318	Glyma.09G023600|Glyma.09G023600.1.Wm82.a2.v1,Glyma.09G023600|Glyma.09G023600.2.Wm82.a2.v1	.	Glyma.09G023600.Wm82.a2.v1	.	30483150	Glyma.09G023600.1	Glyma.09G023600.1.p	PF00046,PF08670,PF01852	PTHR24326,PTHR24326:SF191			K09338	GO:0003677,GO:0008289	AT2G34710.1	ATHB-14,ATHB14,PHB,PHB-1D	Homeobox-leucine zipper family protein / lipid-binding START domain-containing protein
gma-miR3522	1.71098	1.92626	3.9514	2.55744	2.95942	4.00048	4.03964	3.21678	0.0414772	-2.46502	-1.32077	-0.609522	Glyma.10G014400	-1.71879	-1.31695	-1.56011	-1.70678	-0.818172	1.56649	-0.341728	-0.760674	-1.22627	-0.906716	-0.497319	-0.757104	21	XLOC_044233	Chr10	1	1284007	1289534	4922	Glyma.10G014400|Glyma.10G014400.2.Wm82.a2.v1,Glyma.10G014400|Glyma.10G014400.1.Wm82.a2.v1	.	Glyma.10G014400.Wm82.a2.v1	.	30478279	Glyma.10G014400.1	Glyma.10G014400.1.p	PF01764	PTHR21493,PTHR21493:SF117				GO:0006629	AT3G62590.1		alpha/beta-Hydrolases superfamily protein
gma-miR167f	2.98598	1.73899	3.86665	2.98641	1.99718	3.8722	3.42398	2.34925	-0.773395	-3.51747	-1.43779	-0.220905	Glyma.10G207600	0.250104	1.22751	0.31487	0.416029	-0.169974	-0.0321195	0.0615544	-0.38949	-0.1149	-0.00568176	0.0197211	0.200912	40	XLOC_043448	Chr10	1	43929969	43936001	4814	Glyma.10G207600|Glyma.10G207600.1.Wm82.a2.v1	Glyma.10G207600.Wm82.a2.v1	.	.	30474763	Glyma.10G207600.1	Glyma.10G207600.1.p	PF10167	PTHR21146,PTHR21146:SF0	KOG4523				AT2G39170.1
gma-miR167e	2.98379	1.73687	3.86446	2.98423	1.99644	3.87147	3.42324	2.34851	-0.773395	-3.51747	-1.43779	-0.220905	Glyma.10G207600	0.250104	1.22751	0.31487	0.416029	-0.169974	-0.0321195	0.0615544	-0.38949	-0.1149	-0.00568176	0.0197211	0.200912	40	XLOC_043448	Chr10	1	43929969	43936001	4814	Glyma.10G207600|Glyma.10G207600.1.Wm82.a2.v1	Glyma.10G207600.Wm82.a2.v1	.	.	30474763	Glyma.10G207600.1	Glyma.10G207600.1.p	PF10167	PTHR21146,PTHR21146:SF0	KOG4523				AT2G39170.1
gma-miR160e	1.19278	0.42216	1.37364	0.958977	-0.182724	0.514154	0.185418	-0.115497	0.264001	-1.13911	-0.175439	1.14548	Glyma.10G210600	-0.591427	-0.589381	-0.327074	-0.634069	-0.0801244	1.25789	1.27937	0.0197918	-0.652649	-0.314806	0.0757088	-0.48344	41	XLOC_043474	Chr10	1	44284405	44288046	3576	Glyma.10G210600|Glyma.10G210600.1.Wm82.a2.v1	Glyma.10G210600.Wm82.a2.v1	.	.	30475771	Glyma.10G210600.1	Glyma.10G210600.1.p	PF02362,PF06507	PTHR31384,PTHR31384:SF26				GO:0003677,GO:0009725,GO:0006355,GO:0005634	AT4G30080.1	ARF16	auxin response factor 16
gma-miR160c	1.05729	0.318798	1.68556	0.72193	-0.160498	0.755413	0.236389	0.0768001	0.237006	-1.2241	-0.196297	1.1036	Glyma.10G210600	-0.591427	-0.589381	-0.327074	-0.634069	-0.0801244	1.25789	1.27937	0.0197918	-0.652649	-0.314806	0.0757088	-0.48344	41	XLOC_043474	Chr10	1	44284405	44288046	3576	Glyma.10G210600|Glyma.10G210600.1.Wm82.a2.v1	Glyma.10G210600.Wm82.a2.v1	.	.	30475771	Glyma.10G210600.1	Glyma.10G210600.1.p	PF02362,PF06507	PTHR31384,PTHR31384:SF26				GO:0003677,GO:0009725,GO:0006355,GO:0005634	AT4G30080.1	ARF16	auxin response factor 16
gma-miR160d	1.05729	0.318798	1.68556	0.72193	-0.160498	0.748393	0.236389	0.0768001	0.237006	-1.2241	-0.196297	1.1036	Glyma.10G210600	-0.591427	-0.589381	-0.327074	-0.634069	-0.0801244	1.25789	1.27937	0.0197918	-0.652649	-0.314806	0.0757088	-0.48344	41	XLOC_043474	Chr10	1	44284405	44288046	3576	Glyma.10G210600|Glyma.10G210600.1.Wm82.a2.v1	Glyma.10G210600.Wm82.a2.v1	.	.	30475771	Glyma.10G210600.1	Glyma.10G210600.1.p	PF02362,PF06507	PTHR31384,PTHR31384:SF26				GO:0003677,GO:0009725,GO:0006355,GO:0005634	AT4G30080.1	ARF16	auxin response factor 16
gma-miR160f	1.13075	0.380236	1.31444	0.919857	-0.162057	0.487762	0.200844	-0.0695857	0.276037	-1.15818	-0.174991	1.14362	Glyma.10G210600	-0.591427	-0.589381	-0.327074	-0.634069	-0.0801244	1.25789	1.27937	0.0197918	-0.652649	-0.314806	0.0757088	-0.48344	41	XLOC_043474	Chr10	1	44284405	44288046	3576	Glyma.10G210600|Glyma.10G210600.1.Wm82.a2.v1	Glyma.10G210600.Wm82.a2.v1	.	.	30475771	Glyma.10G210600.1	Glyma.10G210600.1.p	PF02362,PF06507	PTHR31384,PTHR31384:SF26				GO:0003677,GO:0009725,GO:0006355,GO:0005634	AT4G30080.1	ARF16	auxin response factor 16
gma-miR160b	1.14446	0.385049	1.31476	0.926684	-0.175817	0.466066	0.166065	-0.0986041	0.274266	-1.14587	-0.174787	1.13845	Glyma.10G210600	-0.591427	-0.589381	-0.327074	-0.634069	-0.0801244	1.25789	1.27937	0.0197918	-0.652649	-0.314806	0.0757088	-0.48344	41	XLOC_043474	Chr10	1	44284405	44288046	3576	Glyma.10G210600|Glyma.10G210600.1.Wm82.a2.v1	Glyma.10G210600.Wm82.a2.v1	.	.	30475771	Glyma.10G210600.1	Glyma.10G210600.1.p	PF02362,PF06507	PTHR31384,PTHR31384:SF26				GO:0003677,GO:0009725,GO:0006355,GO:0005634	AT4G30080.1	ARF16	auxin response factor 16
gma-miR160a-5p	1.14446	0.385049	1.31206	0.926684	-0.175817	0.466066	0.166065	-0.0986041	0.274266	-1.14587	-0.174787	1.13845	Glyma.10G210600	-0.591427	-0.589381	-0.327074	-0.634069	-0.0801244	1.25789	1.27937	0.0197918	-0.652649	-0.314806	0.0757088	-0.48344	41	XLOC_043474	Chr10	1	44284405	44288046	3576	Glyma.10G210600|Glyma.10G210600.1.Wm82.a2.v1	Glyma.10G210600.Wm82.a2.v1	.	.	30475771	Glyma.10G210600.1	Glyma.10G210600.1.p	PF02362,PF06507	PTHR31384,PTHR31384:SF26				GO:0003677,GO:0009725,GO:0006355,GO:0005634	AT4G30080.1	ARF16	auxin response factor 16
gma-miR171o-3p	1.76329	0.966713	2.21216	1.57593	0.729792	2.51973	1.85663	0.988994	-0.306139	-0.330628	-0.303012	0.24348	Glyma.10G261600	0.360958	1.0321	0.0415299	0.260762	0.612313	0.73621	0.992474	0.50508	0.0251415	0.0117207	-0.00364858	0.0197738	10	XLOC_046178	Chr10	1	48664579	48669184	4342	Glyma.10G261600|Glyma.10G261600.1.Wm82.a2.v1	.	Glyma.10G261600.Wm82.a2.v1	.	30475744	Glyma.10G261600.1	Glyma.10G261600.1.p	PF00560,PF08263,PF07714	PTHR27008,PTHR27008:SF42	KOG1187	2.7.11.1		GO:0005515,GO:0006468,GO:0004672	AT4G34220.1		Leucine-rich repeat protein kinase family protein
gma-miR171q	1.76329	0.966713	2.21216	1.57593	0.729792	2.51973	1.85663	0.988994	-0.306139	-0.330628	-0.303012	0.24348	Glyma.10G261600	0.360958	1.0321	0.0415299	0.260762	0.612313	0.73621	0.992474	0.50508	0.0251415	0.0117207	-0.00364858	0.0197738	10	XLOC_046178	Chr10	1	48664579	48669184	4342	Glyma.10G261600|Glyma.10G261600.1.Wm82.a2.v1	.	Glyma.10G261600.Wm82.a2.v1	.	30475744	Glyma.10G261600.1	Glyma.10G261600.1.p	PF00560,PF08263,PF07714	PTHR27008,PTHR27008:SF42	KOG1187	2.7.11.1		GO:0005515,GO:0006468,GO:0004672	AT4G34220.1		Leucine-rich repeat protein kinase family protein
gma-miR171k-3p	0.796465	-0.0631369	1.69526	0.448916	-0.222651	0.859924	1.29376	-0.399672	-0.370555	-0.286228	0.268636	0.417091	Glyma.10G261600	0.360958	1.0321	0.0415299	0.260762	0.612313	0.73621	0.992474	0.50508	0.0251415	0.0117207	-0.00364858	0.0197738	10	XLOC_046178	Chr10	1	48664579	48669184	4342	Glyma.10G261600|Glyma.10G261600.1.Wm82.a2.v1	.	Glyma.10G261600.Wm82.a2.v1	.	30475744	Glyma.10G261600.1	Glyma.10G261600.1.p	PF00560,PF08263,PF07714	PTHR27008,PTHR27008:SF42	KOG1187	2.7.11.1		GO:0005515,GO:0006468,GO:0004672	AT4G34220.1		Leucine-rich repeat protein kinase family protein
gma-miR171c-3p	1.76329	0.966713	2.21216	1.57593	0.729792	2.51973	1.85663	0.988994	-0.306139	-0.330628	-0.303012	0.24348	Glyma.10G261600	0.360958	1.0321	0.0415299	0.260762	0.612313	0.73621	0.992474	0.50508	0.0251415	0.0117207	-0.00364858	0.0197738	10	XLOC_046178	Chr10	1	48664579	48669184	4342	Glyma.10G261600|Glyma.10G261600.1.Wm82.a2.v1	.	Glyma.10G261600.Wm82.a2.v1	.	30475744	Glyma.10G261600.1	Glyma.10G261600.1.p	PF00560,PF08263,PF07714	PTHR27008,PTHR27008:SF42	KOG1187	2.7.11.1		GO:0005515,GO:0006468,GO:0004672	AT4G34220.1		Leucine-rich repeat protein kinase family protein
gma-miR1508c	4.59651	3.69669	4.60825	4.55025	3.0567	3.88491	3.37789	3.73348	0.747025	-2.23512	-1.44984	-0.495774	Glyma.10G276600	0.00228812	0.0235856	-0.00550306	-0.00829922	0.00595043	2.17841	0.00853974	0.0058865	-0.0175479	-0.0182616	0.0114657	-0.0140726	8	XLOC_043956	Chr10	1	49901001	49903217	2217	Glyma.10G276600|Glyma.10G276600.1.Wm82.a2.v1	Glyma.10G276600.Wm82.a2.v1	.	.	30477139	Glyma.10G276600.1	Glyma.10G276600.1.p	PF07690,PF06813	PTHR21576,PTHR21576:SF40	KOG2504			GO:0055085,GO:0016021	AT2G39210.1		Major facilitator superfamily protein
gma-miR172i-3p	1.96013	0.855778	1.85807	1.71999	-0.0143553	1.18162	-0.0143553	-0.0143553	0	0	0	0	Glyma.11G053800	0.590205	0.155396	0.59129	0.568686	-1.31624	-0.784087	-0.715437	-1.29841	0.0229406	-0.00862946	0.167675	-0.0464171	31	XLOC_046889	Chr11	1	4047899	4052735	2870	Glyma.11G053800|Glyma.11G053800.1.Wm82.a2.v1	Glyma.11G053800.Wm82.a2.v1	.	.	30528532	Glyma.11G053800.1	Glyma.11G053800.1.p	PF00847	PTHR32467,PTHR32467:SF18			K09284	GO:0006355,GO:0003700,GO:0007275	AT4G36920.2	AP2,FL1,FLO2	Integrase-type DNA-binding superfamily protein
gma-miR172l	1.96013	0.855778	1.85807	1.71999	-0.0143553	1.18162	-0.0143553	-0.0143553	0	0	0	0	Glyma.11G053800	0.590205	0.155396	0.59129	0.568686	-1.31624	-0.784087	-0.715437	-1.29841	0.0229406	-0.00862946	0.167675	-0.0464171	31	XLOC_046889	Chr11	1	4047899	4052735	2870	Glyma.11G053800|Glyma.11G053800.1.Wm82.a2.v1	Glyma.11G053800.Wm82.a2.v1	.	.	30528532	Glyma.11G053800.1	Glyma.11G053800.1.p	PF00847	PTHR32467,PTHR32467:SF18			K09284	GO:0006355,GO:0003700,GO:0007275	AT4G36920.2	AP2,FL1,FLO2	Integrase-type DNA-binding superfamily protein
gma-miR172c	3.49683	2.3171	3.99888	3.37039	-0.0143553	4.43185	3.22947	1.76998	0	0	0	0	Glyma.11G053800	0.590205	0.155396	0.59129	0.568686	-1.31624	-0.784087	-0.715437	-1.29841	0.0229406	-0.00862946	0.167675	-0.0464171	31	XLOC_046889	Chr11	1	4047899	4052735	2870	Glyma.11G053800|Glyma.11G053800.1.Wm82.a2.v1	Glyma.11G053800.Wm82.a2.v1	.	.	30528532	Glyma.11G053800.1	Glyma.11G053800.1.p	PF00847	PTHR32467,PTHR32467:SF18			K09284	GO:0006355,GO:0003700,GO:0007275	AT4G36920.2	AP2,FL1,FLO2	Integrase-type DNA-binding superfamily protein
gma-miR172d	3.49683	2.3171	3.99888	3.37039	-0.0143553	4.43185	3.22947	1.76998	0	0	0	0	Glyma.11G053800	0.590205	0.155396	0.59129	0.568686	-1.31624	-0.784087	-0.715437	-1.29841	0.0229406	-0.00862946	0.167675	-0.0464171	31	XLOC_046889	Chr11	1	4047899	4052735	2870	Glyma.11G053800|Glyma.11G053800.1.Wm82.a2.v1	Glyma.11G053800.Wm82.a2.v1	.	.	30528532	Glyma.11G053800.1	Glyma.11G053800.1.p	PF00847	PTHR32467,PTHR32467:SF18			K09284	GO:0006355,GO:0003700,GO:0007275	AT4G36920.2	AP2,FL1,FLO2	Integrase-type DNA-binding superfamily protein
gma-miR172e	3.49683	2.3171	3.99888	3.37039	-0.0143553	4.43185	3.22947	1.76998	0	0	0	0	Glyma.11G053800	0.590205	0.155396	0.59129	0.568686	-1.31624	-0.784087	-0.715437	-1.29841	0.0229406	-0.00862946	0.167675	-0.0464171	31	XLOC_046889	Chr11	1	4047899	4052735	2870	Glyma.11G053800|Glyma.11G053800.1.Wm82.a2.v1	Glyma.11G053800.Wm82.a2.v1	.	.	30528532	Glyma.11G053800.1	Glyma.11G053800.1.p	PF00847	PTHR32467,PTHR32467:SF18			K09284	GO:0006355,GO:0003700,GO:0007275	AT4G36920.2	AP2,FL1,FLO2	Integrase-type DNA-binding superfamily protein
gma-miR397b-5p	-0.0143553	-0.0143553	1.45522	-0.0143553	-0.0143553	0.988599	-0.0143553	-0.0143553	0	0	0	0	Glyma.11G069500	-0.00314738	-0.0452202	0.134455	0.13956	-1.59628	-1.95766	-1.57683	-1.75908	0.00293952	0.0153293	0.0636282	0	30	XLOC_047004	Chr11	1	5231970	5235047	2216	Glyma.11G069500|Glyma.11G069500.1.Wm82.a2.v1	Glyma.11G069500.Wm82.a2.v1	.	.	30530782	Glyma.11G069500.1	Glyma.11G069500.1.p	PF07731,PF07732,PF00394	PTHR11709,PTHR11709:SF116		1.10.3.2	K05909	GO:0055114,GO:0016491,GO:0005507	AT5G03260.1	LAC11	laccase 11
gma-miR397a	-0.0143553	-0.0143553	1.31718	-0.0143553	0	0	0	0	0	0	0	0	Glyma.11G069500	-0.00314738	-0.0452202	0.134455	0.13956	-1.59628	-1.95766	-1.57683	-1.75908	0.00293952	0.0153293	0.0636282	0	30	XLOC_047004	Chr11	1	5231970	5235047	2216	Glyma.11G069500|Glyma.11G069500.1.Wm82.a2.v1	Glyma.11G069500.Wm82.a2.v1	.	.	30530782	Glyma.11G069500.1	Glyma.11G069500.1.p	PF07731,PF07732,PF00394	PTHR11709,PTHR11709:SF116		1.10.3.2	K05909	GO:0055114,GO:0016491,GO:0005507	AT5G03260.1	LAC11	laccase 11
gma-miR1513c	2.38952	-0.176323	1.81285	2.18707	1.09449	1.69943	1.529	1.24664	0.132768	-0.885652	-0.885652	-0.885652	Glyma.11G082200	-0.0641935	0.00186999	0.110593	0.118552	-0.902368	1.11015	0.0333075	-0.763487	-0.345593	-0.286076	-0.040298	0.609615	12	XLOC_047118	Chr11	1	6175227	6184750	3763	Glyma.11G082200|Glyma.11G082200.2.Wm82.a2.v1,Glyma.11G082200|Glyma.11G082200.1.Wm82.a2.v1	Glyma.11G082200.Wm82.a2.v1	.	.	30531554	Glyma.11G082200.1	Glyma.11G082200.1.p	PF07714	PTHR23257,PTHR23257:SF492	KOG0192	2.7.12.1		GO:0006468,GO:0004672	AT4G35780.1		ACT-like protein tyrosine kinase family protein
gma-miR5671b	0.294061	-0.0349064	0.974677	-0.201865	-0.27586	0.522071	0.391865	-0.20172	-0.0866439	-0.501565	0.142029	0.877373	Glyma.11G125100	0.779763	0.797132	0.211194	0.650207	-0.680733	-0.425484	-0.374873	-1.11639	-0.799497	-0.479775	-0.165136	-0.0627554	15	XLOC_047425	Chr11	1	9499648	9508484	4481	Glyma.11G125100|Glyma.11G125100.1.Wm82.a2.v1	Glyma.11G125100.Wm82.a2.v1	.	.	30529458	Glyma.11G125100.1	Glyma.11G125100.1.p	PF08142,PF04950	PTHR12858,PTHR12858:SF2	KOG1951		K14569	GO:0042254,GO:0005634	AT1G06720.1		P-loop containing nucleoside triphosphate hydrolases superfamily protein
gma-miR397a	-0.0143553	-0.0143553	1.31718	-0.0143553	0	0	0	0	0	0	0	0	Glyma.11G137500	-0.0384964	0.109634	0.248044	0.0361543	0.0639463	1.10686	0.0474778	0.00329564	-0.00761312	-0.0185747	0.0250422	0.0116762	8	XLOC_047517	Chr11	1	10456742	10461386	2119	Glyma.11G137500|Glyma.11G137500.1.Wm82.a2.v1	Glyma.11G137500.Wm82.a2.v1	.	.	30528728	Glyma.11G137500.1	Glyma.11G137500.1.p	PF07731,PF00394,PF07732	PTHR11709,PTHR11709:SF78		1.10.3.2	K05909	GO:0055114,GO:0016491,GO:0005507	AT2G29130.1	ATLAC2,LAC2	laccase 2
gma-miR397b-5p	-0.0143553	-0.0143553	1.45522	-0.0143553	-0.0143553	0.988599	-0.0143553	-0.0143553	0	0	0	0	Glyma.11G137500	-0.0384964	0.109634	0.248044	0.0361543	0.0639463	1.10686	0.0474778	0.00329564	-0.00761312	-0.0185747	0.0250422	0.0116762	8	XLOC_047517	Chr11	1	10456742	10461386	2119	Glyma.11G137500|Glyma.11G137500.1.Wm82.a2.v1	Glyma.11G137500.Wm82.a2.v1	.	.	30528728	Glyma.11G137500.1	Glyma.11G137500.1.p	PF07731,PF00394,PF07732	PTHR11709,PTHR11709:SF78		1.10.3.2	K05909	GO:0055114,GO:0016491,GO:0005507	AT2G29130.1	ATLAC2,LAC2	laccase 2
gma-miR160a-5p	1.14446	0.385049	1.31206	0.926684	-0.175817	0.466066	0.166065	-0.0986041	0.274266	-1.14587	-0.174787	1.13845	Glyma.11G145500	0.413061	1.35829	0.677479	0.355676	-0.38294	0.0171405	0.469428	-0.193369	-0.0953853	0.0551406	0.112119	0.0757922	40	XLOC_047572	Chr11	1	11195585	11200004	3572	Glyma.11G145500|Glyma.11G145500.1.Wm82.a2.v1	Glyma.11G145500.Wm82.a2.v1	.	.	30529002	Glyma.11G145500.1	Glyma.11G145500.1.p	PF02362,PF06507	PTHR31384,PTHR31384:SF27				GO:0003677,GO:0009725,GO:0006355,GO:0005634	AT2G28350.1	ARF10	auxin response factor 10
gma-miR160b	1.14446	0.385049	1.31476	0.926684	-0.175817	0.466066	0.166065	-0.0986041	0.274266	-1.14587	-0.174787	1.13845	Glyma.11G145500	0.413061	1.35829	0.677479	0.355676	-0.38294	0.0171405	0.469428	-0.193369	-0.0953853	0.0551406	0.112119	0.0757922	40	XLOC_047572	Chr11	1	11195585	11200004	3572	Glyma.11G145500|Glyma.11G145500.1.Wm82.a2.v1	Glyma.11G145500.Wm82.a2.v1	.	.	30529002	Glyma.11G145500.1	Glyma.11G145500.1.p	PF02362,PF06507	PTHR31384,PTHR31384:SF27				GO:0003677,GO:0009725,GO:0006355,GO:0005634	AT2G28350.1	ARF10	auxin response factor 10
gma-miR160d	1.05729	0.318798	1.68556	0.72193	-0.160498	0.748393	0.236389	0.0768001	0.237006	-1.2241	-0.196297	1.1036	Glyma.11G145500	0.413061	1.35829	0.677479	0.355676	-0.38294	0.0171405	0.469428	-0.193369	-0.0953853	0.0551406	0.112119	0.0757922	40	XLOC_047572	Chr11	1	11195585	11200004	3572	Glyma.11G145500|Glyma.11G145500.1.Wm82.a2.v1	Glyma.11G145500.Wm82.a2.v1	.	.	30529002	Glyma.11G145500.1	Glyma.11G145500.1.p	PF02362,PF06507	PTHR31384,PTHR31384:SF27				GO:0003677,GO:0009725,GO:0006355,GO:0005634	AT2G28350.1	ARF10	auxin response factor 10
gma-miR160f	1.13075	0.380236	1.31444	0.919857	-0.162057	0.487762	0.200844	-0.0695857	0.276037	-1.15818	-0.174991	1.14362	Glyma.11G145500	0.413061	1.35829	0.677479	0.355676	-0.38294	0.0171405	0.469428	-0.193369	-0.0953853	0.0551406	0.112119	0.0757922	40	XLOC_047572	Chr11	1	11195585	11200004	3572	Glyma.11G145500|Glyma.11G145500.1.Wm82.a2.v1	Glyma.11G145500.Wm82.a2.v1	.	.	30529002	Glyma.11G145500.1	Glyma.11G145500.1.p	PF02362,PF06507	PTHR31384,PTHR31384:SF27				GO:0003677,GO:0009725,GO:0006355,GO:0005634	AT2G28350.1	ARF10	auxin response factor 10
gma-miR160e	1.19278	0.42216	1.37364	0.958977	-0.182724	0.514154	0.185418	-0.115497	0.264001	-1.13911	-0.175439	1.14548	Glyma.11G145500	0.413061	1.35829	0.677479	0.355676	-0.38294	0.0171405	0.469428	-0.193369	-0.0953853	0.0551406	0.112119	0.0757922	40	XLOC_047572	Chr11	1	11195585	11200004	3572	Glyma.11G145500|Glyma.11G145500.1.Wm82.a2.v1	Glyma.11G145500.Wm82.a2.v1	.	.	30529002	Glyma.11G145500.1	Glyma.11G145500.1.p	PF02362,PF06507	PTHR31384,PTHR31384:SF27				GO:0003677,GO:0009725,GO:0006355,GO:0005634	AT2G28350.1	ARF10	auxin response factor 10
gma-miR160c	1.05729	0.318798	1.68556	0.72193	-0.160498	0.755413	0.236389	0.0768001	0.237006	-1.2241	-0.196297	1.1036	Glyma.11G145500	0.413061	1.35829	0.677479	0.355676	-0.38294	0.0171405	0.469428	-0.193369	-0.0953853	0.0551406	0.112119	0.0757922	40	XLOC_047572	Chr11	1	11195585	11200004	3572	Glyma.11G145500|Glyma.11G145500.1.Wm82.a2.v1	Glyma.11G145500.Wm82.a2.v1	.	.	30529002	Glyma.11G145500.1	Glyma.11G145500.1.p	PF02362,PF06507	PTHR31384,PTHR31384:SF27				GO:0003677,GO:0009725,GO:0006355,GO:0005634	AT2G28350.1	ARF10	auxin response factor 10
gma-miR319f	1.72646	1.32998	2.30969	2.38975	-0.11155	-0.529147	0.209137	-0.108779	-2.57021	-0.813549	0.0842149	0.498835	Glyma.12G158900	-0.175128	0.607101	0.62207	-0.170752	0.0898678	0.944433	1.52041	0.0379357	-0.616814	-0.845164	0.203439	-0.372105	39	XLOC_053516	Chr12	1	26907587	26910452	2866	Glyma.12G158900|Glyma.12G158900.1.Wm82.a2.v1	.	Glyma.12G158900.Wm82.a2.v1	.	30548683	Glyma.12G158900.1	Glyma.12G158900.1.p	PF03634	PTHR31072,PTHR31072:SF3					AT1G53230.1	TCP3	TEOSINTE BRANCHED 1, cycloidea and PCF transcription factor 3
gma-miR160f	1.13075	0.380236	1.31444	0.919857	-0.162057	0.487762	0.200844	-0.0695857	0.276037	-1.15818	-0.174991	1.14362	Glyma.12G174100	-0.0274162	0.372025	0.248917	0.0979828	-0.871129	-0.270807	-0.142713	-0.849186	-1.41636	-1.31661	-0.254271	-1.04217	44	XLOC_053638	Chr12	1	33132182	33137628	3851	Glyma.12G174100|Glyma.12G174100.1.Wm82.a2.v1	.	Glyma.12G174100.Wm82.a2.v1	.	30548670	Glyma.12G174100.1	Glyma.12G174100.1.p	PF02362,PF06507	PTHR31384,PTHR31384:SF27				GO:0003677,GO:0009725,GO:0006355,GO:0005634	AT4G30080.1	ARF16	auxin response factor 16
gma-miR160e	1.19278	0.42216	1.37364	0.958977	-0.182724	0.514154	0.185418	-0.115497	0.264001	-1.13911	-0.175439	1.14548	Glyma.12G174100	-0.0274162	0.372025	0.248917	0.0979828	-0.871129	-0.270807	-0.142713	-0.849186	-1.41636	-1.31661	-0.254271	-1.04217	44	XLOC_053638	Chr12	1	33132182	33137628	3851	Glyma.12G174100|Glyma.12G174100.1.Wm82.a2.v1	.	Glyma.12G174100.Wm82.a2.v1	.	30548670	Glyma.12G174100.1	Glyma.12G174100.1.p	PF02362,PF06507	PTHR31384,PTHR31384:SF27				GO:0003677,GO:0009725,GO:0006355,GO:0005634	AT4G30080.1	ARF16	auxin response factor 16
gma-miR160d	1.05729	0.318798	1.68556	0.72193	-0.160498	0.748393	0.236389	0.0768001	0.237006	-1.2241	-0.196297	1.1036	Glyma.12G174100	-0.0274162	0.372025	0.248917	0.0979828	-0.871129	-0.270807	-0.142713	-0.849186	-1.41636	-1.31661	-0.254271	-1.04217	44	XLOC_053638	Chr12	1	33132182	33137628	3851	Glyma.12G174100|Glyma.12G174100.1.Wm82.a2.v1	.	Glyma.12G174100.Wm82.a2.v1	.	30548670	Glyma.12G174100.1	Glyma.12G174100.1.p	PF02362,PF06507	PTHR31384,PTHR31384:SF27				GO:0003677,GO:0009725,GO:0006355,GO:0005634	AT4G30080.1	ARF16	auxin response factor 16
gma-miR160b	1.14446	0.385049	1.31476	0.926684	-0.175817	0.466066	0.166065	-0.0986041	0.274266	-1.14587	-0.174787	1.13845	Glyma.12G174100	-0.0274162	0.372025	0.248917	0.0979828	-0.871129	-0.270807	-0.142713	-0.849186	-1.41636	-1.31661	-0.254271	-1.04217	44	XLOC_053638	Chr12	1	33132182	33137628	3851	Glyma.12G174100|Glyma.12G174100.1.Wm82.a2.v1	.	Glyma.12G174100.Wm82.a2.v1	.	30548670	Glyma.12G174100.1	Glyma.12G174100.1.p	PF02362,PF06507	PTHR31384,PTHR31384:SF27				GO:0003677,GO:0009725,GO:0006355,GO:0005634	AT4G30080.1	ARF16	auxin response factor 16
gma-miR160c	1.05729	0.318798	1.68556	0.72193	-0.160498	0.755413	0.236389	0.0768001	0.237006	-1.2241	-0.196297	1.1036	Glyma.12G174100	-0.0274162	0.372025	0.248917	0.0979828	-0.871129	-0.270807	-0.142713	-0.849186	-1.41636	-1.31661	-0.254271	-1.04217	44	XLOC_053638	Chr12	1	33132182	33137628	3851	Glyma.12G174100|Glyma.12G174100.1.Wm82.a2.v1	.	Glyma.12G174100.Wm82.a2.v1	.	30548670	Glyma.12G174100.1	Glyma.12G174100.1.p	PF02362,PF06507	PTHR31384,PTHR31384:SF27				GO:0003677,GO:0009725,GO:0006355,GO:0005634	AT4G30080.1	ARF16	auxin response factor 16
gma-miR160a-5p	1.14446	0.385049	1.31206	0.926684	-0.175817	0.466066	0.166065	-0.0986041	0.274266	-1.14587	-0.174787	1.13845	Glyma.12G174100	-0.0274162	0.372025	0.248917	0.0979828	-0.871129	-0.270807	-0.142713	-0.849186	-1.41636	-1.31661	-0.254271	-1.04217	44	XLOC_053638	Chr12	1	33132182	33137628	3851	Glyma.12G174100|Glyma.12G174100.1.Wm82.a2.v1	.	Glyma.12G174100.Wm82.a2.v1	.	30548670	Glyma.12G174100.1	Glyma.12G174100.1.p	PF02362,PF06507	PTHR31384,PTHR31384:SF27				GO:0003677,GO:0009725,GO:0006355,GO:0005634	AT4G30080.1	ARF16	auxin response factor 16
gma-miR159e-5p	2.46784	1.32387	2.47649	2.31006	1.22681	-0.224801	-0.47791	0.795013	0.465334	-0.984042	-0.984042	0.0902575	Glyma.12G219300	-0.372218	0.443025	0.389575	-0.183588	-0.85169	0.807083	1.27836	-0.569668	0.0957589	0.0592777	0.34402	0.0047905	27	XLOC_052131	Chr12	1	37885936	37888187	1503	Glyma.12G219300|Glyma.12G219300.1.Wm82.a2.v1	Glyma.12G219300.Wm82.a2.v1	.	.	30545705	Glyma.12G219300.1	Glyma.12G219300.1.p	PF00504	PTHR21649,PTHR21649:SF11			K08914	GO:0016020,GO:0009765	AT5G54270.1	LHCB3,LHCB3*1	light-harvesting chlorophyll B-binding protein 3
gma-miR482c-3p	-0.161491	-0.828308	0.778589	-0.425336	-0.831187	0.0984874	-0.171977	-0.878345	0.0503499	-0.227974	0.000168272	1.08585	Glyma.12G236500	-2.20321	-2.48847	-2.04222	-2.17985	-0.273663	1.20244	0.228955	-0.387662	0	0.00943243	0.00668065	0.0121982	21	XLOC_054091	Chr12	1	39528131	39534644	5774	Glyma.12G236500|Glyma.12G236500.5.Wm82.a2.v1,Glyma.12G236500|Glyma.12G236500.6.Wm82.a2.v1,Glyma.12G236500|Glyma.12G236500.1.Wm82.a2.v1,Glyma.12G236500|Glyma.12G236500.2.Wm82.a2.v1,Glyma.12G236500|Glyma.12G236500.3.Wm82.a2.v1,Glyma.12G236500|Glyma.12G236500.4.Wm82.a2.v1	.	Glyma.12G236500.Wm82.a2.v1	.	30548554	Glyma.12G236500.1	Glyma.12G236500.1.p	PF13855,PF00931	PTHR23155,PTHR23155:SF410	KOG4658			GO:0005515,GO:0043531	AT4G27220.1		NB-ARC domain-containing disease resistance protein
gma-miR5678	1.00217	-0.257011	2.19895	1.34801	-0.584963	-0.584963	0.865576	-0.584963	0	0	0	0	Glyma.12G241700	0.0865524	-0.101676	0.396706	0.251981	-1.02424	-0.280389	-0.481728	-0.60029	-0.152445	-0.398618	-0.0627526	-0.0760126	20	XLOC_054129	Chr12	1	39996108	40005301	6211	Glyma.12G241700|Glyma.12G241700.1.Wm82.a2.v1,Glyma.12G241700|Glyma.12G241700.3.Wm82.a2.v1,Glyma.12G241700|Glyma.12G241700.4.Wm82.a2.v1,Glyma.12G241700|Glyma.12G241700.5.Wm82.a2.v1,Glyma.12G241700|Glyma.12G241700.2.Wm82.a2.v1	.	Glyma.12G241700.Wm82.a2.v1	.	30547837	Glyma.12G241700.1	Glyma.12G241700.1.p	PF01590,PF00072,PF00512,PF02518	PTHR24423,PTHR24423:SF365		2.7.13.3	K14509	GO:0005515,GO:0000160,GO:0007165,GO:0000155	AT1G66340.1	AtETR1,EIN1,ETR,ETR1	Signal transduction histidine kinase, hybrid-type, ethylene sensor
gma-miR2119	2.20927	1.64807	2.27287	1.9625	2.04544	1.64947	1.63804	-0.247928	0	0	0	0	Glyma.13G035200	-1.97621	0.620244	0.237417	-1.45185	0.192853	-0.737007	-0.25146	0.0826821	0.437878	-0.0657225	1.42747	-0.0572992	26	XLOC_054635	Chr13	1	10928700	10935155	1675	Glyma.13G035200|Glyma.13G035200.2.Wm82.a2.v1,Glyma.13G035200|Glyma.13G035200.1.Wm82.a2.v1	Glyma.13G035200.Wm82.a2.v1	.	.	30505829	Glyma.13G035200.1	Glyma.13G035200.1.p	PF08240,PF00107	PTHR11695,PTHR11695:SF493		1.1.1.1	K18857	GO:0055114,GO:0016491,GO:0008270	AT1G77120.1	ADH,ADH1,ATADH,ATADH1	alcohol dehydrogenase 1
gma-miR159a-3p	2.83144	1.72609	3.22984	2.77932	1.84302	2.16668	2.24539	1.58479	-0.0397605	-1.72838	-1.10599	-0.0705285	Glyma.13G271900	-1.27272	-1.72526	-1.33497	-1.31507	-1.1033	0.270126	-0.0305154	-1.0756	0.0976319	0.182752	0.328768	0.693829	13	XLOC_059339	Chr13	1	37390282	37400659	8610	Glyma.13G272000|Glyma.13G272000.1.Wm82.a2.v1	Glyma.13G271900.Wm82.a2.v1	Glyma.13G272000.Wm82.a2.v1	.	30501521	Glyma.13G271900.1	Glyma.13G271900.1.p		PTHR33388,PTHR33388:SF1
gma-miR159e-3p	2.83144	1.72609	3.22984	2.77932	1.84302	2.16668	2.24539	1.58479	-0.0397605	-1.72838	-1.10599	-0.0705285	Glyma.13G271900	-1.27272	-1.72526	-1.33497	-1.31507	-1.1033	0.270126	-0.0305154	-1.0756	0.0976319	0.182752	0.328768	0.693829	13	XLOC_059339	Chr13	1	37390282	37400659	8610	Glyma.13G272000|Glyma.13G272000.1.Wm82.a2.v1	Glyma.13G271900.Wm82.a2.v1	Glyma.13G272000.Wm82.a2.v1	.	30501521	Glyma.13G271900.1	Glyma.13G271900.1.p		PTHR33388,PTHR33388:SF1
gma-miR164c	1.59515	0.403993	1.92703	1.1615	0.302828	2.12348	1.48275	0.0418069	0.565538	-1.8753	-0.893851	0.616212	Glyma.13G274300	0.0740731	1.06096	0.150797	0.0756244	-0.391548	-0.454304	-0.357001	-0.351443	-0.0514223	-0.177991	-0.140864	-0.17119	23	XLOC_056530	Chr13	1	37580356	37583238	2116	Glyma.13G274300|Glyma.13G274300.1.Wm82.a2.v1	Glyma.13G274300.Wm82.a2.v1	.	.	30504001	Glyma.13G274300.1	Glyma.13G274300.1.p	PF02365	PTHR31744,PTHR31744:SF22				GO:0006355,GO:0003677	AT5G53950.1	ANAC098,ATCUC2,CUC2	NAC (No Apical Meristem) domain transcriptional regulator superfamily protein
gma-miR164i	1.59588	0.404047	1.92734	1.16114	0.302828	2.12348	1.48275	0.0418069	0.565538	-1.8753	-0.893851	0.616212	Glyma.13G274300	0.0740731	1.06096	0.150797	0.0756244	-0.391548	-0.454304	-0.357001	-0.351443	-0.0514223	-0.177991	-0.140864	-0.17119	23	XLOC_056530	Chr13	1	37580356	37583238	2116	Glyma.13G274300|Glyma.13G274300.1.Wm82.a2.v1	Glyma.13G274300.Wm82.a2.v1	.	.	30504001	Glyma.13G274300.1	Glyma.13G274300.1.p	PF02365	PTHR31744,PTHR31744:SF22				GO:0006355,GO:0003677	AT5G53950.1	ANAC098,ATCUC2,CUC2	NAC (No Apical Meristem) domain transcriptional regulator superfamily protein
gma-miR164f	1.59327	0.40505	1.92523	1.15808	0.302828	2.12051	1.47723	0.0400679	0.562456	-1.8753	-0.893851	0.616212	Glyma.13G274300	0.0740731	1.06096	0.150797	0.0756244	-0.391548	-0.454304	-0.357001	-0.351443	-0.0514223	-0.177991	-0.140864	-0.17119	23	XLOC_056530	Chr13	1	37580356	37583238	2116	Glyma.13G274300|Glyma.13G274300.1.Wm82.a2.v1	Glyma.13G274300.Wm82.a2.v1	.	.	30504001	Glyma.13G274300.1	Glyma.13G274300.1.p	PF02365	PTHR31744,PTHR31744:SF22				GO:0006355,GO:0003677	AT5G53950.1	ANAC098,ATCUC2,CUC2	NAC (No Apical Meristem) domain transcriptional regulator superfamily protein
gma-miR164k	1.59371	0.405471	1.92506	1.15752	0.302828	2.12101	1.47654	0.0400679	0.562456	-1.8753	-0.893851	0.616212	Glyma.13G274300	0.0740731	1.06096	0.150797	0.0756244	-0.391548	-0.454304	-0.357001	-0.351443	-0.0514223	-0.177991	-0.140864	-0.17119	23	XLOC_056530	Chr13	1	37580356	37583238	2116	Glyma.13G274300|Glyma.13G274300.1.Wm82.a2.v1	Glyma.13G274300.Wm82.a2.v1	.	.	30504001	Glyma.13G274300.1	Glyma.13G274300.1.p	PF02365	PTHR31744,PTHR31744:SF22				GO:0006355,GO:0003677	AT5G53950.1	ANAC098,ATCUC2,CUC2	NAC (No Apical Meristem) domain transcriptional regulator superfamily protein
gma-miR164e	1.59385	0.405891	1.92506	1.15752	0.302828	2.12101	1.47654	0.0418069	0.565538	-1.8753	-0.893851	0.616212	Glyma.13G274300	0.0740731	1.06096	0.150797	0.0756244	-0.391548	-0.454304	-0.357001	-0.351443	-0.0514223	-0.177991	-0.140864	-0.17119	23	XLOC_056530	Chr13	1	37580356	37583238	2116	Glyma.13G274300|Glyma.13G274300.1.Wm82.a2.v1	Glyma.13G274300.Wm82.a2.v1	.	.	30504001	Glyma.13G274300.1	Glyma.13G274300.1.p	PF02365	PTHR31744,PTHR31744:SF22				GO:0006355,GO:0003677	AT5G53950.1	ANAC098,ATCUC2,CUC2	NAC (No Apical Meristem) domain transcriptional regulator superfamily protein
gma-miR164g	1.59356	0.40505	1.92439	1.15724	0.304311	2.12051	1.47654	0.0418069	0.565538	-1.8753	-0.893851	0.616212	Glyma.13G274300	0.0740731	1.06096	0.150797	0.0756244	-0.391548	-0.454304	-0.357001	-0.351443	-0.0514223	-0.177991	-0.140864	-0.17119	23	XLOC_056530	Chr13	1	37580356	37583238	2116	Glyma.13G274300|Glyma.13G274300.1.Wm82.a2.v1	Glyma.13G274300.Wm82.a2.v1	.	.	30504001	Glyma.13G274300.1	Glyma.13G274300.1.p	PF02365	PTHR31744,PTHR31744:SF22				GO:0006355,GO:0003677	AT5G53950.1	ANAC098,ATCUC2,CUC2	NAC (No Apical Meristem) domain transcriptional regulator superfamily protein
gma-miR164a	1.59356	0.405471	1.92439	1.15724	0.304311	2.12051	1.47654	0.0418069	0.565538	-1.8753	-0.893851	0.616212	Glyma.13G274300	0.0740731	1.06096	0.150797	0.0756244	-0.391548	-0.454304	-0.357001	-0.351443	-0.0514223	-0.177991	-0.140864	-0.17119	23	XLOC_056530	Chr13	1	37580356	37583238	2116	Glyma.13G274300|Glyma.13G274300.1.Wm82.a2.v1	Glyma.13G274300.Wm82.a2.v1	.	.	30504001	Glyma.13G274300.1	Glyma.13G274300.1.p	PF02365	PTHR31744,PTHR31744:SF22				GO:0006355,GO:0003677	AT5G53950.1	ANAC098,ATCUC2,CUC2	NAC (No Apical Meristem) domain transcriptional regulator superfamily protein
gma-miR164d	1.59371	0.405471	1.92506	1.15752	0.302828	2.12101	1.47654	0.0400679	0.562456	-1.8753	-0.893851	0.616212	Glyma.13G274300	0.0740731	1.06096	0.150797	0.0756244	-0.391548	-0.454304	-0.357001	-0.351443	-0.0514223	-0.177991	-0.140864	-0.17119	23	XLOC_056530	Chr13	1	37580356	37583238	2116	Glyma.13G274300|Glyma.13G274300.1.Wm82.a2.v1	Glyma.13G274300.Wm82.a2.v1	.	.	30504001	Glyma.13G274300.1	Glyma.13G274300.1.p	PF02365	PTHR31744,PTHR31744:SF22				GO:0006355,GO:0003677	AT5G53950.1	ANAC098,ATCUC2,CUC2	NAC (No Apical Meristem) domain transcriptional regulator superfamily protein
gma-miR164j	1.59327	0.40505	1.92506	1.15808	0.302828	2.12051	1.47723	0.0400679	0.562456	-1.8753	-0.893851	0.616212	Glyma.13G274300	0.0740731	1.06096	0.150797	0.0756244	-0.391548	-0.454304	-0.357001	-0.351443	-0.0514223	-0.177991	-0.140864	-0.17119	23	XLOC_056530	Chr13	1	37580356	37583238	2116	Glyma.13G274300|Glyma.13G274300.1.Wm82.a2.v1	Glyma.13G274300.Wm82.a2.v1	.	.	30504001	Glyma.13G274300.1	Glyma.13G274300.1.p	PF02365	PTHR31744,PTHR31744:SF22				GO:0006355,GO:0003677	AT5G53950.1	ANAC098,ATCUC2,CUC2	NAC (No Apical Meristem) domain transcriptional regulator superfamily protein
gma-miR164b	1.59385	0.405891	1.92506	1.15752	0.302828	2.12101	1.47654	0.0418069	0.565538	-1.8753	-0.893851	0.616212	Glyma.13G274300	0.0740731	1.06096	0.150797	0.0756244	-0.391548	-0.454304	-0.357001	-0.351443	-0.0514223	-0.177991	-0.140864	-0.17119	23	XLOC_056530	Chr13	1	37580356	37583238	2116	Glyma.13G274300|Glyma.13G274300.1.Wm82.a2.v1	Glyma.13G274300.Wm82.a2.v1	.	.	30504001	Glyma.13G274300.1	Glyma.13G274300.1.p	PF02365	PTHR31744,PTHR31744:SF22				GO:0006355,GO:0003677	AT5G53950.1	ANAC098,ATCUC2,CUC2	NAC (No Apical Meristem) domain transcriptional regulator superfamily protein
gma-miR164h	1.59588	0.404467	1.92734	1.16114	0.302828	2.12348	1.48275	0.0418069	0.565538	-1.8753	-0.893851	0.616212	Glyma.13G274300	0.0740731	1.06096	0.150797	0.0756244	-0.391548	-0.454304	-0.357001	-0.351443	-0.0514223	-0.177991	-0.140864	-0.17119	23	XLOC_056530	Chr13	1	37580356	37583238	2116	Glyma.13G274300|Glyma.13G274300.1.Wm82.a2.v1	Glyma.13G274300.Wm82.a2.v1	.	.	30504001	Glyma.13G274300.1	Glyma.13G274300.1.p	PF02365	PTHR31744,PTHR31744:SF22				GO:0006355,GO:0003677	AT5G53950.1	ANAC098,ATCUC2,CUC2	NAC (No Apical Meristem) domain transcriptional regulator superfamily protein
gma-miR159e-5p	2.46784	1.32387	2.47649	2.31006	1.22681	-0.224801	-0.47791	0.795013	0.465334	-0.984042	-0.984042	0.0902575	Glyma.13G282000	-0.634338	0.153194	0.0478969	-0.398981	-1.00235	0.527169	0.836235	-0.685395	-0.143419	-0.0898259	0.371852	-0.135302	27	XLOC_059414	Chr13	1	38340450	38342431	1245	Glyma.13G282000|Glyma.13G282000.1.Wm82.a2.v1	.	Glyma.13G282000.Wm82.a2.v1	.	30503876	Glyma.13G282000.1	Glyma.13G282000.1.p	PF00504	PTHR21649,PTHR21649:SF11			K08914	GO:0016020,GO:0009765	AT5G54270.1	LHCB3,LHCB3*1	light-harvesting chlorophyll B-binding protein 3
gma-miR394a-3p	3.0753	1.84603	3.77955	3.15433	1.38547	2.22766	2.33105	1.90286	1.38468	-0.833821	-0.833821	-0.833821	Glyma.13G282200	-1.11166	-1.75127	-1.5026	-1.18131	-1.32518	-1.25498	-1.53519	-1.12162	0.235167	0.0390144	0.165117	0.0690732	6	XLOC_056596	Chr13	1	38360891	38361959	1069	Glyma.13G282200|Glyma.13G282200.1.Wm82.a2.v1	Glyma.13G282200.Wm82.a2.v1	.	.	30501539	Glyma.13G282200.1	Glyma.13G282200.1.p	PF12609	PTHR33090					AT4G10265.1		Wound-responsive family protein
gma-miR394a-3p	3.0753	1.84603	3.77955	3.15433	1.38547	2.22766	2.33105	1.90286	1.38468	-0.833821	-0.833821	-0.833821	Glyma.13G282400	-1.27081	-2.08004	-1.77842	-1.31704	-1.30672	-0.950877	-1.85493	-1.02818	0.400003	0.00871064	0.036492	0	6	XLOC_059417	Chr13	1	38378296	38378974	679	Glyma.13G282400|Glyma.13G282400.1.Wm82.a2.v1	.	Glyma.13G282400.Wm82.a2.v1	.	30501824	Glyma.13G282400.1	Glyma.13G282400.1.p	PF12609	PTHR33090					AT4G10265.1		Wound-responsive family protein
gma-miR319f	1.72646	1.32998	2.30969	2.38975	-0.11155	-0.529147	0.209137	-0.108779	-2.57021	-0.813549	0.0842149	0.498835	Glyma.13G292500	0.984023	1.39602	0.69736	0.825676	-0.540388	0.358294	0.795343	-0.235222	0	0.00358314	0	0.0102967	16	XLOC_056698	Chr13	1	39246400	39250695	3347	Glyma.13G292500|Glyma.13G292500.2.Wm82.a2.v1,Glyma.13G292500|Glyma.13G292500.1.Wm82.a2.v1,Glyma.13G292500|Glyma.13G292500.3.Wm82.a2.v1	Glyma.13G292500.Wm82.a2.v1	.	.	30502724	Glyma.13G292500.1	Glyma.13G292500.1.p	PF03634	PTHR31072,PTHR31072:SF3					AT3G15030.2	MEE35,TCP4	TCP family transcription factor 4
gma-miR319q	2.91389	2.23915	2.54053	3.53009	1.1899	0.451296	1.29126	0.800852	0.0776704	-2.28057	-1.62537	-0.21506	Glyma.13G292500	0.984023	1.39602	0.69736	0.825676	-0.540388	0.358294	0.795343	-0.235222	0	0.00358314	0	0.0102967	16	XLOC_056698	Chr13	1	39246400	39250695	3347	Glyma.13G292500|Glyma.13G292500.2.Wm82.a2.v1,Glyma.13G292500|Glyma.13G292500.1.Wm82.a2.v1,Glyma.13G292500|Glyma.13G292500.3.Wm82.a2.v1	Glyma.13G292500.Wm82.a2.v1	.	.	30502724	Glyma.13G292500.1	Glyma.13G292500.1.p	PF03634	PTHR31072,PTHR31072:SF3					AT3G15030.2	MEE35,TCP4	TCP family transcription factor 4
gma-miR396c	3.62507	2.45674	3.69929	3.3696	2.76048	3.76473	4.14064	2.92357	-0.121753	-2.3345	-1.73698	-1.10477	Glyma.13G318600	-0.0412825	-0.110768	0.114724	-0.152341	0.504449	0.973499	1.55949	0.322345	0.108731	0.0315319	0.0096562	0.0309264	41	XLOC_056879	Chr13	1	41298869	41300432	1094	Glyma.13G318600|Glyma.13G318600.1.Wm82.a2.v1	Glyma.13G318600.Wm82.a2.v1	.	.	30505780	Glyma.13G318600.1	Glyma.13G318600.1.p	PF07876	PTHR33178,PTHR33178:SF4					AT5G22580.1		Stress responsive A/B Barrel Domain
gma-miR396b-5p	3.62507	2.45674	3.69929	3.3696	2.76048	3.76473	4.14064	2.92357	-0.121753	-2.3345	-1.73698	-1.10477	Glyma.13G318600	-0.0412825	-0.110768	0.114724	-0.152341	0.504449	0.973499	1.55949	0.322345	0.108731	0.0315319	0.0096562	0.0309264	41	XLOC_056879	Chr13	1	41298869	41300432	1094	Glyma.13G318600|Glyma.13G318600.1.Wm82.a2.v1	Glyma.13G318600.Wm82.a2.v1	.	.	30505780	Glyma.13G318600.1	Glyma.13G318600.1.p	PF07876	PTHR33178,PTHR33178:SF4					AT5G22580.1		Stress responsive A/B Barrel Domain
gma-miR396i-5p	3.75992	2.64734	3.54465	3.78624	3.27416	3.76491	3.53719	3.31263	0.787422	-2.03979	-2.34528	-1.66965	Glyma.13G318600	-0.0412825	-0.110768	0.114724	-0.152341	0.504449	0.973499	1.55949	0.322345	0.108731	0.0315319	0.0096562	0.0309264	41	XLOC_056879	Chr13	1	41298869	41300432	1094	Glyma.13G318600|Glyma.13G318600.1.Wm82.a2.v1	Glyma.13G318600.Wm82.a2.v1	.	.	30505780	Glyma.13G318600.1	Glyma.13G318600.1.p	PF07876	PTHR33178,PTHR33178:SF4					AT5G22580.1		Stress responsive A/B Barrel Domain
gma-miR396a-5p	3.75486	2.64274	3.53932	3.78091	3.27416	3.76491	3.53719	3.31263	0.787422	-2.03979	-2.34528	-1.66965	Glyma.13G318600	-0.0412825	-0.110768	0.114724	-0.152341	0.504449	0.973499	1.55949	0.322345	0.108731	0.0315319	0.0096562	0.0309264	41	XLOC_056879	Chr13	1	41298869	41300432	1094	Glyma.13G318600|Glyma.13G318600.1.Wm82.a2.v1	Glyma.13G318600.Wm82.a2.v1	.	.	30505780	Glyma.13G318600.1	Glyma.13G318600.1.p	PF07876	PTHR33178,PTHR33178:SF4					AT5G22580.1		Stress responsive A/B Barrel Domain
gma-miR396k-5p	3.62507	2.45674	3.69929	3.3696	2.76048	3.76473	4.14064	2.92357	-0.121753	-2.3345	-1.73698	-1.10477	Glyma.13G318600	-0.0412825	-0.110768	0.114724	-0.152341	0.504449	0.973499	1.55949	0.322345	0.108731	0.0315319	0.0096562	0.0309264	41	XLOC_056879	Chr13	1	41298869	41300432	1094	Glyma.13G318600|Glyma.13G318600.1.Wm82.a2.v1	Glyma.13G318600.Wm82.a2.v1	.	.	30505780	Glyma.13G318600.1	Glyma.13G318600.1.p	PF07876	PTHR33178,PTHR33178:SF4					AT5G22580.1		Stress responsive A/B Barrel Domain
gma-miR172i-3p	1.96013	0.855778	1.85807	1.71999	-0.0143553	1.18162	-0.0143553	-0.0143553	0	0	0	0	Glyma.13G329700	0.224397	0.548806	0.361504	0.316813	-0.0235827	1.84963	0.238525	0.0194252	-0.0719646	0.330075	0.491422	1.1008	34	XLOC_059758	Chr13	1	42421637	42426875	3659	Glyma.13G329700|Glyma.13G329700.1.Wm82.a2.v1,Glyma.13G329700|Glyma.13G329700.3.Wm82.a2.v1,Glyma.13G329700|Glyma.13G329700.4.Wm82.a2.v1,Glyma.13G329700|Glyma.13G329700.2.Wm82.a2.v1	.	Glyma.13G329700.Wm82.a2.v1	.	30502331	Glyma.13G329700.1	Glyma.13G329700.1.p	PF00847	PTHR32467,PTHR32467:SF29			K09284	GO:0006355,GO:0003700,GO:0007275	AT2G28550.3	RAP2.7,TOE1	related to AP2.7
gma-miR172c	3.49683	2.3171	3.99888	3.37039	-0.0143553	4.43185	3.22947	1.76998	0	0	0	0	Glyma.13G329700	0.224397	0.548806	0.361504	0.316813	-0.0235827	1.84963	0.238525	0.0194252	-0.0719646	0.330075	0.491422	1.1008	34	XLOC_059758	Chr13	1	42421637	42426875	3659	Glyma.13G329700|Glyma.13G329700.1.Wm82.a2.v1,Glyma.13G329700|Glyma.13G329700.3.Wm82.a2.v1,Glyma.13G329700|Glyma.13G329700.4.Wm82.a2.v1,Glyma.13G329700|Glyma.13G329700.2.Wm82.a2.v1	.	Glyma.13G329700.Wm82.a2.v1	.	30502331	Glyma.13G329700.1	Glyma.13G329700.1.p	PF00847	PTHR32467,PTHR32467:SF29			K09284	GO:0006355,GO:0003700,GO:0007275	AT2G28550.3	RAP2.7,TOE1	related to AP2.7
gma-miR172l	1.96013	0.855778	1.85807	1.71999	-0.0143553	1.18162	-0.0143553	-0.0143553	0	0	0	0	Glyma.13G329700	0.224397	0.548806	0.361504	0.316813	-0.0235827	1.84963	0.238525	0.0194252	-0.0719646	0.330075	0.491422	1.1008	34	XLOC_059758	Chr13	1	42421637	42426875	3659	Glyma.13G329700|Glyma.13G329700.1.Wm82.a2.v1,Glyma.13G329700|Glyma.13G329700.3.Wm82.a2.v1,Glyma.13G329700|Glyma.13G329700.4.Wm82.a2.v1,Glyma.13G329700|Glyma.13G329700.2.Wm82.a2.v1	.	Glyma.13G329700.Wm82.a2.v1	.	30502331	Glyma.13G329700.1	Glyma.13G329700.1.p	PF00847	PTHR32467,PTHR32467:SF29			K09284	GO:0006355,GO:0003700,GO:0007275	AT2G28550.3	RAP2.7,TOE1	related to AP2.7
gma-miR172d	3.49683	2.3171	3.99888	3.37039	-0.0143553	4.43185	3.22947	1.76998	0	0	0	0	Glyma.13G329700	0.224397	0.548806	0.361504	0.316813	-0.0235827	1.84963	0.238525	0.0194252	-0.0719646	0.330075	0.491422	1.1008	34	XLOC_059758	Chr13	1	42421637	42426875	3659	Glyma.13G329700|Glyma.13G329700.1.Wm82.a2.v1,Glyma.13G329700|Glyma.13G329700.3.Wm82.a2.v1,Glyma.13G329700|Glyma.13G329700.4.Wm82.a2.v1,Glyma.13G329700|Glyma.13G329700.2.Wm82.a2.v1	.	Glyma.13G329700.Wm82.a2.v1	.	30502331	Glyma.13G329700.1	Glyma.13G329700.1.p	PF00847	PTHR32467,PTHR32467:SF29			K09284	GO:0006355,GO:0003700,GO:0007275	AT2G28550.3	RAP2.7,TOE1	related to AP2.7
gma-miR172e	3.49683	2.3171	3.99888	3.37039	-0.0143553	4.43185	3.22947	1.76998	0	0	0	0	Glyma.13G329700	0.224397	0.548806	0.361504	0.316813	-0.0235827	1.84963	0.238525	0.0194252	-0.0719646	0.330075	0.491422	1.1008	34	XLOC_059758	Chr13	1	42421637	42426875	3659	Glyma.13G329700|Glyma.13G329700.1.Wm82.a2.v1,Glyma.13G329700|Glyma.13G329700.3.Wm82.a2.v1,Glyma.13G329700|Glyma.13G329700.4.Wm82.a2.v1,Glyma.13G329700|Glyma.13G329700.2.Wm82.a2.v1	.	Glyma.13G329700.Wm82.a2.v1	.	30502331	Glyma.13G329700.1	Glyma.13G329700.1.p	PF00847	PTHR32467,PTHR32467:SF29			K09284	GO:0006355,GO:0003700,GO:0007275	AT2G28550.3	RAP2.7,TOE1	related to AP2.7
gma-miR390a-5p	1.97282	0.677928	2.32855	1.63066	-0.208246	1.48573	1.05246	0.352175	0.535731	-0.71045	-0.453183	0.667736	Glyma.14G033500	0.327658	0.243811	0.520428	0.399509	0.0765139	1.18344	0.762341	0.051767	-0.190329	-0.200094	-0.00911481	-0.146027	34	XLOC_060350	Chr14	1	2436591	2441689	4092	Glyma.14G033500|Glyma.14G033500.1.Wm82.a2.v1	Glyma.14G033500.Wm82.a2.v1	.	.	30533263	Glyma.14G033500.1	Glyma.14G033500.1.p	PF08263,PF13855,PF07714	PTHR27000,PTHR27000:SF121	KOG1187	2.7.11.1		GO:0005515,GO:0006468,GO:0004672	AT4G20270.1	BAM3	Leucine-rich receptor-like protein kinase family protein
gma-miR390g	1.97282	0.672476	2.32855	1.63224	-0.214347	1.47963	1.04332	0.350635	0.516452	-0.729729	-0.472462	0.648457	Glyma.14G033500	0.327658	0.243811	0.520428	0.399509	0.0765139	1.18344	0.762341	0.051767	-0.190329	-0.200094	-0.00911481	-0.146027	34	XLOC_060350	Chr14	1	2436591	2441689	4092	Glyma.14G033500|Glyma.14G033500.1.Wm82.a2.v1	Glyma.14G033500.Wm82.a2.v1	.	.	30533263	Glyma.14G033500.1	Glyma.14G033500.1.p	PF08263,PF13855,PF07714	PTHR27000,PTHR27000:SF121	KOG1187	2.7.11.1		GO:0005515,GO:0006468,GO:0004672	AT4G20270.1	BAM3	Leucine-rich receptor-like protein kinase family protein
gma-miR390f	1.97973	0.674896	2.33171	1.63581	-0.214347	1.48464	1.04332	0.341493	0.51053	-0.748753	-0.491486	0.677383	Glyma.14G033500	0.327658	0.243811	0.520428	0.399509	0.0765139	1.18344	0.762341	0.051767	-0.190329	-0.200094	-0.00911481	-0.146027	34	XLOC_060350	Chr14	1	2436591	2441689	4092	Glyma.14G033500|Glyma.14G033500.1.Wm82.a2.v1	Glyma.14G033500.Wm82.a2.v1	.	.	30533263	Glyma.14G033500.1	Glyma.14G033500.1.p	PF08263,PF13855,PF07714	PTHR27000,PTHR27000:SF121	KOG1187	2.7.11.1		GO:0005515,GO:0006468,GO:0004672	AT4G20270.1	BAM3	Leucine-rich receptor-like protein kinase family protein
gma-miR390d	0.916341	0.397317	1.12826	0.721321	-0.523562	1.78232	1.20362	-0.523562	0.444602	-0.66226	-0.0891461	0.127955	Glyma.14G033500	0.327658	0.243811	0.520428	0.399509	0.0765139	1.18344	0.762341	0.051767	-0.190329	-0.200094	-0.00911481	-0.146027	34	XLOC_060350	Chr14	1	2436591	2441689	4092	Glyma.14G033500|Glyma.14G033500.1.Wm82.a2.v1	Glyma.14G033500.Wm82.a2.v1	.	.	30533263	Glyma.14G033500.1	Glyma.14G033500.1.p	PF08263,PF13855,PF07714	PTHR27000,PTHR27000:SF121	KOG1187	2.7.11.1		GO:0005515,GO:0006468,GO:0004672	AT4G20270.1	BAM3	Leucine-rich receptor-like protein kinase family protein
gma-miR390b-5p	0.916341	0.364289	1.12826	0.721321	-0.523562	1.78232	1.23133	-0.523562	0.394508	-0.66226	-0.122327	0.0964766	Glyma.14G033500	0.327658	0.243811	0.520428	0.399509	0.0765139	1.18344	0.762341	0.051767	-0.190329	-0.200094	-0.00911481	-0.146027	34	XLOC_060350	Chr14	1	2436591	2441689	4092	Glyma.14G033500|Glyma.14G033500.1.Wm82.a2.v1	Glyma.14G033500.Wm82.a2.v1	.	.	30533263	Glyma.14G033500.1	Glyma.14G033500.1.p	PF08263,PF13855,PF07714	PTHR27000,PTHR27000:SF121	KOG1187	2.7.11.1		GO:0005515,GO:0006468,GO:0004672	AT4G20270.1	BAM3	Leucine-rich receptor-like protein kinase family protein
gma-miR2119	2.20927	1.64807	2.27287	1.9625	2.04544	1.64947	1.63804	-0.247928	0	0	0	0	Glyma.14G156400	0.182732	-0.465478	-0.396845	-0.722911	0.0200683	1.00593	0.849162	-0.385933	1.66072	-0.0533987	-0.143175	-0.0912992	41	XLOC_061449	Chr14	1	34149029	34161293	1408	Glyma.14G156400|Glyma.14G156400.1.Wm82.a2.v1	Glyma.14G156400.Wm82.a2.v1	.	.	30534290	Glyma.14G156400.1	Glyma.14G156400.1.p	PF08240,PF00107	PTHR11695,PTHR11695:SF493		1.1.1.1	K18857	GO:0055114,GO:0016491,GO:0008270	AT1G77120.1	ADH,ADH1,ATADH,ATADH1	alcohol dehydrogenase 1
gma-miR394g	2.10177	0.657931	2.93472	2.09318	1.78168	3.97292	3.88793	1.93491	-0.487697	-1.35065	-1.13465	-0.14281	Glyma.15G051600	-0.495605	-0.423471	-0.062649	-0.43399	-0.265078	1.16557	-0.0358492	-0.518016	-0.424407	-0.422914	-0.197429	0.0648312	12	XLOC_064247	Chr15	1	4066864	4074619	3269	Glyma.15G051600|Glyma.15G051600.1.Wm82.a2.v1	Glyma.15G051600.Wm82.a2.v1	.	.	30497259	Glyma.15G051600.1	Glyma.15G051600.1.p	PF08263,PF00069	PTHR27001,PTHR27001:SF1	KOG1187	2.7.11.1,2.7.10.1	K13416	GO:0006468,GO:0005524,GO:0004672	AT4G33430.1	ATBAK1,ATSERK3,BAK1,ELG,RKS10,SERK3	BRI1-associated receptor kinase
gma-miR394c-5p	2.10122	0.656049	2.93472	2.09318	1.78168	3.97292	3.88691	1.93491	-0.487697	-1.35065	-1.13465	-0.14281	Glyma.15G051600	-0.495605	-0.423471	-0.062649	-0.43399	-0.265078	1.16557	-0.0358492	-0.518016	-0.424407	-0.422914	-0.197429	0.0648312	12	XLOC_064247	Chr15	1	4066864	4074619	3269	Glyma.15G051600|Glyma.15G051600.1.Wm82.a2.v1	Glyma.15G051600.Wm82.a2.v1	.	.	30497259	Glyma.15G051600.1	Glyma.15G051600.1.p	PF08263,PF00069	PTHR27001,PTHR27001:SF1	KOG1187	2.7.11.1,2.7.10.1	K13416	GO:0006468,GO:0005524,GO:0004672	AT4G33430.1	ATBAK1,ATSERK3,BAK1,ELG,RKS10,SERK3	BRI1-associated receptor kinase
gma-miR394d	2.10155	0.658185	2.93744	2.09202	1.76285	3.96149	3.87635	1.92759	-0.487697	-1.39045	-1.10545	-0.14281	Glyma.15G051600	-0.495605	-0.423471	-0.062649	-0.43399	-0.265078	1.16557	-0.0358492	-0.518016	-0.424407	-0.422914	-0.197429	0.0648312	12	XLOC_064247	Chr15	1	4066864	4074619	3269	Glyma.15G051600|Glyma.15G051600.1.Wm82.a2.v1	Glyma.15G051600.Wm82.a2.v1	.	.	30497259	Glyma.15G051600.1	Glyma.15G051600.1.p	PF08263,PF00069	PTHR27001,PTHR27001:SF1	KOG1187	2.7.11.1,2.7.10.1	K13416	GO:0006468,GO:0005524,GO:0004672	AT4G33430.1	ATBAK1,ATSERK3,BAK1,ELG,RKS10,SERK3	BRI1-associated receptor kinase
gma-miR394b-5p	2.09772	0.650663	2.92988	2.09436	1.7775	3.97184	3.88384	1.93124	-0.487697	-1.39045	-1.13465	-0.14281	Glyma.15G051600	-0.495605	-0.423471	-0.062649	-0.43399	-0.265078	1.16557	-0.0358492	-0.518016	-0.424407	-0.422914	-0.197429	0.0648312	12	XLOC_064247	Chr15	1	4066864	4074619	3269	Glyma.15G051600|Glyma.15G051600.1.Wm82.a2.v1	Glyma.15G051600.Wm82.a2.v1	.	.	30497259	Glyma.15G051600.1	Glyma.15G051600.1.p	PF08263,PF00069	PTHR27001,PTHR27001:SF1	KOG1187	2.7.11.1,2.7.10.1	K13416	GO:0006468,GO:0005524,GO:0004672	AT4G33430.1	ATBAK1,ATSERK3,BAK1,ELG,RKS10,SERK3	BRI1-associated receptor kinase
gma-miR394e	2.10122	0.654165	2.93605	2.09474	1.76285	3.95719	3.87226	1.92393	-0.487697	-1.39045	-1.10545	-0.14281	Glyma.15G051600	-0.495605	-0.423471	-0.062649	-0.43399	-0.265078	1.16557	-0.0358492	-0.518016	-0.424407	-0.422914	-0.197429	0.0648312	12	XLOC_064247	Chr15	1	4066864	4074619	3269	Glyma.15G051600|Glyma.15G051600.1.Wm82.a2.v1	Glyma.15G051600.Wm82.a2.v1	.	.	30497259	Glyma.15G051600.1	Glyma.15G051600.1.p	PF08263,PF00069	PTHR27001,PTHR27001:SF1	KOG1187	2.7.11.1,2.7.10.1	K13416	GO:0006468,GO:0005524,GO:0004672	AT4G33430.1	ATBAK1,ATSERK3,BAK1,ELG,RKS10,SERK3	BRI1-associated receptor kinase
gma-miR394f	2.09958	0.654165	2.93382	2.09396	1.76285	3.95827	3.87226	1.92393	-0.487697	-1.39045	-1.10545	-0.14281	Glyma.15G051600	-0.495605	-0.423471	-0.062649	-0.43399	-0.265078	1.16557	-0.0358492	-0.518016	-0.424407	-0.422914	-0.197429	0.0648312	12	XLOC_064247	Chr15	1	4066864	4074619	3269	Glyma.15G051600|Glyma.15G051600.1.Wm82.a2.v1	Glyma.15G051600.Wm82.a2.v1	.	.	30497259	Glyma.15G051600.1	Glyma.15G051600.1.p	PF08263,PF00069	PTHR27001,PTHR27001:SF1	KOG1187	2.7.11.1,2.7.10.1	K13416	GO:0006468,GO:0005524,GO:0004672	AT4G33430.1	ATBAK1,ATSERK3,BAK1,ELG,RKS10,SERK3	BRI1-associated receptor kinase
gma-miR394a-5p	2.09074	0.643684	2.9229	2.08738	1.7775	3.97184	3.88384	1.93124	-0.487697	-1.39045	-1.13465	-0.14281	Glyma.15G051600	-0.495605	-0.423471	-0.062649	-0.43399	-0.265078	1.16557	-0.0358492	-0.518016	-0.424407	-0.422914	-0.197429	0.0648312	12	XLOC_064247	Chr15	1	4066864	4074619	3269	Glyma.15G051600|Glyma.15G051600.1.Wm82.a2.v1	Glyma.15G051600.Wm82.a2.v1	.	.	30497259	Glyma.15G051600.1	Glyma.15G051600.1.p	PF08263,PF00069	PTHR27001,PTHR27001:SF1	KOG1187	2.7.11.1,2.7.10.1	K13416	GO:0006468,GO:0005524,GO:0004672	AT4G33430.1	ATBAK1,ATSERK3,BAK1,ELG,RKS10,SERK3	BRI1-associated receptor kinase
gma-miR1507c-5p	2.75948	1.86627	2.26829	2.54816	2.49872	1.53737	1.40618	5.22294	0	0	0	0	Glyma.15G209300	-0.149782	-0.157796	0.485377	-0.104173	-0.479572	1.81494	0.172975	-0.237311	-0.281642	0.173087	-0.140274	0.322414	8	XLOC_067781	Chr15	1	31461926	31463528	1603	Glyma.15G209300|Glyma.15G209300.1.Wm82.a2.v1	.	Glyma.15G209300.Wm82.a2.v1	.	30498924	Glyma.15G209300.1	Glyma.15G209300.1.p	PF08263,PF00560,PF13855	PTHR27000,PTHR27000:SF225				GO:0005515	AT5G06860.1	ATPGIP1,PGIP1	polygalacturonase inhibiting protein 1
gma-miR4994-5p	2.90323	1.99125	1.99561	3.03061	1.23333	1.14238	1.53141	1.8748	0.726286	-0.728853	-0.861757	-0.329283	Glyma.15G248400	-0.690387	-0.151412	0.0363144	-0.547377	-1.52942	-1.01227	-0.741184	-1.47539	0.00667906	0.0457764	0.575395	0.0477977	35	XLOC_068150	Chr15	1	47361008	47363265	1774	Glyma.15G248400|Glyma.15G248400.1.Wm82.a2.v1	.	Glyma.15G248400.Wm82.a2.v1	.	30498778	Glyma.15G248400.1	Glyma.15G248400.1.p	PF14226,PF03171	PTHR10209,PTHR10209:SF91	KOG0143	1.14.11.13	K04125	GO:0055114,GO:0016491	AT1G30040.1	ATGA2OX2,GA2OX2	gibberellin 2-oxidase
gma-miR164i	1.59588	0.404047	1.92734	1.16114	0.302828	2.12348	1.48275	0.0418069	0.565538	-1.8753	-0.893851	0.616212	Glyma.15G254000	0.0577977	0.0315272	0.110699	0.142177	0.0277373	2.2652	0.0308289	0	-0.0103297	-0.0577051	-0.0693882	0.149281	8	XLOC_068203	Chr15	1	48295488	48300365	1418	Glyma.15G254000|Glyma.15G254000.1.Wm82.a2.v1	.	Glyma.15G254000.Wm82.a2.v1	.	30496056	Glyma.15G254000.1	Glyma.15G254000.1.p	PF02365	PTHR31744,PTHR31744:SF5				GO:0006355,GO:0003677	AT1G56010.2	anac021,ANAC022,NAC1	NAC domain containing protein 1
gma-miR164g	1.59356	0.40505	1.92439	1.15724	0.304311	2.12051	1.47654	0.0418069	0.565538	-1.8753	-0.893851	0.616212	Glyma.15G254000	0.0577977	0.0315272	0.110699	0.142177	0.0277373	2.2652	0.0308289	0	-0.0103297	-0.0577051	-0.0693882	0.149281	8	XLOC_068203	Chr15	1	48295488	48300365	1418	Glyma.15G254000|Glyma.15G254000.1.Wm82.a2.v1	.	Glyma.15G254000.Wm82.a2.v1	.	30496056	Glyma.15G254000.1	Glyma.15G254000.1.p	PF02365	PTHR31744,PTHR31744:SF5				GO:0006355,GO:0003677	AT1G56010.2	anac021,ANAC022,NAC1	NAC domain containing protein 1
gma-miR164a	1.59356	0.405471	1.92439	1.15724	0.304311	2.12051	1.47654	0.0418069	0.565538	-1.8753	-0.893851	0.616212	Glyma.15G254000	0.0577977	0.0315272	0.110699	0.142177	0.0277373	2.2652	0.0308289	0	-0.0103297	-0.0577051	-0.0693882	0.149281	8	XLOC_068203	Chr15	1	48295488	48300365	1418	Glyma.15G254000|Glyma.15G254000.1.Wm82.a2.v1	.	Glyma.15G254000.Wm82.a2.v1	.	30496056	Glyma.15G254000.1	Glyma.15G254000.1.p	PF02365	PTHR31744,PTHR31744:SF5				GO:0006355,GO:0003677	AT1G56010.2	anac021,ANAC022,NAC1	NAC domain containing protein 1
gma-miR164e	1.59385	0.405891	1.92506	1.15752	0.302828	2.12101	1.47654	0.0418069	0.565538	-1.8753	-0.893851	0.616212	Glyma.15G254000	0.0577977	0.0315272	0.110699	0.142177	0.0277373	2.2652	0.0308289	0	-0.0103297	-0.0577051	-0.0693882	0.149281	8	XLOC_068203	Chr15	1	48295488	48300365	1418	Glyma.15G254000|Glyma.15G254000.1.Wm82.a2.v1	.	Glyma.15G254000.Wm82.a2.v1	.	30496056	Glyma.15G254000.1	Glyma.15G254000.1.p	PF02365	PTHR31744,PTHR31744:SF5				GO:0006355,GO:0003677	AT1G56010.2	anac021,ANAC022,NAC1	NAC domain containing protein 1
gma-miR164k	1.59371	0.405471	1.92506	1.15752	0.302828	2.12101	1.47654	0.0400679	0.562456	-1.8753	-0.893851	0.616212	Glyma.15G254000	0.0577977	0.0315272	0.110699	0.142177	0.0277373	2.2652	0.0308289	0	-0.0103297	-0.0577051	-0.0693882	0.149281	8	XLOC_068203	Chr15	1	48295488	48300365	1418	Glyma.15G254000|Glyma.15G254000.1.Wm82.a2.v1	.	Glyma.15G254000.Wm82.a2.v1	.	30496056	Glyma.15G254000.1	Glyma.15G254000.1.p	PF02365	PTHR31744,PTHR31744:SF5				GO:0006355,GO:0003677	AT1G56010.2	anac021,ANAC022,NAC1	NAC domain containing protein 1
gma-miR164c	1.59515	0.403993	1.92703	1.1615	0.302828	2.12348	1.48275	0.0418069	0.565538	-1.8753	-0.893851	0.616212	Glyma.15G254000	0.0577977	0.0315272	0.110699	0.142177	0.0277373	2.2652	0.0308289	0	-0.0103297	-0.0577051	-0.0693882	0.149281	8	XLOC_068203	Chr15	1	48295488	48300365	1418	Glyma.15G254000|Glyma.15G254000.1.Wm82.a2.v1	.	Glyma.15G254000.Wm82.a2.v1	.	30496056	Glyma.15G254000.1	Glyma.15G254000.1.p	PF02365	PTHR31744,PTHR31744:SF5				GO:0006355,GO:0003677	AT1G56010.2	anac021,ANAC022,NAC1	NAC domain containing protein 1
gma-miR164d	1.59371	0.405471	1.92506	1.15752	0.302828	2.12101	1.47654	0.0400679	0.562456	-1.8753	-0.893851	0.616212	Glyma.15G254000	0.0577977	0.0315272	0.110699	0.142177	0.0277373	2.2652	0.0308289	0	-0.0103297	-0.0577051	-0.0693882	0.149281	8	XLOC_068203	Chr15	1	48295488	48300365	1418	Glyma.15G254000|Glyma.15G254000.1.Wm82.a2.v1	.	Glyma.15G254000.Wm82.a2.v1	.	30496056	Glyma.15G254000.1	Glyma.15G254000.1.p	PF02365	PTHR31744,PTHR31744:SF5				GO:0006355,GO:0003677	AT1G56010.2	anac021,ANAC022,NAC1	NAC domain containing protein 1
gma-miR164f	1.59327	0.40505	1.92523	1.15808	0.302828	2.12051	1.47723	0.0400679	0.562456	-1.8753	-0.893851	0.616212	Glyma.15G254000	0.0577977	0.0315272	0.110699	0.142177	0.0277373	2.2652	0.0308289	0	-0.0103297	-0.0577051	-0.0693882	0.149281	8	XLOC_068203	Chr15	1	48295488	48300365	1418	Glyma.15G254000|Glyma.15G254000.1.Wm82.a2.v1	.	Glyma.15G254000.Wm82.a2.v1	.	30496056	Glyma.15G254000.1	Glyma.15G254000.1.p	PF02365	PTHR31744,PTHR31744:SF5				GO:0006355,GO:0003677	AT1G56010.2	anac021,ANAC022,NAC1	NAC domain containing protein 1
gma-miR164h	1.59588	0.404467	1.92734	1.16114	0.302828	2.12348	1.48275	0.0418069	0.565538	-1.8753	-0.893851	0.616212	Glyma.15G254000	0.0577977	0.0315272	0.110699	0.142177	0.0277373	2.2652	0.0308289	0	-0.0103297	-0.0577051	-0.0693882	0.149281	8	XLOC_068203	Chr15	1	48295488	48300365	1418	Glyma.15G254000|Glyma.15G254000.1.Wm82.a2.v1	.	Glyma.15G254000.Wm82.a2.v1	.	30496056	Glyma.15G254000.1	Glyma.15G254000.1.p	PF02365	PTHR31744,PTHR31744:SF5				GO:0006355,GO:0003677	AT1G56010.2	anac021,ANAC022,NAC1	NAC domain containing protein 1
gma-miR164b	1.59385	0.405891	1.92506	1.15752	0.302828	2.12101	1.47654	0.0418069	0.565538	-1.8753	-0.893851	0.616212	Glyma.15G254000	0.0577977	0.0315272	0.110699	0.142177	0.0277373	2.2652	0.0308289	0	-0.0103297	-0.0577051	-0.0693882	0.149281	8	XLOC_068203	Chr15	1	48295488	48300365	1418	Glyma.15G254000|Glyma.15G254000.1.Wm82.a2.v1	.	Glyma.15G254000.Wm82.a2.v1	.	30496056	Glyma.15G254000.1	Glyma.15G254000.1.p	PF02365	PTHR31744,PTHR31744:SF5				GO:0006355,GO:0003677	AT1G56010.2	anac021,ANAC022,NAC1	NAC domain containing protein 1
gma-miR164j	1.59327	0.40505	1.92506	1.15808	0.302828	2.12051	1.47723	0.0400679	0.562456	-1.8753	-0.893851	0.616212	Glyma.15G254000	0.0577977	0.0315272	0.110699	0.142177	0.0277373	2.2652	0.0308289	0	-0.0103297	-0.0577051	-0.0693882	0.149281	8	XLOC_068203	Chr15	1	48295488	48300365	1418	Glyma.15G254000|Glyma.15G254000.1.Wm82.a2.v1	.	Glyma.15G254000.Wm82.a2.v1	.	30496056	Glyma.15G254000.1	Glyma.15G254000.1.p	PF02365	PTHR31744,PTHR31744:SF5				GO:0006355,GO:0003677	AT1G56010.2	anac021,ANAC022,NAC1	NAC domain containing protein 1
gma-miR9760	-0.0143553	-0.0143553	1.20418	-0.0143553	0	0	0	0	0	0	0	0	Glyma.16G014700	-0.0360609	0.0844862	0.113336	0.0589143	0.200517	2.22672	0.381529	0.16819	-0.0178313	-0.00440894	-0.0178313	-0.0178313	8	XLOC_070414	Chr16	1	1287522	1289547	2026	Glyma.16G014700|Glyma.16G014700.1.Wm82.a2.v1	.	Glyma.16G014700.Wm82.a2.v1	.	30559314	Glyma.16G014700.1	Glyma.16G014700.1.p	PF13639	PTHR14155,PTHR14155:SF99				GO:0008270,GO:0005515	AT1G72310.1	ATL3	RING/U-box superfamily protein
gma-miR1514a-5p	1.6324	1.12656	1.41907	2.02071	0.94449	1.29195	0.810918	2.08394	-0.246203	-0.729729	-1.47422	-0.42177	Glyma.16G016700	-1.55179	-2.20704	-1.60254	-1.30102	-1.6551	-0.00292265	-0.489478	-1.28864	-0.0202942	-0.0170138	0.00961055	-0.0105102	13	XLOC_068643	Chr16	1	1459997	1464301	3834	Glyma.16G016700|Glyma.16G016700.1.Wm82.a2.v1	Glyma.16G016700.Wm82.a2.v1	.	.	30559153	Glyma.16G016700.1	Glyma.16G016700.1.p	PF02365	PTHR31989,PTHR31989:SF5				GO:0006355,GO:0003677	AT4G35580.2	NTL9	NAC transcription factor-like 9
gma-miR1510a-3p	2.13932	1.3604	2.49428	2.2099	0.702079	1.59468	1.50616	0.944934	-0.468058	-1.01282	-0.569065	-2.10266e-05	Glyma.16G085900	-0.462573	-0.462643	-0.468482	-0.412986	-0.971082	-0.104501	-0.509692	-1.0465	0.170778	0.0821066	0.0494511	0.0670465	35	XLOC_070960	Chr16	1	10351168	10359401	7575	Glyma.16G085900|Glyma.16G085900.1.Wm82.a2.v1,Glyma.16G085900|Glyma.16G085900.2.Wm82.a2.v1,Glyma.16G085900|Glyma.16G085900.3.Wm82.a2.v1,Glyma.16G085900|Glyma.16G085900.4.Wm82.a2.v1,Glyma.16G085900|Glyma.16G085900.5.Wm82.a2.v1	.	Glyma.16G085900.Wm82.a2.v1	.	30560768	Glyma.16G085900.1	Glyma.16G085900.1.p	PF13676,PF00931	PTHR11017,PTHR11017:SF163				GO:0007165,GO:0005515,GO:0043531	AT5G36930.2		Disease resistance protein (TIR-NBS-LRR class) family
gma-miR1510b-3p	2.66122	1.91732	2.96736	2.80592	0.850538	1.65895	1.51051	1.23019	-0.303055	-1.115	-0.777283	-0.0457443	Glyma.16G085900	-0.462573	-0.462643	-0.468482	-0.412986	-0.971082	-0.104501	-0.509692	-1.0465	0.170778	0.0821066	0.0494511	0.0670465	35	XLOC_070960	Chr16	1	10351168	10359401	7575	Glyma.16G085900|Glyma.16G085900.1.Wm82.a2.v1,Glyma.16G085900|Glyma.16G085900.2.Wm82.a2.v1,Glyma.16G085900|Glyma.16G085900.3.Wm82.a2.v1,Glyma.16G085900|Glyma.16G085900.4.Wm82.a2.v1,Glyma.16G085900|Glyma.16G085900.5.Wm82.a2.v1	.	Glyma.16G085900.Wm82.a2.v1	.	30560768	Glyma.16G085900.1	Glyma.16G085900.1.p	PF13676,PF00931	PTHR11017,PTHR11017:SF163				GO:0007165,GO:0005515,GO:0043531	AT5G36930.2		Disease resistance protein (TIR-NBS-LRR class) family
gma-miR2109-5p	2.21032	1.08768	2.08048	2.08048	0.980688	0.997894	1.46776	0.596564	0.311479	-1.5206	-0.556237	0.397176	Glyma.16G085900	-0.462573	-0.462643	-0.468482	-0.412986	-0.971082	-0.104501	-0.509692	-1.0465	0.170778	0.0821066	0.0494511	0.0670465	35	XLOC_070960	Chr16	1	10351168	10359401	7575	Glyma.16G085900|Glyma.16G085900.1.Wm82.a2.v1,Glyma.16G085900|Glyma.16G085900.2.Wm82.a2.v1,Glyma.16G085900|Glyma.16G085900.3.Wm82.a2.v1,Glyma.16G085900|Glyma.16G085900.4.Wm82.a2.v1,Glyma.16G085900|Glyma.16G085900.5.Wm82.a2.v1	.	Glyma.16G085900.Wm82.a2.v1	.	30560768	Glyma.16G085900.1	Glyma.16G085900.1.p	PF13676,PF00931	PTHR11017,PTHR11017:SF163				GO:0007165,GO:0005515,GO:0043531	AT5G36930.2		Disease resistance protein (TIR-NBS-LRR class) family
gma-miR2109-5p	2.21032	1.08768	2.08048	2.08048	0.980688	0.997894	1.46776	0.596564	0.311479	-1.5206	-0.556237	0.397176	Glyma.16G087100	-1.55892	-1.00836	-1.33977	-1.5387	-0.551852	0.505297	-0.209523	-0.446021	0.0324204	0.00755985	-0.0042078	-0.00372892	4	XLOC_070972	Chr16	1	10642576	10649127	6237	Glyma.16G087100|Glyma.16G087100.1.Wm82.a2.v1,Glyma.16G087100|Glyma.16G087100.2.Wm82.a2.v1	.	Glyma.16G087100.Wm82.a2.v1	.	30562276	Glyma.16G087100.1	Glyma.16G087100.1.p	PF13676,PF00931	PTHR11017,PTHR11017:SF163				GO:0007165,GO:0005515,GO:0043531	AT5G36930.2		Disease resistance protein (TIR-NBS-LRR class) family
gma-miR396c	3.62507	2.45674	3.69929	3.3696	2.76048	3.76473	4.14064	2.92357	-0.121753	-2.3345	-1.73698	-1.10477	Glyma.16G095900	-0.239552	-0.386428	-0.171584	-0.177406	-1.21876	-0.0128606	0.223595	-1.19763	0.669511	0.672765	-0.0905324	0.659287	35	XLOC_069333	Chr16	1	17525742	17548042	1657	Glyma.16G095900|Glyma.16G095900.1.Wm82.a2.v1	Glyma.16G095900.Wm82.a2.v1	.	.	30561179	Glyma.16G095900.1	Glyma.16G095900.1.p	PF08246,PF00112	PTHR12411,PTHR12411:SF349	KOG1543	3.4.22.14		GO:0008234,GO:0006508	AT1G47128.1	RD21,RD21A	Granulin repeat cysteine protease family protein
gma-miR396k-5p	3.62507	2.45674	3.69929	3.3696	2.76048	3.76473	4.14064	2.92357	-0.121753	-2.3345	-1.73698	-1.10477	Glyma.16G095900	-0.239552	-0.386428	-0.171584	-0.177406	-1.21876	-0.0128606	0.223595	-1.19763	0.669511	0.672765	-0.0905324	0.659287	35	XLOC_069333	Chr16	1	17525742	17548042	1657	Glyma.16G095900|Glyma.16G095900.1.Wm82.a2.v1	Glyma.16G095900.Wm82.a2.v1	.	.	30561179	Glyma.16G095900.1	Glyma.16G095900.1.p	PF08246,PF00112	PTHR12411,PTHR12411:SF349	KOG1543	3.4.22.14		GO:0008234,GO:0006508	AT1G47128.1	RD21,RD21A	Granulin repeat cysteine protease family protein
gma-miR396b-5p	3.62507	2.45674	3.69929	3.3696	2.76048	3.76473	4.14064	2.92357	-0.121753	-2.3345	-1.73698	-1.10477	Glyma.16G095900	-0.239552	-0.386428	-0.171584	-0.177406	-1.21876	-0.0128606	0.223595	-1.19763	0.669511	0.672765	-0.0905324	0.659287	35	XLOC_069333	Chr16	1	17525742	17548042	1657	Glyma.16G095900|Glyma.16G095900.1.Wm82.a2.v1	Glyma.16G095900.Wm82.a2.v1	.	.	30561179	Glyma.16G095900.1	Glyma.16G095900.1.p	PF08246,PF00112	PTHR12411,PTHR12411:SF349	KOG1543	3.4.22.14		GO:0008234,GO:0006508	AT1G47128.1	RD21,RD21A	Granulin repeat cysteine protease family protein
gma-miR1510b-3p	2.66122	1.91732	2.96736	2.80592	0.850538	1.65895	1.51051	1.23019	-0.303055	-1.115	-0.777283	-0.0457443	Glyma.16G137200	-1.29709	-1.13031	-1.17338	-1.27243	-0.113438	0.342421	0.0580634	-0.0492527	0	0	0	0.00735929	4	XLOC_069728	Chr16	1	29425582	29429534	3910	Glyma.16G137200|Glyma.16G137200.1.Wm82.a2.v1	Glyma.16G137200.Wm82.a2.v1	.	.	30560425	Glyma.16G137200.1	Glyma.16G137200.1.p	PF13676,PF00931	PTHR11017,PTHR11017:SF171				GO:0007165,GO:0005515,GO:0043531	AT5G17680.1		disease resistance protein (TIR-NBS-LRR class), putative
gma-miR1510b-3p	2.66122	1.91732	2.96736	2.80592	0.850538	1.65895	1.51051	1.23019	-0.303055	-1.115	-0.777283	-0.0457443	Glyma.16G137300	-2.24987	-1.82342	-2.03311	-2.10806	-0.637773	0.70251	-0.381107	-0.614026	0.00326163	-0.00363638	0.0310064	-0.00169425	21	XLOC_071380	Chr16	1	29344638	29441170	3711	Glyma.16G137300|Glyma.16G137300.1.Wm82.a2.v1,Glyma.16G137300|Glyma.16G137300.2.Wm82.a2.v1,Glyma.16G136200|Glyma.16G136200.1.Wm82.a2.v1	.	Glyma.16G137300.Wm82.a2.v1;Glyma.16G136200.Wm82.a2.v1;Glyma.16G136800.Wm82.a2.v1;Glyma.16G136500.Wm82.a2.v1;Glyma.16G137000.Wm82.a2.v1;Glyma.16G136700.Wm82.a2.v1;Glyma.16G136600.Wm82.a2.v1;Glyma.16G136900.Wm82.a2.v1;Glyma.16G136400.Wm82.a2.v1	.	30560195	Glyma.16G137300.1	Glyma.16G137300.1.p	PF05729,PF13676	PTHR11017,PTHR11017:SF171	KOG0472			GO:0007165,GO:0005515	AT5G17680.1		disease resistance protein (TIR-NBS-LRR class), putative
gma-miR1510b-3p	2.66122	1.91732	2.96736	2.80592	0.850538	1.65895	1.51051	1.23019	-0.303055	-1.115	-0.777283	-0.0457443	Glyma.16G137600	-2.05956	-1.6888	-2.03562	-2.08659	-0.384232	0.520897	-0.2001	-0.312281	-0.00296458	-0.00151235	0.0095236	-0.00119929	21	XLOC_071388	Chr16	1	29468095	29473075	4083	Glyma.16G137600|Glyma.16G137600.1.Wm82.a2.v1	.	Glyma.16G137600.Wm82.a2.v1	.	30562211	Glyma.16G137600.1	Glyma.16G137600.1.p	PF13676,PF00931	PTHR11017,PTHR11017:SF171				GO:0007165,GO:0005515,GO:0043531	AT5G17680.1		disease resistance protein (TIR-NBS-LRR class), putative
gma-miR159e-5p	2.46784	1.32387	2.47649	2.31006	1.22681	-0.224801	-0.47791	0.795013	0.465334	-0.984042	-0.984042	0.0902575	Glyma.16G142500	-0.6879	-0.849515	-0.592308	-0.6841	0.170075	2.33936	1.7121	0.756233	0.0580929	0	0	0	45	XLOC_069763	Chr16	1	30104442	30105541	1100	Glyma.16G142500|Glyma.16G142500.1.Wm82.a2.v1	Glyma.16G142500.Wm82.a2.v1	.	.	30561490	Glyma.16G142500.1	Glyma.16G142500.1.p	PF13833,PF13499	PTHR10891,PTHR10891:SF568	KOG0027		K13448		AT3G50770.1	CML41	calmodulin-like 41
gma-miR5767	2.52543	1.76868	2.34606	2.37536	1.8055	2.47933	1.96799	1.36937	-0.0651275	-2.04144	-1.69686	-0.776861	Glyma.16G147100	1.19572	2.139	0.812593	1.12369	-0.41273	0.684007	0.0137616	-0.388018	-0.0123212	0.0519247	0.0453832	0.10916	16	XLOC_069798	Chr16	1	30784194	30785841	1648	Glyma.16G147100|Glyma.16G147100.1.Wm82.a2.v1	Glyma.16G147100.Wm82.a2.v1	.	.	30562083	Glyma.16G147100.1	Glyma.16G147100.1.p
gma-miR2109-5p	2.21032	1.08768	2.08048	2.08048	0.980688	0.997894	1.46776	0.596564	0.311479	-1.5206	-0.556237	0.397176	Glyma.16G210600	-1.6581	-1.91662	-1.57749	-1.58293	-0.250522	0.794204	-0.0415252	-0.199805	-0.0195385	0.0289293	0.00324079	-0.0196538	21	XLOC_070232	Chr16	1	36968619	36991446	4786	Glyma.16G210600|Glyma.16G210600.2.Wm82.a2.v1,Glyma.16G210600|Glyma.16G210600.3.Wm82.a2.v1,Glyma.16G210600|Glyma.16G210600.1.Wm82.a2.v1,Glyma.16G210800|Glyma.16G210800.1.Wm82.a2.v1,Glyma.16G210800|Glyma.16G210800.3.Wm82.a2.v1,Glyma.16G210800|Glyma.16G210800.4.Wm82.a2.v1,Glyma.16G210800|Glyma.16G210800.2.Wm82.a2.v1	Glyma.16G210600.Wm82.a2.v1;Glyma.16G210800.Wm82.a2.v1;Glyma.16G210700.Wm82.a2.v1	.	.	30560622	Glyma.16G210600.1	Glyma.16G210600.1.p	PF13676,PF00931	PTHR11017,PTHR11017:SF171	KOG4658			GO:0007165,GO:0005515,GO:0043531	AT5G36930.2		Disease resistance protein (TIR-NBS-LRR class) family
gma-miR1513c	2.38952	-0.176323	1.81285	2.18707	1.09449	1.69943	1.529	1.24664	0.132768	-0.885652	-0.885652	-0.885652	Glyma.17G018300	0.133227	1.10944	0.136778	0.214939	-0.197804	-0.0961118	0.00112329	-0.24691	0	0.00553502	0	0.00487189	32	XLOC_074300	Chr17	1	1377643	1382240	4382	Glyma.17G018300|Glyma.17G018300.1.Wm82.a2.v1	.	Glyma.17G018300.Wm82.a2.v1	.	30478967	Glyma.17G018300.1	Glyma.17G018300.1.p	PF00646	PTHR31790,PTHR31790:SF15				GO:0005515	AT3G16210.1		F-box family protein
gma-miR1513a-5p	2.482	-0.176323	1.92334	2.22134	1.09449	1.75497	1.63883	1.24664	0.132768	-0.885652	-0.885652	-0.885652	Glyma.17G018300	0.133227	1.10944	0.136778	0.214939	-0.197804	-0.0961118	0.00112329	-0.24691	0	0.00553502	0	0.00487189	32	XLOC_074300	Chr17	1	1377643	1382240	4382	Glyma.17G018300|Glyma.17G018300.1.Wm82.a2.v1	.	Glyma.17G018300.Wm82.a2.v1	.	30478967	Glyma.17G018300.1	Glyma.17G018300.1.p	PF00646	PTHR31790,PTHR31790:SF15				GO:0005515	AT3G16210.1		F-box family protein
gma-miR1513b	2.43135	-0.176323	1.88016	2.18707	1.09449	1.69943	1.55725	1.2785	0.132768	-0.885652	-0.885652	-0.885652	Glyma.17G018300	0.133227	1.10944	0.136778	0.214939	-0.197804	-0.0961118	0.00112329	-0.24691	0	0.00553502	0	0.00487189	32	XLOC_074300	Chr17	1	1377643	1382240	4382	Glyma.17G018300|Glyma.17G018300.1.Wm82.a2.v1	.	Glyma.17G018300.Wm82.a2.v1	.	30478967	Glyma.17G018300.1	Glyma.17G018300.1.p	PF00646	PTHR31790,PTHR31790:SF15				GO:0005515	AT3G16210.1		F-box family protein
gma-miR164g	1.59356	0.40505	1.92439	1.15724	0.304311	2.12051	1.47654	0.0418069	0.565538	-1.8753	-0.893851	0.616212	Glyma.17G101500	0.824071	0.689432	0.487348	0.658523	-1.7053	-0.690806	-1.50788	-1.4283	-0.0909772	-0.0500783	0.128426	-0.00141694	31	XLOC_072772	Chr17	1	7978281	7980493	2043	Glyma.17G101500|Glyma.17G101500.1.Wm82.a2.v1	Glyma.17G101500.Wm82.a2.v1	.	.	30481421	Glyma.17G101500.1	Glyma.17G101500.1.p	PF02365	PTHR31744,PTHR31744:SF7				GO:0006355,GO:0003677	AT5G61430.1	ANAC100,ATNAC5,NAC100	NAC domain containing protein 100
gma-miR164i	1.59588	0.404047	1.92734	1.16114	0.302828	2.12348	1.48275	0.0418069	0.565538	-1.8753	-0.893851	0.616212	Glyma.17G101500	0.824071	0.689432	0.487348	0.658523	-1.7053	-0.690806	-1.50788	-1.4283	-0.0909772	-0.0500783	0.128426	-0.00141694	31	XLOC_072772	Chr17	1	7978281	7980493	2043	Glyma.17G101500|Glyma.17G101500.1.Wm82.a2.v1	Glyma.17G101500.Wm82.a2.v1	.	.	30481421	Glyma.17G101500.1	Glyma.17G101500.1.p	PF02365	PTHR31744,PTHR31744:SF7				GO:0006355,GO:0003677	AT5G61430.1	ANAC100,ATNAC5,NAC100	NAC domain containing protein 100
gma-miR164e	1.59385	0.405891	1.92506	1.15752	0.302828	2.12101	1.47654	0.0418069	0.565538	-1.8753	-0.893851	0.616212	Glyma.17G101500	0.824071	0.689432	0.487348	0.658523	-1.7053	-0.690806	-1.50788	-1.4283	-0.0909772	-0.0500783	0.128426	-0.00141694	31	XLOC_072772	Chr17	1	7978281	7980493	2043	Glyma.17G101500|Glyma.17G101500.1.Wm82.a2.v1	Glyma.17G101500.Wm82.a2.v1	.	.	30481421	Glyma.17G101500.1	Glyma.17G101500.1.p	PF02365	PTHR31744,PTHR31744:SF7				GO:0006355,GO:0003677	AT5G61430.1	ANAC100,ATNAC5,NAC100	NAC domain containing protein 100
gma-miR164b	1.59385	0.405891	1.92506	1.15752	0.302828	2.12101	1.47654	0.0418069	0.565538	-1.8753	-0.893851	0.616212	Glyma.17G101500	0.824071	0.689432	0.487348	0.658523	-1.7053	-0.690806	-1.50788	-1.4283	-0.0909772	-0.0500783	0.128426	-0.00141694	31	XLOC_072772	Chr17	1	7978281	7980493	2043	Glyma.17G101500|Glyma.17G101500.1.Wm82.a2.v1	Glyma.17G101500.Wm82.a2.v1	.	.	30481421	Glyma.17G101500.1	Glyma.17G101500.1.p	PF02365	PTHR31744,PTHR31744:SF7				GO:0006355,GO:0003677	AT5G61430.1	ANAC100,ATNAC5,NAC100	NAC domain containing protein 100
gma-miR164c	1.59515	0.403993	1.92703	1.1615	0.302828	2.12348	1.48275	0.0418069	0.565538	-1.8753	-0.893851	0.616212	Glyma.17G101500	0.824071	0.689432	0.487348	0.658523	-1.7053	-0.690806	-1.50788	-1.4283	-0.0909772	-0.0500783	0.128426	-0.00141694	31	XLOC_072772	Chr17	1	7978281	7980493	2043	Glyma.17G101500|Glyma.17G101500.1.Wm82.a2.v1	Glyma.17G101500.Wm82.a2.v1	.	.	30481421	Glyma.17G101500.1	Glyma.17G101500.1.p	PF02365	PTHR31744,PTHR31744:SF7				GO:0006355,GO:0003677	AT5G61430.1	ANAC100,ATNAC5,NAC100	NAC domain containing protein 100
gma-miR164j	1.59327	0.40505	1.92506	1.15808	0.302828	2.12051	1.47723	0.0400679	0.562456	-1.8753	-0.893851	0.616212	Glyma.17G101500	0.824071	0.689432	0.487348	0.658523	-1.7053	-0.690806	-1.50788	-1.4283	-0.0909772	-0.0500783	0.128426	-0.00141694	31	XLOC_072772	Chr17	1	7978281	7980493	2043	Glyma.17G101500|Glyma.17G101500.1.Wm82.a2.v1	Glyma.17G101500.Wm82.a2.v1	.	.	30481421	Glyma.17G101500.1	Glyma.17G101500.1.p	PF02365	PTHR31744,PTHR31744:SF7				GO:0006355,GO:0003677	AT5G61430.1	ANAC100,ATNAC5,NAC100	NAC domain containing protein 100
gma-miR164d	1.59371	0.405471	1.92506	1.15752	0.302828	2.12101	1.47654	0.0400679	0.562456	-1.8753	-0.893851	0.616212	Glyma.17G101500	0.824071	0.689432	0.487348	0.658523	-1.7053	-0.690806	-1.50788	-1.4283	-0.0909772	-0.0500783	0.128426	-0.00141694	31	XLOC_072772	Chr17	1	7978281	7980493	2043	Glyma.17G101500|Glyma.17G101500.1.Wm82.a2.v1	Glyma.17G101500.Wm82.a2.v1	.	.	30481421	Glyma.17G101500.1	Glyma.17G101500.1.p	PF02365	PTHR31744,PTHR31744:SF7				GO:0006355,GO:0003677	AT5G61430.1	ANAC100,ATNAC5,NAC100	NAC domain containing protein 100
gma-miR164a	1.59356	0.405471	1.92439	1.15724	0.304311	2.12051	1.47654	0.0418069	0.565538	-1.8753	-0.893851	0.616212	Glyma.17G101500	0.824071	0.689432	0.487348	0.658523	-1.7053	-0.690806	-1.50788	-1.4283	-0.0909772	-0.0500783	0.128426	-0.00141694	31	XLOC_072772	Chr17	1	7978281	7980493	2043	Glyma.17G101500|Glyma.17G101500.1.Wm82.a2.v1	Glyma.17G101500.Wm82.a2.v1	.	.	30481421	Glyma.17G101500.1	Glyma.17G101500.1.p	PF02365	PTHR31744,PTHR31744:SF7				GO:0006355,GO:0003677	AT5G61430.1	ANAC100,ATNAC5,NAC100	NAC domain containing protein 100
gma-miR164f	1.59327	0.40505	1.92523	1.15808	0.302828	2.12051	1.47723	0.0400679	0.562456	-1.8753	-0.893851	0.616212	Glyma.17G101500	0.824071	0.689432	0.487348	0.658523	-1.7053	-0.690806	-1.50788	-1.4283	-0.0909772	-0.0500783	0.128426	-0.00141694	31	XLOC_072772	Chr17	1	7978281	7980493	2043	Glyma.17G101500|Glyma.17G101500.1.Wm82.a2.v1	Glyma.17G101500.Wm82.a2.v1	.	.	30481421	Glyma.17G101500.1	Glyma.17G101500.1.p	PF02365	PTHR31744,PTHR31744:SF7				GO:0006355,GO:0003677	AT5G61430.1	ANAC100,ATNAC5,NAC100	NAC domain containing protein 100
gma-miR164h	1.59588	0.404467	1.92734	1.16114	0.302828	2.12348	1.48275	0.0418069	0.565538	-1.8753	-0.893851	0.616212	Glyma.17G101500	0.824071	0.689432	0.487348	0.658523	-1.7053	-0.690806	-1.50788	-1.4283	-0.0909772	-0.0500783	0.128426	-0.00141694	31	XLOC_072772	Chr17	1	7978281	7980493	2043	Glyma.17G101500|Glyma.17G101500.1.Wm82.a2.v1	Glyma.17G101500.Wm82.a2.v1	.	.	30481421	Glyma.17G101500.1	Glyma.17G101500.1.p	PF02365	PTHR31744,PTHR31744:SF7				GO:0006355,GO:0003677	AT5G61430.1	ANAC100,ATNAC5,NAC100	NAC domain containing protein 100
gma-miR164k	1.59371	0.405471	1.92506	1.15752	0.302828	2.12101	1.47654	0.0400679	0.562456	-1.8753	-0.893851	0.616212	Glyma.17G101500	0.824071	0.689432	0.487348	0.658523	-1.7053	-0.690806	-1.50788	-1.4283	-0.0909772	-0.0500783	0.128426	-0.00141694	31	XLOC_072772	Chr17	1	7978281	7980493	2043	Glyma.17G101500|Glyma.17G101500.1.Wm82.a2.v1	Glyma.17G101500.Wm82.a2.v1	.	.	30481421	Glyma.17G101500.1	Glyma.17G101500.1.p	PF02365	PTHR31744,PTHR31744:SF7				GO:0006355,GO:0003677	AT5G61430.1	ANAC100,ATNAC5,NAC100	NAC domain containing protein 100
gma-miR172e	3.49683	2.3171	3.99888	3.37039	-0.0143553	4.43185	3.22947	1.76998	0	0	0	0	Glyma.17G170300	0.752207	1.13686	0.519853	0.624411	-0.73779	-0.250344	-0.203865	-0.669363	-0.0623561	-0.0463491	0.00365191	-0.0180487	15	XLOC_073336	Chr17	1	15975171	15980646	3949	Glyma.17G170300|Glyma.17G170300.1.Wm82.a2.v1,Glyma.17G170300|Glyma.17G170300.2.Wm82.a2.v1	Glyma.17G170300.Wm82.a2.v1	.	.	30478825	Glyma.17G170300.1	Glyma.17G170300.1.p	PF00847	PTHR32467,PTHR32467:SF18			K09284	GO:0006355,GO:0003700,GO:0007275	AT4G36920.2	AP2,FL1,FLO2	Integrase-type DNA-binding superfamily protein
gma-miR172c	3.49683	2.3171	3.99888	3.37039	-0.0143553	4.43185	3.22947	1.76998	0	0	0	0	Glyma.17G170300	0.752207	1.13686	0.519853	0.624411	-0.73779	-0.250344	-0.203865	-0.669363	-0.0623561	-0.0463491	0.00365191	-0.0180487	15	XLOC_073336	Chr17	1	15975171	15980646	3949	Glyma.17G170300|Glyma.17G170300.1.Wm82.a2.v1,Glyma.17G170300|Glyma.17G170300.2.Wm82.a2.v1	Glyma.17G170300.Wm82.a2.v1	.	.	30478825	Glyma.17G170300.1	Glyma.17G170300.1.p	PF00847	PTHR32467,PTHR32467:SF18			K09284	GO:0006355,GO:0003700,GO:0007275	AT4G36920.2	AP2,FL1,FLO2	Integrase-type DNA-binding superfamily protein
gma-miR172l	1.96013	0.855778	1.85807	1.71999	-0.0143553	1.18162	-0.0143553	-0.0143553	0	0	0	0	Glyma.17G170300	0.752207	1.13686	0.519853	0.624411	-0.73779	-0.250344	-0.203865	-0.669363	-0.0623561	-0.0463491	0.00365191	-0.0180487	15	XLOC_073336	Chr17	1	15975171	15980646	3949	Glyma.17G170300|Glyma.17G170300.1.Wm82.a2.v1,Glyma.17G170300|Glyma.17G170300.2.Wm82.a2.v1	Glyma.17G170300.Wm82.a2.v1	.	.	30478825	Glyma.17G170300.1	Glyma.17G170300.1.p	PF00847	PTHR32467,PTHR32467:SF18			K09284	GO:0006355,GO:0003700,GO:0007275	AT4G36920.2	AP2,FL1,FLO2	Integrase-type DNA-binding superfamily protein
gma-miR172d	3.49683	2.3171	3.99888	3.37039	-0.0143553	4.43185	3.22947	1.76998	0	0	0	0	Glyma.17G170300	0.752207	1.13686	0.519853	0.624411	-0.73779	-0.250344	-0.203865	-0.669363	-0.0623561	-0.0463491	0.00365191	-0.0180487	15	XLOC_073336	Chr17	1	15975171	15980646	3949	Glyma.17G170300|Glyma.17G170300.1.Wm82.a2.v1,Glyma.17G170300|Glyma.17G170300.2.Wm82.a2.v1	Glyma.17G170300.Wm82.a2.v1	.	.	30478825	Glyma.17G170300.1	Glyma.17G170300.1.p	PF00847	PTHR32467,PTHR32467:SF18			K09284	GO:0006355,GO:0003700,GO:0007275	AT4G36920.2	AP2,FL1,FLO2	Integrase-type DNA-binding superfamily protein
gma-miR172i-3p	1.96013	0.855778	1.85807	1.71999	-0.0143553	1.18162	-0.0143553	-0.0143553	0	0	0	0	Glyma.17G170300	0.752207	1.13686	0.519853	0.624411	-0.73779	-0.250344	-0.203865	-0.669363	-0.0623561	-0.0463491	0.00365191	-0.0180487	15	XLOC_073336	Chr17	1	15975171	15980646	3949	Glyma.17G170300|Glyma.17G170300.1.Wm82.a2.v1,Glyma.17G170300|Glyma.17G170300.2.Wm82.a2.v1	Glyma.17G170300.Wm82.a2.v1	.	.	30478825	Glyma.17G170300.1	Glyma.17G170300.1.p	PF00847	PTHR32467,PTHR32467:SF18			K09284	GO:0006355,GO:0003700,GO:0007275	AT4G36920.2	AP2,FL1,FLO2	Integrase-type DNA-binding superfamily protein
gma-miR1510b-3p	2.66122	1.91732	2.96736	2.80592	0.850538	1.65895	1.51051	1.23019	-0.303055	-1.115	-0.777283	-0.0457443	Glyma.17G179200	-0.392801	-0.070295	-0.128124	-0.324761	-0.966126	1.34947	-0.36655	-0.961415	-0.0546721	-0.146476	0.0114627	0.0300867	12	XLOC_073433	Chr17	1	19680452	19685085	3318	Glyma.17G179200|Glyma.17G179200.1.Wm82.a2.v1,Glyma.17G179200|Glyma.17G179200.2.Wm82.a2.v1,Glyma.17G179200|Glyma.17G179200.3.Wm82.a2.v1	Glyma.17G179200.Wm82.a2.v1	.	.	30479992	Glyma.17G179200.1	Glyma.17G179200.1.p	PF05659,PF00931	PTHR23155,PTHR23155:SF543	KOG2120			GO:0043531	AT5G66900.1		Disease resistance protein (CC-NBS-LRR class) family
gma-miR4351	1.3724	1.14964	2.26912	1.73335	-0.392317	1.73561	1.72468	1.20567	0	0	0	0	Glyma.18G004700	0.338371	0.281006	0.313552	0.491698	-1.63828	0.168704	0.228621	-0.767168	0.0317443	-0.0234904	0.205471	0.0234601	20	XLOC_076353	Chr18	1	376557	381883	1554	Glyma.18G004700|Glyma.18G004700.1.Wm82.a2.v1	Glyma.18G004700.Wm82.a2.v1	.	.	30556341	Glyma.18G004700.1	Glyma.18G004700.1.p	PF01486,PF00319	PTHR11945,PTHR11945:SF196	KOG0014			GO:0006355,GO:0005634,GO:0003700,GO:0046983,GO:0003677	AT1G24260.3	AGL9,SEP3	K-box region and MADS-box transcription factor family protein
gma-miR9766	0.986798	-0.0143553	-0.0143553	-0.0143553	0.820675	0.755027	0.771419	-0.247928	0	0	0	0	Glyma.18G204400	-0.258958	1.28242	-0.12045	-0.193459	-0.105226	0.403901	0.382997	-0.0938071	-0.024887	-0.0426243	-0.036262	-0.0381719	32	XLOC_078000	Chr18	1	48741588	48746868	5249	Glyma.18G204400|Glyma.18G204400.1.Wm82.a2.v1	Glyma.18G204400.Wm82.a2.v1	.	.	30557460	Glyma.18G204400.1	Glyma.18G204400.1.p	PF08263,PF00560,PF13855	PTHR27004,PTHR27004:SF37	KOG0472			GO:0005515	AT1G47890.1	AtRLP7,RLP7	receptor like protein 7
gma-miR482c-3p	-0.161491	-0.828308	0.778589	-0.425336	-0.831187	0.0984874	-0.171977	-0.878345	0.0503499	-0.227974	0.000168272	1.08585	Glyma.18G281500	-1.11187	-1.00919	-0.824776	-1.13524	-0.205493	0.600927	0.124839	-0.191072	0.00364127	0.0200677	0.0163984	0.00734382	4	XLOC_080778	Chr18	1	56234255	56252626	5488	Glyma.18G281500|Glyma.18G281500.1.Wm82.a2.v1,Glyma.18G281600|Glyma.18G281600.1.Wm82.a2.v1	.	Glyma.18G281500.Wm82.a2.v1;Glyma.18G281600.Wm82.a2.v1	.	30555202	Glyma.18G281500.1	Glyma.18G281500.1.p	PF13855,PF02902,PF00931	PTHR23155,PTHR23155:SF497	KOG4658		K08596	GO:0005515,GO:0008234,GO:0006508,GO:0043531	AT1G09730.1		Cysteine proteinases superfamily protein
gma-miR482c-3p	-0.161491	-0.828308	0.778589	-0.425336	-0.831187	0.0984874	-0.171977	-0.878345	0.0503499	-0.227974	0.000168272	1.08585	Glyma.18G281700	-0.180836	-0.114109	-0.171826	-0.209026	-0.065813	1.81402	0.0869313	0.048334	-0.01186	-0.00480909	-0.00269175	-0.0190171	8	XLOC_080779	Chr18	1	56264451	56272703	4444	Glyma.18G281700|Glyma.18G281700.1.Wm82.a2.v1	.	Glyma.18G281700.Wm82.a2.v1	.	30557722	Glyma.18G281700.1	Glyma.18G281700.1.p	PF13855,PF02902,PF00931	PTHR23155,PTHR23155:SF497	KOG4658		K08596	GO:0005515,GO:0008234,GO:0006508,GO:0043531	AT1G09730.1		Cysteine proteinases superfamily protein
gma-miR156c	1.41775	1.16522	2.37356	1.36903	2.42949	2.43704	2.06978	1.98654	-1.02543	-2.02844	-2.1868	-2.03366	Glyma.19G094000	0.194245	-0.0299718	0.110888	0.330531	-0.13427	0.363065	0.0645527	-0.11275	-1.02099	-0.704452	-0.380522	-0.911466	44	XLOC_083895	Chr19	1	33200343	33205206	4521	Glyma.19G094000|Glyma.19G094000.2.Wm82.a2.v1,Glyma.19G094000|Glyma.19G094000.1.Wm82.a2.v1	.	Glyma.19G094000.Wm82.a2.v1	.	30513179	Glyma.19G094000.1	Glyma.19G094000.1.p	PF03110	PTHR31251,PTHR31251:SF20				GO:0005634,GO:0003677	AT5G50670.1		Squamosa promoter-binding protein-like (SBP domain) transcription factor family protein
gma-miR156e	1.41775	1.19983	2.37356	1.36903	2.41489	2.41996	2.00971	1.98654	-1.03309	-2.08491	-2.17818	-2.05682	Glyma.19G094000	0.194245	-0.0299718	0.110888	0.330531	-0.13427	0.363065	0.0645527	-0.11275	-1.02099	-0.704452	-0.380522	-0.911466	44	XLOC_083895	Chr19	1	33200343	33205206	4521	Glyma.19G094000|Glyma.19G094000.2.Wm82.a2.v1,Glyma.19G094000|Glyma.19G094000.1.Wm82.a2.v1	.	Glyma.19G094000.Wm82.a2.v1	.	30513179	Glyma.19G094000.1	Glyma.19G094000.1.p	PF03110	PTHR31251,PTHR31251:SF20				GO:0005634,GO:0003677	AT5G50670.1		Squamosa promoter-binding protein-like (SBP domain) transcription factor family protein
gma-miR156j	1.41775	1.16522	2.37356	1.36903	2.42949	2.43704	2.06978	2.0057	-0.994602	-2.02844	-2.1868	-2.03366	Glyma.19G094000	0.194245	-0.0299718	0.110888	0.330531	-0.13427	0.363065	0.0645527	-0.11275	-1.02099	-0.704452	-0.380522	-0.911466	44	XLOC_083895	Chr19	1	33200343	33205206	4521	Glyma.19G094000|Glyma.19G094000.2.Wm82.a2.v1,Glyma.19G094000|Glyma.19G094000.1.Wm82.a2.v1	.	Glyma.19G094000.Wm82.a2.v1	.	30513179	Glyma.19G094000.1	Glyma.19G094000.1.p	PF03110	PTHR31251,PTHR31251:SF20				GO:0005634,GO:0003677	AT5G50670.1		Squamosa promoter-binding protein-like (SBP domain) transcription factor family protein
gma-miR156p	3.08802	2.10291	2.836	2.91709	-0.0143553	3.02897	2.05929	0.995422	0	0	0	0	Glyma.19G094000	0.194245	-0.0299718	0.110888	0.330531	-0.13427	0.363065	0.0645527	-0.11275	-1.02099	-0.704452	-0.380522	-0.911466	44	XLOC_083895	Chr19	1	33200343	33205206	4521	Glyma.19G094000|Glyma.19G094000.2.Wm82.a2.v1,Glyma.19G094000|Glyma.19G094000.1.Wm82.a2.v1	.	Glyma.19G094000.Wm82.a2.v1	.	30513179	Glyma.19G094000.1	Glyma.19G094000.1.p	PF03110	PTHR31251,PTHR31251:SF20				GO:0005634,GO:0003677	AT5G50670.1		Squamosa promoter-binding protein-like (SBP domain) transcription factor family protein
gma-miR156f	2.62901	2.09832	4.19068	2.87752	3.25661	3.66689	3.38358	3.38952	-0.369346	-2.77702	-1.83269	-0.488947	Glyma.19G094000	0.194245	-0.0299718	0.110888	0.330531	-0.13427	0.363065	0.0645527	-0.11275	-1.02099	-0.704452	-0.380522	-0.911466	44	XLOC_083895	Chr19	1	33200343	33205206	4521	Glyma.19G094000|Glyma.19G094000.2.Wm82.a2.v1,Glyma.19G094000|Glyma.19G094000.1.Wm82.a2.v1	.	Glyma.19G094000.Wm82.a2.v1	.	30513179	Glyma.19G094000.1	Glyma.19G094000.1.p	PF03110	PTHR31251,PTHR31251:SF20				GO:0005634,GO:0003677	AT5G50670.1		Squamosa promoter-binding protein-like (SBP domain) transcription factor family protein
gma-miR156g	1.41775	1.12969	2.37356	1.33439	2.42949	2.43704	2.05003	1.98654	-0.994278	-2.01279	-2.17114	-2.01801	Glyma.19G094000	0.194245	-0.0299718	0.110888	0.330531	-0.13427	0.363065	0.0645527	-0.11275	-1.02099	-0.704452	-0.380522	-0.911466	44	XLOC_083895	Chr19	1	33200343	33205206	4521	Glyma.19G094000|Glyma.19G094000.2.Wm82.a2.v1,Glyma.19G094000|Glyma.19G094000.1.Wm82.a2.v1	.	Glyma.19G094000.Wm82.a2.v1	.	30513179	Glyma.19G094000.1	Glyma.19G094000.1.p	PF03110	PTHR31251,PTHR31251:SF20				GO:0005634,GO:0003677	AT5G50670.1		Squamosa promoter-binding protein-like (SBP domain) transcription factor family protein
gma-miR156d	1.46358	1.16522	2.37356	1.40286	2.42949	2.43704	2.06978	2.0057	-0.994602	-2.02844	-2.1868	-2.03366	Glyma.19G094000	0.194245	-0.0299718	0.110888	0.330531	-0.13427	0.363065	0.0645527	-0.11275	-1.02099	-0.704452	-0.380522	-0.911466	44	XLOC_083895	Chr19	1	33200343	33205206	4521	Glyma.19G094000|Glyma.19G094000.2.Wm82.a2.v1,Glyma.19G094000|Glyma.19G094000.1.Wm82.a2.v1	.	Glyma.19G094000.Wm82.a2.v1	.	30513179	Glyma.19G094000.1	Glyma.19G094000.1.p	PF03110	PTHR31251,PTHR31251:SF20				GO:0005634,GO:0003677	AT5G50670.1		Squamosa promoter-binding protein-like (SBP domain) transcription factor family protein
gma-miR156l	1.46358	1.16522	2.37356	1.40286	2.42949	2.43704	2.06978	2.0057	-0.994602	-2.02844	-2.1868	-2.03366	Glyma.19G094000	0.194245	-0.0299718	0.110888	0.330531	-0.13427	0.363065	0.0645527	-0.11275	-1.02099	-0.704452	-0.380522	-0.911466	44	XLOC_083895	Chr19	1	33200343	33205206	4521	Glyma.19G094000|Glyma.19G094000.2.Wm82.a2.v1,Glyma.19G094000|Glyma.19G094000.1.Wm82.a2.v1	.	Glyma.19G094000.Wm82.a2.v1	.	30513179	Glyma.19G094000.1	Glyma.19G094000.1.p	PF03110	PTHR31251,PTHR31251:SF20				GO:0005634,GO:0003677	AT5G50670.1		Squamosa promoter-binding protein-like (SBP domain) transcription factor family protein
gma-miR156i	1.46358	1.16522	2.37356	1.40286	2.42949	2.43704	2.06978	2.0057	-0.994602	-2.02844	-2.1868	-2.03366	Glyma.19G094000	0.194245	-0.0299718	0.110888	0.330531	-0.13427	0.363065	0.0645527	-0.11275	-1.02099	-0.704452	-0.380522	-0.911466	44	XLOC_083895	Chr19	1	33200343	33205206	4521	Glyma.19G094000|Glyma.19G094000.2.Wm82.a2.v1,Glyma.19G094000|Glyma.19G094000.1.Wm82.a2.v1	.	Glyma.19G094000.Wm82.a2.v1	.	30513179	Glyma.19G094000.1	Glyma.19G094000.1.p	PF03110	PTHR31251,PTHR31251:SF20				GO:0005634,GO:0003677	AT5G50670.1		Squamosa promoter-binding protein-like (SBP domain) transcription factor family protein
gma-miR156t	3.12632	2.14315	2.87925	2.95461	-0.0143553	3.02897	2.03712	0.995422	0	0	0	0	Glyma.19G094000	0.194245	-0.0299718	0.110888	0.330531	-0.13427	0.363065	0.0645527	-0.11275	-1.02099	-0.704452	-0.380522	-0.911466	44	XLOC_083895	Chr19	1	33200343	33205206	4521	Glyma.19G094000|Glyma.19G094000.2.Wm82.a2.v1,Glyma.19G094000|Glyma.19G094000.1.Wm82.a2.v1	.	Glyma.19G094000.Wm82.a2.v1	.	30513179	Glyma.19G094000.1	Glyma.19G094000.1.p	PF03110	PTHR31251,PTHR31251:SF20				GO:0005634,GO:0003677	AT5G50670.1		Squamosa promoter-binding protein-like (SBP domain) transcription factor family protein
gma-miR156m	1.46358	1.16522	2.37356	1.40286	2.42949	2.43704	2.06978	2.0057	-0.994602	-2.02844	-2.1868	-2.03366	Glyma.19G094000	0.194245	-0.0299718	0.110888	0.330531	-0.13427	0.363065	0.0645527	-0.11275	-1.02099	-0.704452	-0.380522	-0.911466	44	XLOC_083895	Chr19	1	33200343	33205206	4521	Glyma.19G094000|Glyma.19G094000.2.Wm82.a2.v1,Glyma.19G094000|Glyma.19G094000.1.Wm82.a2.v1	.	Glyma.19G094000.Wm82.a2.v1	.	30513179	Glyma.19G094000.1	Glyma.19G094000.1.p	PF03110	PTHR31251,PTHR31251:SF20				GO:0005634,GO:0003677	AT5G50670.1		Squamosa promoter-binding protein-like (SBP domain) transcription factor family protein
gma-miR172c	3.49683	2.3171	3.99888	3.37039	-0.0143553	4.43185	3.22947	1.76998	0	0	0	0	Glyma.19G178200	0.421885	0.665444	0.548411	0.254902	-0.971278	-1.01426	-0.391941	-0.620603	0.00204041	0.0200144	0.0177527	0.00187046	20	XLOC_082487	Chr19	1	43733666	43740410	3245	Glyma.19G178200|Glyma.19G178200.2.Wm82.a2.v1,Glyma.19G178200|Glyma.19G178200.1.Wm82.a2.v1,Glyma.19G178200|Glyma.19G178200.3.Wm82.a2.v1	Glyma.19G178200.Wm82.a2.v1	.	.	30511319	Glyma.19G178200.1	Glyma.19G178200.1.p	PF00847	PTHR32467,PTHR32467:SF28			K09284	GO:0006355,GO:0003700,GO:0007275	AT2G28550.3	RAP2.7,TOE1	related to AP2.7
gma-miR172i-3p	1.96013	0.855778	1.85807	1.71999	-0.0143553	1.18162	-0.0143553	-0.0143553	0	0	0	0	Glyma.19G178200	0.421885	0.665444	0.548411	0.254902	-0.971278	-1.01426	-0.391941	-0.620603	0.00204041	0.0200144	0.0177527	0.00187046	20	XLOC_082487	Chr19	1	43733666	43740410	3245	Glyma.19G178200|Glyma.19G178200.2.Wm82.a2.v1,Glyma.19G178200|Glyma.19G178200.1.Wm82.a2.v1,Glyma.19G178200|Glyma.19G178200.3.Wm82.a2.v1	Glyma.19G178200.Wm82.a2.v1	.	.	30511319	Glyma.19G178200.1	Glyma.19G178200.1.p	PF00847	PTHR32467,PTHR32467:SF28			K09284	GO:0006355,GO:0003700,GO:0007275	AT2G28550.3	RAP2.7,TOE1	related to AP2.7
gma-miR172l	1.96013	0.855778	1.85807	1.71999	-0.0143553	1.18162	-0.0143553	-0.0143553	0	0	0	0	Glyma.19G178200	0.421885	0.665444	0.548411	0.254902	-0.971278	-1.01426	-0.391941	-0.620603	0.00204041	0.0200144	0.0177527	0.00187046	20	XLOC_082487	Chr19	1	43733666	43740410	3245	Glyma.19G178200|Glyma.19G178200.2.Wm82.a2.v1,Glyma.19G178200|Glyma.19G178200.1.Wm82.a2.v1,Glyma.19G178200|Glyma.19G178200.3.Wm82.a2.v1	Glyma.19G178200.Wm82.a2.v1	.	.	30511319	Glyma.19G178200.1	Glyma.19G178200.1.p	PF00847	PTHR32467,PTHR32467:SF28			K09284	GO:0006355,GO:0003700,GO:0007275	AT2G28550.3	RAP2.7,TOE1	related to AP2.7
gma-miR172e	3.49683	2.3171	3.99888	3.37039	-0.0143553	4.43185	3.22947	1.76998	0	0	0	0	Glyma.19G178200	0.421885	0.665444	0.548411	0.254902	-0.971278	-1.01426	-0.391941	-0.620603	0.00204041	0.0200144	0.0177527	0.00187046	20	XLOC_082487	Chr19	1	43733666	43740410	3245	Glyma.19G178200|Glyma.19G178200.2.Wm82.a2.v1,Glyma.19G178200|Glyma.19G178200.1.Wm82.a2.v1,Glyma.19G178200|Glyma.19G178200.3.Wm82.a2.v1	Glyma.19G178200.Wm82.a2.v1	.	.	30511319	Glyma.19G178200.1	Glyma.19G178200.1.p	PF00847	PTHR32467,PTHR32467:SF28			K09284	GO:0006355,GO:0003700,GO:0007275	AT2G28550.3	RAP2.7,TOE1	related to AP2.7
gma-miR172d	3.49683	2.3171	3.99888	3.37039	-0.0143553	4.43185	3.22947	1.76998	0	0	0	0	Glyma.19G178200	0.421885	0.665444	0.548411	0.254902	-0.971278	-1.01426	-0.391941	-0.620603	0.00204041	0.0200144	0.0177527	0.00187046	20	XLOC_082487	Chr19	1	43733666	43740410	3245	Glyma.19G178200|Glyma.19G178200.2.Wm82.a2.v1,Glyma.19G178200|Glyma.19G178200.1.Wm82.a2.v1,Glyma.19G178200|Glyma.19G178200.3.Wm82.a2.v1	Glyma.19G178200.Wm82.a2.v1	.	.	30511319	Glyma.19G178200.1	Glyma.19G178200.1.p	PF00847	PTHR32467,PTHR32467:SF28			K09284	GO:0006355,GO:0003700,GO:0007275	AT2G28550.3	RAP2.7,TOE1	related to AP2.7
gma-miR530b	0	0	0	0	-0.0143553	1.0883	-0.0143553	-0.0143553	0	0	0	0	Glyma.19G256700	0.180114	-0.295364	0.138769	0.131384	0.0105633	0.460198	0.436253	0.06213	-0.893745	-1.04029	-0.0528398	-0.890021	44	XLOC_085112	Chr19	1	50067910	50070568	2659	Glyma.19G256700|Glyma.19G256700.1.Wm82.a2.v1	.	Glyma.19G256700.Wm82.a2.v1	.	30515219	Glyma.19G256700.1	Glyma.19G256700.1.p	PF00010,PF14215	PTHR11514,PTHR11514:SF47				GO:0046983	AT1G01260.1		basic helix-loop-helix (bHLH) DNA-binding superfamily protein
gma-miR530c	0	0	0	0	-0.0143553	1.0883	-0.0143553	-0.0143553	0	0	0	0	Glyma.19G256700	0.180114	-0.295364	0.138769	0.131384	0.0105633	0.460198	0.436253	0.06213	-0.893745	-1.04029	-0.0528398	-0.890021	44	XLOC_085112	Chr19	1	50067910	50070568	2659	Glyma.19G256700|Glyma.19G256700.1.Wm82.a2.v1	.	Glyma.19G256700.Wm82.a2.v1	.	30515219	Glyma.19G256700.1	Glyma.19G256700.1.p	PF00010,PF14215	PTHR11514,PTHR11514:SF47				GO:0046983	AT1G01260.1		basic helix-loop-helix (bHLH) DNA-binding superfamily protein
gma-miR530a	0	0	0	0	-0.0143553	1.0883	-0.0143553	-0.0143553	0	0	0	0	Glyma.19G256700	0.180114	-0.295364	0.138769	0.131384	0.0105633	0.460198	0.436253	0.06213	-0.893745	-1.04029	-0.0528398	-0.890021	44	XLOC_085112	Chr19	1	50067910	50070568	2659	Glyma.19G256700|Glyma.19G256700.1.Wm82.a2.v1	.	Glyma.19G256700.Wm82.a2.v1	.	30515219	Glyma.19G256700.1	Glyma.19G256700.1.p	PF00010,PF14215	PTHR11514,PTHR11514:SF47				GO:0046983	AT1G01260.1		basic helix-loop-helix (bHLH) DNA-binding superfamily protein
gma-miR530d	0	0	0	0	-0.0143553	1.0883	-0.0143553	-0.0143553	0	0	0	0	Glyma.19G256700	0.180114	-0.295364	0.138769	0.131384	0.0105633	0.460198	0.436253	0.06213	-0.893745	-1.04029	-0.0528398	-0.890021	44	XLOC_085112	Chr19	1	50067910	50070568	2659	Glyma.19G256700|Glyma.19G256700.1.Wm82.a2.v1	.	Glyma.19G256700.Wm82.a2.v1	.	30515219	Glyma.19G256700.1	Glyma.19G256700.1.p	PF00010,PF14215	PTHR11514,PTHR11514:SF47				GO:0046983	AT1G01260.1		basic helix-loop-helix (bHLH) DNA-binding superfamily protein
gma-miR530e	0	0	0	0	-0.0143553	1.0883	-0.0143553	-0.0143553	0	0	0	0	Glyma.19G256700	0.180114	-0.295364	0.138769	0.131384	0.0105633	0.460198	0.436253	0.06213	-0.893745	-1.04029	-0.0528398	-0.890021	44	XLOC_085112	Chr19	1	50067910	50070568	2659	Glyma.19G256700|Glyma.19G256700.1.Wm82.a2.v1	.	Glyma.19G256700.Wm82.a2.v1	.	30515219	Glyma.19G256700.1	Glyma.19G256700.1.p	PF00010,PF14215	PTHR11514,PTHR11514:SF47				GO:0046983	AT1G01260.1		basic helix-loop-helix (bHLH) DNA-binding superfamily protein
gma-miR4415a-3p	-0.0908534	-0.0908534	1.41127	1.1104	0	0	0	0	0	0	0	0	Glyma.20G051900	-0.353925	-0.755619	-0.564905	-0.3719	-0.206865	1.33349	2.32952	-0.488284	0.00928874	-0.00293506	0.00273954	-0.00293506	41	XLOC_087671	Chr20	1	11768973	11777145	2159	Glyma.20G051900|Glyma.20G051900.1.Wm82.a2.v1,Glyma.20G051900|Glyma.20G051900.2.Wm82.a2.v1	.	Glyma.20G051900.Wm82.a2.v1	.	30520283	Glyma.20G051900.1	Glyma.20G051900.1.p	PF07732,PF07731,PF00394	PTHR11709,PTHR11709:SF97	KOG1263	1.10.3.3	K00423	GO:0005507,GO:0055114,GO:0016491	AT5G21105.1		Plant L-ascorbate oxidase
gma-miR4415b-3p	-0.0908534	-0.0908534	1.41127	1.1104	0	0	0	0	0	0	0	0	Glyma.20G051900	-0.353925	-0.755619	-0.564905	-0.3719	-0.206865	1.33349	2.32952	-0.488284	0.00928874	-0.00293506	0.00273954	-0.00293506	41	XLOC_087671	Chr20	1	11768973	11777145	2159	Glyma.20G051900|Glyma.20G051900.1.Wm82.a2.v1,Glyma.20G051900|Glyma.20G051900.2.Wm82.a2.v1	.	Glyma.20G051900.Wm82.a2.v1	.	30520283	Glyma.20G051900.1	Glyma.20G051900.1.p	PF07732,PF07731,PF00394	PTHR11709,PTHR11709:SF97	KOG1263	1.10.3.3	K00423	GO:0005507,GO:0055114,GO:0016491	AT5G21105.1		Plant L-ascorbate oxidase
gma-miR394f	2.09958	0.654165	2.93382	2.09396	1.76285	3.95827	3.87226	1.92393	-0.487697	-1.39045	-1.10545	-0.14281	Glyma.20G132300	-0.748931	-0.113368	-0.815382	-0.754546	-1.15019	-0.250173	-0.580126	-1.10253	-0.10832	0.0432638	-0.0100336	-0.0517774	35	XLOC_086353	Chr20	1	37263161	37269456	4977	Glyma.20G132300|Glyma.20G132300.1.Wm82.a2.v1,Glyma.20G132400|Glyma.20G132400.1.Wm82.a2.v1	Glyma.20G132300.Wm82.a2.v1;Glyma.20G132400.Wm82.a2.v1	.	.	30520285	Glyma.20G132300.1	Glyma.20G132300.1.p	PF04419,PF12907	PTHR33788,PTHR33788:SF2					AT2G23090.1		Uncharacterised protein family SERF
gma-miR394a-5p	2.09074	0.643684	2.9229	2.08738	1.7775	3.97184	3.88384	1.93124	-0.487697	-1.39045	-1.13465	-0.14281	Glyma.20G132300	-0.748931	-0.113368	-0.815382	-0.754546	-1.15019	-0.250173	-0.580126	-1.10253	-0.10832	0.0432638	-0.0100336	-0.0517774	35	XLOC_086353	Chr20	1	37263161	37269456	4977	Glyma.20G132300|Glyma.20G132300.1.Wm82.a2.v1,Glyma.20G132400|Glyma.20G132400.1.Wm82.a2.v1	Glyma.20G132300.Wm82.a2.v1;Glyma.20G132400.Wm82.a2.v1	.	.	30520285	Glyma.20G132300.1	Glyma.20G132300.1.p	PF04419,PF12907	PTHR33788,PTHR33788:SF2					AT2G23090.1		Uncharacterised protein family SERF
gma-miR394c-5p	2.10122	0.656049	2.93472	2.09318	1.78168	3.97292	3.88691	1.93491	-0.487697	-1.35065	-1.13465	-0.14281	Glyma.20G132300	-0.748931	-0.113368	-0.815382	-0.754546	-1.15019	-0.250173	-0.580126	-1.10253	-0.10832	0.0432638	-0.0100336	-0.0517774	35	XLOC_086353	Chr20	1	37263161	37269456	4977	Glyma.20G132300|Glyma.20G132300.1.Wm82.a2.v1,Glyma.20G132400|Glyma.20G132400.1.Wm82.a2.v1	Glyma.20G132300.Wm82.a2.v1;Glyma.20G132400.Wm82.a2.v1	.	.	30520285	Glyma.20G132300.1	Glyma.20G132300.1.p	PF04419,PF12907	PTHR33788,PTHR33788:SF2					AT2G23090.1		Uncharacterised protein family SERF
gma-miR394g	2.10177	0.657931	2.93472	2.09318	1.78168	3.97292	3.88793	1.93491	-0.487697	-1.35065	-1.13465	-0.14281	Glyma.20G132300	-0.748931	-0.113368	-0.815382	-0.754546	-1.15019	-0.250173	-0.580126	-1.10253	-0.10832	0.0432638	-0.0100336	-0.0517774	35	XLOC_086353	Chr20	1	37263161	37269456	4977	Glyma.20G132300|Glyma.20G132300.1.Wm82.a2.v1,Glyma.20G132400|Glyma.20G132400.1.Wm82.a2.v1	Glyma.20G132300.Wm82.a2.v1;Glyma.20G132400.Wm82.a2.v1	.	.	30520285	Glyma.20G132300.1	Glyma.20G132300.1.p	PF04419,PF12907	PTHR33788,PTHR33788:SF2					AT2G23090.1		Uncharacterised protein family SERF
gma-miR394d	2.10155	0.658185	2.93744	2.09202	1.76285	3.96149	3.87635	1.92759	-0.487697	-1.39045	-1.10545	-0.14281	Glyma.20G132300	-0.748931	-0.113368	-0.815382	-0.754546	-1.15019	-0.250173	-0.580126	-1.10253	-0.10832	0.0432638	-0.0100336	-0.0517774	35	XLOC_086353	Chr20	1	37263161	37269456	4977	Glyma.20G132300|Glyma.20G132300.1.Wm82.a2.v1,Glyma.20G132400|Glyma.20G132400.1.Wm82.a2.v1	Glyma.20G132300.Wm82.a2.v1;Glyma.20G132400.Wm82.a2.v1	.	.	30520285	Glyma.20G132300.1	Glyma.20G132300.1.p	PF04419,PF12907	PTHR33788,PTHR33788:SF2					AT2G23090.1		Uncharacterised protein family SERF
gma-miR394b-5p	2.09772	0.650663	2.92988	2.09436	1.7775	3.97184	3.88384	1.93124	-0.487697	-1.39045	-1.13465	-0.14281	Glyma.20G132300	-0.748931	-0.113368	-0.815382	-0.754546	-1.15019	-0.250173	-0.580126	-1.10253	-0.10832	0.0432638	-0.0100336	-0.0517774	35	XLOC_086353	Chr20	1	37263161	37269456	4977	Glyma.20G132300|Glyma.20G132300.1.Wm82.a2.v1,Glyma.20G132400|Glyma.20G132400.1.Wm82.a2.v1	Glyma.20G132300.Wm82.a2.v1;Glyma.20G132400.Wm82.a2.v1	.	.	30520285	Glyma.20G132300.1	Glyma.20G132300.1.p	PF04419,PF12907	PTHR33788,PTHR33788:SF2					AT2G23090.1		Uncharacterised protein family SERF
gma-miR394e	2.10122	0.654165	2.93605	2.09474	1.76285	3.95719	3.87226	1.92393	-0.487697	-1.39045	-1.10545	-0.14281	Glyma.20G132300	-0.748931	-0.113368	-0.815382	-0.754546	-1.15019	-0.250173	-0.580126	-1.10253	-0.10832	0.0432638	-0.0100336	-0.0517774	35	XLOC_086353	Chr20	1	37263161	37269456	4977	Glyma.20G132300|Glyma.20G132300.1.Wm82.a2.v1,Glyma.20G132400|Glyma.20G132400.1.Wm82.a2.v1	Glyma.20G132300.Wm82.a2.v1;Glyma.20G132400.Wm82.a2.v1	.	.	30520285	Glyma.20G132300.1	Glyma.20G132300.1.p	PF04419,PF12907	PTHR33788,PTHR33788:SF2					AT2G23090.1		Uncharacterised protein family SERF
gma-miR395c	3.94904	2.82467	2.60922	3.89881	2.56827	1.67876	1.01092	2.5116	-1.89094	-2.07745	-0.79305	-0.658663	Glyma.20G151500	0.0803949	0.523182	0.421387	0.522935	-1.12893	0.0899081	-0.937815	-0.533997	-0.0444479	-0.387839	0.0648454	0.140357	20	XLOC_086502	Chr20	1	39043543	39047942	1912	Glyma.20G151500|Glyma.20G151500.1.Wm82.a2.v1	Glyma.20G151500.Wm82.a2.v1	.	.	30519878	Glyma.20G151500.1	Glyma.20G151500.1.p	PF14306,PF01747	PTHR11055,PTHR11055:SF18		2.7.7.4	K13811	GO:0004781	AT3G22890.1	APS1	ATP sulfurylase 1
gma-miR395f	1.44716	0.938893	1.77635	1.88629	0	0	0	0	-1.14762	-0.97613	-1.01561	-0.915429	Glyma.20G151500	0.0803949	0.523182	0.421387	0.522935	-1.12893	0.0899081	-0.937815	-0.533997	-0.0444479	-0.387839	0.0648454	0.140357	20	XLOC_086502	Chr20	1	39043543	39047942	1912	Glyma.20G151500|Glyma.20G151500.1.Wm82.a2.v1	Glyma.20G151500.Wm82.a2.v1	.	.	30519878	Glyma.20G151500.1	Glyma.20G151500.1.p	PF14306,PF01747	PTHR11055,PTHR11055:SF18		2.7.7.4	K13811	GO:0004781	AT3G22890.1	APS1	ATP sulfurylase 1
gma-miR395g	1.41196	0.875023	1.7356	1.83053	0	0	0	0	-1.14762	-0.97613	-1.01561	-0.915429	Glyma.20G151500	0.0803949	0.523182	0.421387	0.522935	-1.12893	0.0899081	-0.937815	-0.533997	-0.0444479	-0.387839	0.0648454	0.140357	20	XLOC_086502	Chr20	1	39043543	39047942	1912	Glyma.20G151500|Glyma.20G151500.1.Wm82.a2.v1	Glyma.20G151500.Wm82.a2.v1	.	.	30519878	Glyma.20G151500.1	Glyma.20G151500.1.p	PF14306,PF01747	PTHR11055,PTHR11055:SF18		2.7.7.4	K13811	GO:0004781	AT3G22890.1	APS1	ATP sulfurylase 1
gma-miR395i	3.64657	2.49718	2.3209	3.46021	1.77331	1.19817	0.485373	2.00656	-1.23289	-2.02962	-1.42678	-1.31396	Glyma.20G151500	0.0803949	0.523182	0.421387	0.522935	-1.12893	0.0899081	-0.937815	-0.533997	-0.0444479	-0.387839	0.0648454	0.140357	20	XLOC_086502	Chr20	1	39043543	39047942	1912	Glyma.20G151500|Glyma.20G151500.1.Wm82.a2.v1	Glyma.20G151500.Wm82.a2.v1	.	.	30519878	Glyma.20G151500.1	Glyma.20G151500.1.p	PF14306,PF01747	PTHR11055,PTHR11055:SF18		2.7.7.4	K13811	GO:0004781	AT3G22890.1	APS1	ATP sulfurylase 1
gma-miR395b	3.94938	2.82467	2.60922	3.89881	2.55987	1.67232	1.00087	2.50155	-1.89094	-2.07745	-0.79305	-0.658663	Glyma.20G151500	0.0803949	0.523182	0.421387	0.522935	-1.12893	0.0899081	-0.937815	-0.533997	-0.0444479	-0.387839	0.0648454	0.140357	20	XLOC_086502	Chr20	1	39043543	39047942	1912	Glyma.20G151500|Glyma.20G151500.1.Wm82.a2.v1	Glyma.20G151500.Wm82.a2.v1	.	.	30519878	Glyma.20G151500.1	Glyma.20G151500.1.p	PF14306,PF01747	PTHR11055,PTHR11055:SF18		2.7.7.4	K13811	GO:0004781	AT3G22890.1	APS1	ATP sulfurylase 1
gma-miR395m	3.6458	2.49718	2.3209	3.46021	1.77331	1.19817	0.485373	2.00656	-1.23289	-2.02962	-1.42678	-1.31396	Glyma.20G151500	0.0803949	0.523182	0.421387	0.522935	-1.12893	0.0899081	-0.937815	-0.533997	-0.0444479	-0.387839	0.0648454	0.140357	20	XLOC_086502	Chr20	1	39043543	39047942	1912	Glyma.20G151500|Glyma.20G151500.1.Wm82.a2.v1	Glyma.20G151500.Wm82.a2.v1	.	.	30519878	Glyma.20G151500.1	Glyma.20G151500.1.p	PF14306,PF01747	PTHR11055,PTHR11055:SF18		2.7.7.4	K13811	GO:0004781	AT3G22890.1	APS1	ATP sulfurylase 1
gma-miR395k	3.97868	2.84818	2.58022	3.91057	2.54472	1.58722	0.730668	2.48869	-0.908877	-2.24136	-1.55496	-1.18205	Glyma.20G151500	0.0803949	0.523182	0.421387	0.522935	-1.12893	0.0899081	-0.937815	-0.533997	-0.0444479	-0.387839	0.0648454	0.140357	20	XLOC_086502	Chr20	1	39043543	39047942	1912	Glyma.20G151500|Glyma.20G151500.1.Wm82.a2.v1	Glyma.20G151500.Wm82.a2.v1	.	.	30519878	Glyma.20G151500.1	Glyma.20G151500.1.p	PF14306,PF01747	PTHR11055,PTHR11055:SF18		2.7.7.4	K13811	GO:0004781	AT3G22890.1	APS1	ATP sulfurylase 1
gma-miR395j	3.64657	2.49718	2.3209	3.46021	1.77331	1.19817	0.485373	2.00656	-1.23289	-2.02962	-1.42678	-1.31396	Glyma.20G151500	0.0803949	0.523182	0.421387	0.522935	-1.12893	0.0899081	-0.937815	-0.533997	-0.0444479	-0.387839	0.0648454	0.140357	20	XLOC_086502	Chr20	1	39043543	39047942	1912	Glyma.20G151500|Glyma.20G151500.1.Wm82.a2.v1	Glyma.20G151500.Wm82.a2.v1	.	.	30519878	Glyma.20G151500.1	Glyma.20G151500.1.p	PF14306,PF01747	PTHR11055,PTHR11055:SF18		2.7.7.4	K13811	GO:0004781	AT3G22890.1	APS1	ATP sulfurylase 1
gma-miR395a	3.94938	2.82467	2.60922	3.89881	2.56827	1.67876	1.01092	2.50991	-1.89094	-2.07745	-0.79305	-0.658663	Glyma.20G151500	0.0803949	0.523182	0.421387	0.522935	-1.12893	0.0899081	-0.937815	-0.533997	-0.0444479	-0.387839	0.0648454	0.140357	20	XLOC_086502	Chr20	1	39043543	39047942	1912	Glyma.20G151500|Glyma.20G151500.1.Wm82.a2.v1	Glyma.20G151500.Wm82.a2.v1	.	.	30519878	Glyma.20G151500.1	Glyma.20G151500.1.p	PF14306,PF01747	PTHR11055,PTHR11055:SF18		2.7.7.4	K13811	GO:0004781	AT3G22890.1	APS1	ATP sulfurylase 1
gma-miR395d	1.3575	0.875023	1.75612	1.81149	0	0	0	0	-1.07032	-0.898829	-0.93831	-0.838129	Glyma.20G151500	0.0803949	0.523182	0.421387	0.522935	-1.12893	0.0899081	-0.937815	-0.533997	-0.0444479	-0.387839	0.0648454	0.140357	20	XLOC_086502	Chr20	1	39043543	39047942	1912	Glyma.20G151500|Glyma.20G151500.1.Wm82.a2.v1	Glyma.20G151500.Wm82.a2.v1	.	.	30519878	Glyma.20G151500.1	Glyma.20G151500.1.p	PF14306,PF01747	PTHR11055,PTHR11055:SF18		2.7.7.4	K13811	GO:0004781	AT3G22890.1	APS1	ATP sulfurylase 1
gma-miR395l	3.65123	2.50801	2.32934	3.47022	1.76285	1.20545	0.481471	1.99889	-1.23289	-2.02962	-1.42678	-1.31396	Glyma.20G151500	0.0803949	0.523182	0.421387	0.522935	-1.12893	0.0899081	-0.937815	-0.533997	-0.0444479	-0.387839	0.0648454	0.140357	20	XLOC_086502	Chr20	1	39043543	39047942	1912	Glyma.20G151500|Glyma.20G151500.1.Wm82.a2.v1	Glyma.20G151500.Wm82.a2.v1	.	.	30519878	Glyma.20G151500.1	Glyma.20G151500.1.p	PF14306,PF01747	PTHR11055,PTHR11055:SF18		2.7.7.4	K13811	GO:0004781	AT3G22890.1	APS1	ATP sulfurylase 1
gma-miR395e	1.41196	0.875023	1.7356	1.83053	0	0	0	0	-1.14762	-0.97613	-1.01561	-0.915429	Glyma.20G151500	0.0803949	0.523182	0.421387	0.522935	-1.12893	0.0899081	-0.937815	-0.533997	-0.0444479	-0.387839	0.0648454	0.140357	20	XLOC_086502	Chr20	1	39043543	39047942	1912	Glyma.20G151500|Glyma.20G151500.1.Wm82.a2.v1	Glyma.20G151500.Wm82.a2.v1	.	.	30519878	Glyma.20G151500.1	Glyma.20G151500.1.p	PF14306,PF01747	PTHR11055,PTHR11055:SF18		2.7.7.4	K13811	GO:0004781	AT3G22890.1	APS1	ATP sulfurylase 1
gma-miR397a	-0.0143553	-0.0143553	1.31718	-0.0143553	0	0	0	0	0	0	0	0	Glyma.U027300	-0.0667707	-0.0444113	-0.0491944	-0.0585524	0.0379682	5.15407	0.163028	0.0224356	-0.590954	-0.732722	-0.344654	-0.00652191	11	XLOC_089921	scaffold_27	1	174278	178911	2149	Glyma.U027300|Glyma.U027300.1.Wm82.a2.v1	Glyma.U027300.Wm82.a2.v1	.	.	30487107	Glyma.U027300.1	Glyma.U027300.1.p	PF00394,PF07732,PF07731	PTHR11709,PTHR11709:SF9		1.10.3.2	K05909	GO:0055114,GO:0016491,GO:0005507	AT3G09220.1	LAC7	laccase 7
gma-miR397b-5p	-0.0143553	-0.0143553	1.45522	-0.0143553	-0.0143553	0.988599	-0.0143553	-0.0143553	0	0	0	0	Glyma.U027300	-0.0667707	-0.0444113	-0.0491944	-0.0585524	0.0379682	5.15407	0.163028	0.0224356	-0.590954	-0.732722	-0.344654	-0.00652191	11	XLOC_089921	scaffold_27	1	174278	178911	2149	Glyma.U027300|Glyma.U027300.1.Wm82.a2.v1	Glyma.U027300.Wm82.a2.v1	.	.	30487107	Glyma.U027300.1	Glyma.U027300.1.p	PF00394,PF07732,PF07731	PTHR11709,PTHR11709:SF9		1.10.3.2	K05909	GO:0055114,GO:0016491,GO:0005507	AT3G09220.1	LAC7	laccase 7
